# Supplementary material for: Chromatin Accessibility Dynamics Reveal Conserved Transcriptional Regulatory Networks During Insect Metamorphosis in Harmonia axyridis and Drosophila melanogaster
Source: Biology (Basel). 2025 Jul 22;14(8):912. doi: 10.3390/biology14080912 (PMC12383559; doi:10.3390/biology14080912)
Supplement: Supplementary file 1 [file biology-14-00912-s001.zip]

Archive with 2 entries (2 files):
- biology-3739016-Figure S1.pdf
- Dataset S1.xlsx
