# Supplementary material for: Chromatin Accessibility Dynamics Reveal Conserved Transcriptional Regulatory Networks During Insect Metamorphosis in Harmonia axyridis and Drosophila melanogaster
Source: Biology (Basel). 2025 Jul 22;14(8):912. doi: 10.3390/biology14080912 (PMC12383559; doi:10.3390/biology14080912)
Supplement: Supplementary file 1 [file biology-14-00912-s001.zip › Dataset S1.xlsx]

## Sheet: Sheet1
Dataset S1. Information on 608 metamorphosis-related genes
D.melanogaster ID	H. axyridis ID	seed_ortholog	evalue	score	eggNOG_OGs	max_annot_lvl	COG_category	Description	Preferred_name	GOs	EC	KEGG_ko	KEGG_Pathway	KEGG_Module	KEGG_Reaction	KEGG_rclass	BRITE	KEGG_TC	CAZy	BiGG_Reaction	PFAMs
Dmen000002	Haxy012625	7227.FBpp0111832	0	2690	KOG4269@1|root,KOG4269@2759|Eukaryota,38C90@33154|Opisthokonta,3BIKD@33208|Metazoa,3CRVV@33213|Bilateria,41WEN@6656|Arthropoda,3SIGQ@50557|Insecta,4516U@7147|Diptera,45W5B@7214|Drosophilidae	50557|Insecta	T	Rho guanyl-nucleotide exchange factor activity. It is involved in the biological process described with regulation of Rho protein signal transduction	EG:23E12.2	GO:0003674,GO:0005085,GO:0005088,GO:0005089,GO:0005096,GO:0005488,GO:0005515,GO:0005575,GO:0006996,GO:0007030,GO:0008047,GO:0008150,GO:0008361,GO:0009966,GO:0009967,GO:0009987,GO:0010256,GO:0010646,GO:0010647,GO:0016020,GO:0016043,GO:0017016,GO:0017048,GO:0019899,GO:0023051,GO:0023056,GO:0030234,GO:0030695,GO:0031267,GO:0032535,GO:0035023,GO:0035025,GO:0043085,GO:0043087,GO:0043547,GO:0044093,GO:…	-	ko:K20629	-	-	-	-	ko00000,ko04131	-	-	-	Bcr-Abl_Oligo,C2,RhoGAP,RhoGEF
Dmen000026	Haxy025424	7227.FBpp0070093	0	2020	COG5101@1|root,KOG2020@2759|Eukaryota,39RM0@33154|Opisthokonta,3BDGE@33208|Metazoa,3CXNJ@33213|Bilateria,41U8X@6656|Arthropoda,3SG29@50557|Insecta,44YWE@7147|Diptera,45RSA@7214|Drosophilidae	50557|Insecta	UY	Ran GTPase binding. It is involved in the biological process described with intracellular protein transport	Exp6	GO:0003008,GO:0007275,GO:0007399,GO:0007417,GO:0007420,GO:0007610,GO:0007611,GO:0007613,GO:0007614,GO:0007626,GO:0007628,GO:0007629,GO:0008150,GO:0008344,GO:0016319,GO:0030534,GO:0032501,GO:0032502,GO:0048036,GO:0048513,GO:0048731,GO:0048856,GO:0050877,GO:0050890,GO:0060322,GO:0090659	-	ko:K15001	-	-	-	-	ko00000,ko00199,ko01000	-	-	-	IBN_N,Xpo1
Dmen000050	Haxy003628	7227.FBpp0070116	8.32e-261	718	2CNB2@1|root,2QUY5@2759|Eukaryota,38RXZ@33154|Opisthokonta,3BH6B@33208|Metazoa,3CVQX@33213|Bilateria,41Z3M@6656|Arthropoda,3SM3W@50557|Insecta,453HN@7147|Diptera,45WWX@7214|Drosophilidae	50557|Insecta	S	GATA zinc finger domain-containing protein	-	GO:0005575,GO:0005622,GO:0005623,GO:0005634,GO:0043226,GO:0043227,GO:0043229,GO:0043231,GO:0044424,GO:0044464	-	-	-	-	-	-	-	-	-	-	GATA
Dmen000088	Haxy000810	-	-	-	-	-	-	-	-	-	-	-	-	-	-	-	-	-	-	-	-
Dmen000111	Haxy024615	7227.FBpp0070239	0	1112	KOG4433@1|root,KOG4433@2759|Eukaryota,39U89@33154|Opisthokonta,3B9PB@33208|Metazoa,3CTWR@33213|Bilateria,41UJ4@6656|Arthropoda,3SZGG@50557|Insecta,458VS@7147|Diptera,45ZHQ@7214|Drosophilidae	50557|Insecta	P	chloride channel	-	GO:0003674,GO:0005215,GO:0005216,GO:0005253,GO:0005254,GO:0005575,GO:0005623,GO:0005886,GO:0006810,GO:0006811,GO:0006820,GO:0006821,GO:0008150,GO:0008509,GO:0015075,GO:0015103,GO:0015108,GO:0015267,GO:0015318,GO:0015698,GO:0016020,GO:0022803,GO:0022838,GO:0022857,GO:0034220,GO:0044464,GO:0051179,GO:0051234,GO:0055085,GO:0071944,GO:0098656,GO:0098660,GO:0098661,GO:1902476	-	-	-	-	-	-	-	-	-	-	Tweety
Dmen000152	Haxy012072	7227.FBpp0070259	0	2010	KOG2034@1|root,KOG2034@2759|Eukaryota,38C0J@33154|Opisthokonta,3BDPY@33208|Metazoa,3CUX8@33213|Bilateria,41V39@6656|Arthropoda,3SJZ3@50557|Insecta,4520Q@7147|Diptera,45NES@7214|Drosophilidae	50557|Insecta	U	It is involved in the biological process described with vesicle-mediated transport	dor	GO:0000003,GO:0000323,GO:0001667,GO:0002064,GO:0002065,GO:0002066,GO:0002791,GO:0002793,GO:0003006,GO:0003674,GO:0005488,GO:0005515,GO:0005575,GO:0005622,GO:0005623,GO:0005737,GO:0005764,GO:0005768,GO:0005773,GO:0006605,GO:0006622,GO:0006623,GO:0006725,GO:0006726,GO:0006727,GO:0006728,GO:0006807,GO:0006810,GO:0006886,GO:0006887,GO:0006897,GO:0006904,GO:0006914,GO:0006928,GO:0006950,GO:0006996,GO:…	-	ko:K20181	ko04138,map04138	-	-	-	ko00000,ko00001,ko04131	-	-	-	Clathrin,Pep3_Vps18,Vps39_2
Dmen000180	Haxy005426	7220.FBpp0131216	0	1382	COG0572@1|root,KOG4203@2759|Eukaryota,38H38@33154|Opisthokonta,3B9NZ@33208|Metazoa,3CTWU@33213|Bilateria,41TY9@6656|Arthropoda,3SFV2@50557|Insecta,44WVH@7147|Diptera,45SWI@7214|Drosophilidae	50557|Insecta	K	signal transducer activity. It is involved in the biological process described with	arm	GO:0000003,GO:0000122,GO:0000902,GO:0001654,GO:0001700,GO:0001703,GO:0001708,GO:0001709,GO:0001745,GO:0001763,GO:0002009,GO:0002164,GO:0002165,GO:0002168,GO:0003002,GO:0003006,GO:0003007,GO:0003008,GO:0003674,GO:0003712,GO:0003713,GO:0005488,GO:0005515,GO:0005575,GO:0005622,GO:0005623,GO:0005634,GO:0005667,GO:0005737,GO:0005886,GO:0005911,GO:0005912,GO:0005913,GO:0005915,GO:0006355,GO:0006357,GO:…	-	ko:K02105	ko04015,ko04310,ko04390,ko04510,ko04520,ko04550,ko04670,ko04916,ko04919,ko04934,ko05100,ko05130,ko05165,ko05166,ko05167,ko05200,ko05205,ko05210,ko05213,ko05215,ko05216,ko05217,ko05224,ko05225,ko05226,ko05412,ko05418,map04015,map04310,map04390,map04510,map04520,map04550,map04670,map04916,map04919,map04934,map05100,map05130,map05165,map05166,map05167,map05200,map05205,map05210,map05213,map05215,map…	M00677	-	-	ko00000,ko00001,ko00002	-	-	-	Arm
Dmen000195	Haxy011418	7227.FBpp0305937	0	901	KOG3575@1|root,KOG3575@2759|Eukaryota,38I2G@33154|Opisthokonta,3BA8J@33208|Metazoa,3CTM5@33213|Bilateria,41UWP@6656|Arthropoda,3SGY4@50557|Insecta,44XH2@7147|Diptera,45P2R@7214|Drosophilidae	50557|Insecta	K	binding. It is involved in the biological process described with	Usp	GO:0000003,GO:0000902,GO:0000904,GO:0000976,GO:0000981,GO:0001067,GO:0001667,GO:0002064,GO:0002065,GO:0002066,GO:0002165,GO:0003006,GO:0003674,GO:0003676,GO:0003677,GO:0003690,GO:0003700,GO:0003707,GO:0004879,GO:0004884,GO:0005488,GO:0005500,GO:0005515,GO:0005575,GO:0005622,GO:0005623,GO:0005634,GO:0005667,GO:0005694,GO:0005700,GO:0006066,GO:0006355,GO:0006357,GO:0006629,GO:0006694,GO:0006697,GO:…	-	ko:K08524,ko:K14030	ko03320,ko04151,ko04214,ko04659,ko04919,ko04920,ko04932,ko04976,ko05160,ko05200,ko05202,ko05216,ko05222,ko05223,ko05226,map03320,map04151,map04214,map04659,map04919,map04920,map04932,map04976,map05160,map05200,map05202,map05216,map05222,map05223,map05226	-	-	-	ko00000,ko00001,ko03000,ko03310	-	-	-	Hormone_recep,zf-C4
Dmen000198	Haxy014284	7227.FBpp0292162	0	1083	KOG3656@1|root,KOG3656@2759|Eukaryota,39T1Q@33154|Opisthokonta,3BHDI@33208|Metazoa,3D42J@33213|Bilateria,41UJ3@6656|Arthropoda,3SFTC@50557|Insecta,450EX@7147|Diptera,45NDS@7214|Drosophilidae	50557|Insecta	T	G-protein coupled receptor activity. It is involved in the biological process described with G-protein coupled receptor signaling pathway	-	GO:0003674,GO:0004888,GO:0004930,GO:0005575,GO:0005623,GO:0005886,GO:0005911,GO:0005918,GO:0005919,GO:0006996,GO:0007010,GO:0007043,GO:0007154,GO:0007165,GO:0007186,GO:0007272,GO:0007275,GO:0007399,GO:0007417,GO:0007419,GO:0007610,GO:0008150,GO:0008366,GO:0009410,GO:0009636,GO:0009987,GO:0010001,GO:0010033,GO:0010243,GO:0014070,GO:0016020,GO:0016021,GO:0016043,GO:0019991,GO:0021782,GO:0022008,GO:…	-	-	-	-	-	-	-	-	-	-	7tm_1
Dmen000200	Haxy013964	7227.FBpp0070325	0	1282	2BWNR@1|root,2S7J7@2759|Eukaryota,39MVP@33154|Opisthokonta,3CPF8@33208|Metazoa,3E5K9@33213|Bilateria,41VDG@6656|Arthropoda,3SNCW@50557|Insecta,44YQS@7147|Diptera,45PYW@7214|Drosophilidae	50557|Insecta	-	-	-	-	-	ko:K17569	-	-	-	-	ko00000,ko01009	-	-	-	-
Dmen000243	Haxy009809	7227.FBpp0070396	1.02e-276	758	KOG0897@1|root,KOG0897@2759|Eukaryota,38GW2@33154|Opisthokonta,3BFYP@33208|Metazoa,3CTU9@33213|Bilateria,41UTK@6656|Arthropoda,3SGBJ@50557|Insecta,44WXG@7147|Diptera,45MWI@7214|Drosophilidae	50557|Insecta	O	Ubiquitin-conjugating enzyme E2, catalytic domain homologues	-	GO:0000209,GO:0003674,GO:0003824,GO:0004842,GO:0006464,GO:0006807,GO:0008150,GO:0008152,GO:0009987,GO:0016567,GO:0016740,GO:0019538,GO:0019787,GO:0032446,GO:0036211,GO:0043170,GO:0043412,GO:0044237,GO:0044238,GO:0044260,GO:0044267,GO:0070647,GO:0070936,GO:0071704,GO:0140096,GO:1901564	2.3.2.23	ko:K10582	ko04120,map04120	-	-	-	ko00000,ko00001,ko01000,ko04121	-	-	-	UQ_con
Dmen000246	Haxy013950	7227.FBpp0305178	4.23e-237	660	2E2MX@1|root,2S9V2@2759|Eukaryota,3A8T6@33154|Opisthokonta,3BV2C@33208|Metazoa,3DAVN@33213|Bilateria,421CI@6656|Arthropoda,3SPBW@50557|Insecta,452Q5@7147|Diptera,45XUR@7214|Drosophilidae	50557|Insecta	S	SERTA motif	-	GO:0008150,GO:0050789,GO:0050794,GO:0051726,GO:0065007	-	-	-	-	-	-	-	-	-	-	SERTA
Dmen000295	Haxy013632	7227.FBpp0070472	0	1773	KOG4468@1|root,KOG4468@2759|Eukaryota,39SBI@33154|Opisthokonta,3BKCA@33208|Metazoa,3CUVJ@33213|Bilateria,41XWJ@6656|Arthropoda,3SM5N@50557|Insecta,44YTK@7147|Diptera,45Q6F@7214|Drosophilidae	50557|Insecta	K	chromatin binding	-	GO:0003002,GO:0003674,GO:0003676,GO:0003677,GO:0003682,GO:0005488,GO:0005575,GO:0005622,GO:0005623,GO:0005634,GO:0006355,GO:0007275,GO:0007379,GO:0007389,GO:0008150,GO:0009889,GO:0010468,GO:0010556,GO:0019219,GO:0019222,GO:0031323,GO:0031326,GO:0032501,GO:0032502,GO:0035282,GO:0043226,GO:0043227,GO:0043229,GO:0043231,GO:0044424,GO:0044464,GO:0048856,GO:0050789,GO:0050794,GO:0051171,GO:0051252,GO:…	-	-	-	-	-	-	-	-	-	-	-
Dmen000319	Haxy006727	7227.FBpp0070483	0	2312	KOG1217@1|root,KOG1217@2759|Eukaryota,38BUP@33154|Opisthokonta,3BAFT@33208|Metazoa,3CRZB@33213|Bilateria,41X3K@6656|Arthropoda,3SG0R@50557|Insecta,450W0@7147|Diptera,45NTS@7214|Drosophilidae	50557|Insecta	T	Calcium ion binding. It is involved in the biological process described with regulation of developmental process	N	GO:0000003,GO:0000122,GO:0000278,GO:0000578,GO:0000902,GO:0000904,GO:0001654,GO:0001655,GO:0001667,GO:0001700,GO:0001708,GO:0001709,GO:0001736,GO:0001738,GO:0001745,GO:0001751,GO:0001752,GO:0001754,GO:0001894,GO:0001932,GO:0001933,GO:0002009,GO:0002052,GO:0002064,GO:0002065,GO:0002066,GO:0002164,GO:0002165,GO:0002213,GO:0002376,GO:0002520,GO:0002682,GO:0002683,GO:0002684,GO:0003002,GO:0003006,GO:…	-	ko:K02599	ko01522,ko04320,ko04330,ko04658,ko04919,ko05020,ko05165,ko05200,ko05206,ko05224,map01522,map04320,map04330,map04658,map04919,map05020,map05165,map05200,map05206,map05224	M00682	-	-	ko00000,ko00001,ko00002	-	-	-	Ank,Ank_2,Ank_3,Ank_5,DUF3454,EGF,EGF_CA,NOD,NODP,Notch,hEGF
Dmen000358	Haxy002511	7227.FBpp0111714	0	2805	KOG1887@1|root,KOG1887@2759|Eukaryota,38CTI@33154|Opisthokonta,3BAQG@33208|Metazoa,3CSHJ@33213|Bilateria,41TWP@6656|Arthropoda,3SH4T@50557|Insecta,44ZUU@7147|Diptera,45Q8V@7214|Drosophilidae	50557|Insecta	O	ubiquitinyl hydrolase activity. It is involved in the biological process described with ubiquitin-dependent protein catabolic process	ec	GO:0001654,GO:0001736,GO:0001738,GO:0001745,GO:0002009,GO:0003674,GO:0005488,GO:0005515,GO:0007163,GO:0007164,GO:0007275,GO:0007389,GO:0007423,GO:0008150,GO:0008157,GO:0008219,GO:0009653,GO:0009887,GO:0009888,GO:0009987,GO:0010623,GO:0010720,GO:0010941,GO:0010942,GO:0012501,GO:0016318,GO:0019899,GO:0019902,GO:0019903,GO:0022603,GO:0030154,GO:0032501,GO:0032502,GO:0042067,GO:0043067,GO:0043068,GO:…	-	-	-	-	-	-	-	-	-	-	UCH
Dmen000378	Haxy001186	7220.FBpp0137238	4.7e-32	117	KOG4794@1|root,KOG4794@2759|Eukaryota,3A1B6@33154|Opisthokonta,3BPZJ@33208|Metazoa,3D6Y7@33213|Bilateria,41Z30@6656|Arthropoda,3SKXQ@50557|Insecta,453BX@7147|Diptera,45TYI@7214|Drosophilidae	50557|Insecta	N	Actin binding. It is involved in the biological process described with cytoskeleton organization	cib	GO:0002165,GO:0003674,GO:0003779,GO:0003785,GO:0005488,GO:0005515,GO:0005575,GO:0005622,GO:0005623,GO:0005737,GO:0005829,GO:0007275,GO:0007399,GO:0007417,GO:0007420,GO:0008092,GO:0008150,GO:0009653,GO:0009791,GO:0009886,GO:0032501,GO:0032502,GO:0035193,GO:0044424,GO:0044444,GO:0044464,GO:0048513,GO:0048731,GO:0048856,GO:0060322	2.3.2.27	ko:K06643	ko01522,ko01524,ko04068,ko04110,ko04115,ko04120,ko04144,ko04151,ko04218,ko04919,ko05165,ko05169,ko05200,ko05202,ko05203,ko05205,ko05206,ko05214,ko05215,ko05218,ko05219,ko05220,map01522,map01524,map04068,map04110,map04115,map04120,map04144,map04151,map04218,map04919,map05165,map05169,map05200,map05202,map05203,map05205,map05206,map05214,map05215,map05218,map05219,map05220	-	-	-	ko00000,ko00001,ko01000,ko04121,ko04131	-	-	-	Thymosin
Dmen000413	Haxy013995	7227.FBpp0070667	0	917	KOG4507@1|root,KOG4507@2759|Eukaryota,38PAW@33154|Opisthokonta,3B9TE@33208|Metazoa,3CSCQ@33213|Bilateria,41UW0@6656|Arthropoda,3SJVU@50557|Insecta,453AZ@7147|Diptera,45SWW@7214|Drosophilidae	50557|Insecta	S	actin filament polymerization	-	GO:0005575,GO:0005622,GO:0005623,GO:0005856,GO:0006996,GO:0007010,GO:0007015,GO:0008150,GO:0008154,GO:0009987,GO:0015629,GO:0016043,GO:0022607,GO:0030029,GO:0030036,GO:0030041,GO:0034622,GO:0043226,GO:0043228,GO:0043229,GO:0043232,GO:0043933,GO:0044085,GO:0044424,GO:0044464,GO:0051258,GO:0065003,GO:0071840,GO:0097435	-	-	-	-	-	-	-	-	-	-	TPR_2,TPR_7,TPR_8
Dmen000429	Haxy000186	7227.FBpp0070656	3.84e-260	711	2C73I@1|root,2S31M@2759|Eukaryota,3A544@33154|Opisthokonta,3BRBZ@33208|Metazoa,3D908@33213|Bilateria,41ZR8@6656|Arthropoda,3SKWH@50557|Insecta,44WZT@7147|Diptera,45MUG@7214|Drosophilidae	50557|Insecta	O	It is involved in the biological process described with phospholipid metabolic process	-	-	3.1.1.4	ko:K01047	ko00564,ko00565,ko00590,ko00591,ko00592,ko01100,ko01110,ko04014,ko04270,ko04972,ko04975,map00564,map00565,map00590,map00591,map00592,map01100,map01110,map04014,map04270,map04972,map04975	-	R01315,R01317,R02053,R07064,R07379,R07387,R07859	RC00037,RC00094	ko00000,ko00001,ko01000,ko03036	-	-	-	Phospholip_A2_2
Dmen000430	Haxy006985	7227.FBpp0070654	0	983	COG2319@1|root,KOG0305@2759|Eukaryota,38D8U@33154|Opisthokonta,3BHJ1@33208|Metazoa,3D02A@33213|Bilateria,41TFP@6656|Arthropoda,3SI4Z@50557|Insecta,44WST@7147|Diptera,45RAC@7214|Drosophilidae	50557|Insecta	DO	anaphase-promoting complex binding	-	GO:0000151,GO:0000152,GO:0001654,GO:0001745,GO:0002009,GO:0002165,GO:0003674,GO:0003824,GO:0004842,GO:0005575,GO:0005622,GO:0005623,GO:0005634,GO:0005680,GO:0005737,GO:0005813,GO:0005814,GO:0005815,GO:0005819,GO:0005856,GO:0006464,GO:0006508,GO:0006511,GO:0006807,GO:0006928,GO:0007088,GO:0007096,GO:0007275,GO:0007346,GO:0007399,GO:0007423,GO:0007444,GO:0007455,GO:0007552,GO:0007560,GO:0008150,GO:…	-	ko:K03364	ko04110,ko04111,ko04120,ko04914,map04110,map04111,map04120,map04914	M00389	-	-	ko00000,ko00001,ko00002,ko04121	-	-	-	ANAPC4_WD40,WD40
Dmen000431	Haxy002130	7227.FBpp0070653	0	2195	COG0631@1|root,KOG0698@2759|Eukaryota,38W4U@33154|Opisthokonta,3BHSU@33208|Metazoa,3CSV3@33213|Bilateria,41UME@6656|Arthropoda,3SFSI@50557|Insecta,450SN@7147|Diptera,45S07@7214|Drosophilidae	50557|Insecta	T	Protein serine threonine phosphatase activity. It is involved in the biological process described with protein dephosphorylation	-	GO:0003674,GO:0003824,GO:0004721,GO:0004722,GO:0005575,GO:0005622,GO:0005623,GO:0005737,GO:0006464,GO:0006470,GO:0006793,GO:0006796,GO:0006807,GO:0008150,GO:0008152,GO:0009987,GO:0016311,GO:0016787,GO:0016788,GO:0016791,GO:0019538,GO:0036211,GO:0042578,GO:0043170,GO:0043412,GO:0044237,GO:0044238,GO:0044260,GO:0044267,GO:0044424,GO:0044464,GO:0071704,GO:0140096,GO:1901564	3.1.3.16	ko:K10147	ko04115,map04115	-	-	-	ko00000,ko00001,ko01000,ko01009	-	-	-	PP2C
Dmen000448	Haxy012339	7227.FBpp0070691	0	1173	COG4299@1|root,KOG4683@2759|Eukaryota,38EYA@33154|Opisthokonta,3BFWA@33208|Metazoa,3D07S@33213|Bilateria,41TGG@6656|Arthropoda,3SGSX@50557|Insecta,44YH1@7147|Diptera,45Q0T@7214|Drosophilidae	50557|Insecta	S	Domain of unknown function (DUF5009)	-	GO:0000323,GO:0003674,GO:0003824,GO:0005575,GO:0005622,GO:0005623,GO:0005737,GO:0005764,GO:0005765,GO:0005773,GO:0005774,GO:0006810,GO:0007034,GO:0007041,GO:0008150,GO:0016020,GO:0016740,GO:0016746,GO:0031090,GO:0043226,GO:0043227,GO:0043229,GO:0043231,GO:0044422,GO:0044424,GO:0044437,GO:0044444,GO:0044446,GO:0044464,GO:0051179,GO:0051234,GO:0098588,GO:0098805,GO:0098852	2.3.1.78	ko:K10532	ko00531,ko01100,ko04142,map00531,map01100,map04142	M00078	R07815	-	ko00000,ko00001,ko00002,ko01000	-	-	-	DUF1624,DUF5009
Dmen000449	Haxy011707	7227.FBpp0111861	0	1022	28JW9@1|root,2QSAG@2759|Eukaryota,38HS5@33154|Opisthokonta,3BGT8@33208|Metazoa,3CT0P@33213|Bilateria,41YAZ@6656|Arthropoda,3SJYF@50557|Insecta,44XDR@7147|Diptera,45X8A@7214|Drosophilidae	50557|Insecta	S	Protein Family FAM60A	-	GO:0000118,GO:0000228,GO:0000785,GO:0000790,GO:0005575,GO:0005622,GO:0005623,GO:0005634,GO:0005654,GO:0005694,GO:0008150,GO:0016580,GO:0030334,GO:0030336,GO:0031974,GO:0031981,GO:0032879,GO:0032991,GO:0040012,GO:0040013,GO:0043226,GO:0043227,GO:0043228,GO:0043229,GO:0043231,GO:0043232,GO:0043233,GO:0044422,GO:0044424,GO:0044427,GO:0044428,GO:0044446,GO:0044451,GO:0044454,GO:0044464,GO:0048519,GO:…	-	-	-	-	-	-	-	-	-	-	FAM60A
Dmen000471	Haxy003429	7227.FBpp0070764	0	1266	KOG2432@1|root,KOG2432@2759|Eukaryota,38F00@33154|Opisthokonta,3BD28@33208|Metazoa,3CVK1@33213|Bilateria,41YBN@6656|Arthropoda,3SFT4@50557|Insecta,450AA@7147|Diptera,45NPH@7214|Drosophilidae	50557|Insecta	S	Stabilization of polarity axis	-	GO:0003674,GO:0005085,GO:0005088,GO:0005488,GO:0005515,GO:0005575,GO:0005622,GO:0005623,GO:0005737,GO:0005768,GO:0008150,GO:0012505,GO:0017016,GO:0017112,GO:0017137,GO:0019899,GO:0031267,GO:0031410,GO:0031982,GO:0043085,GO:0043087,GO:0043226,GO:0043227,GO:0043229,GO:0043547,GO:0044093,GO:0044424,GO:0044444,GO:0044464,GO:0050790,GO:0051020,GO:0051336,GO:0051345,GO:0055037,GO:0065007,GO:0065009,GO:…	-	-	-	-	-	-	-	-	-	-	Avl9,DENN,HSP70,SPA
Dmen000498	Haxy003595	7227.FBpp0070813	7.02e-265	728	KOG3656@1|root,KOG3656@2759|Eukaryota,39S90@33154|Opisthokonta,3BBV9@33208|Metazoa,3D2HP@33213|Bilateria,41Y3V@6656|Arthropoda,3SHJD@50557|Insecta,4522Q@7147|Diptera,45VKT@7214|Drosophilidae	50557|Insecta	S	G-protein coupled receptor activity. It is involved in the biological process described with G-protein coupled receptor signaling pathway	-	GO:0000003,GO:0003006,GO:0003674,GO:0004888,GO:0004930,GO:0005575,GO:0005622,GO:0005623,GO:0005737,GO:0005938,GO:0006928,GO:0007154,GO:0007165,GO:0007186,GO:0007276,GO:0007280,GO:0007281,GO:0008150,GO:0008219,GO:0008354,GO:0009987,GO:0010623,GO:0012501,GO:0016020,GO:0016021,GO:0016477,GO:0019953,GO:0022412,GO:0022414,GO:0023052,GO:0030154,GO:0031224,GO:0032501,GO:0032502,GO:0032504,GO:0035234,GO:…	-	-	-	-	-	-	-	-	-	-	7tm_1
Dmen000511	Haxy024025	7227.FBpp0070805	1.18e-103	300	KOG4402@1|root,KOG4402@2759|Eukaryota,3AC8D@33154|Opisthokonta,3BVJ3@33208|Metazoa,3DC5J@33213|Bilateria,42A4I@6656|Arthropoda,3SZK3@50557|Insecta,454JJ@7147|Diptera,45UMH@7214|Drosophilidae	50557|Insecta	K	It is involved in the biological process described with	-	GO:0000122,GO:0000785,GO:0000791,GO:0001654,GO:0005575,GO:0005622,GO:0005623,GO:0005634,GO:0005694,GO:0005700,GO:0006355,GO:0006357,GO:0007275,GO:0007423,GO:0008150,GO:0009889,GO:0009890,GO:0009892,GO:0010468,GO:0010556,GO:0010558,GO:0010605,GO:0010629,GO:0010941,GO:0019219,GO:0019222,GO:0031323,GO:0031324,GO:0031326,GO:0031327,GO:0031523,GO:0032501,GO:0032502,GO:0032991,GO:0042981,GO:0043066,GO:…	-	ko:K21775	ko04218,map04218	-	-	-	ko00000,ko00001	-	-	-	LIN52
Dmen000513	Haxy003480	7227.FBpp0070802	6.24e-270	737	KOG0604@1|root,KOG0604@2759|Eukaryota,38E9E@33154|Opisthokonta,3B9RC@33208|Metazoa,3CYFB@33213|Bilateria,41UDS@6656|Arthropoda,3SFRW@50557|Insecta,44XFW@7147|Diptera,45RI0@7214|Drosophilidae	50557|Insecta	T	It is involved in the biological process described with protein phosphorylation	-	GO:0001932,GO:0003674,GO:0003824,GO:0004672,GO:0004674,GO:0004683,GO:0005488,GO:0005515,GO:0005516,GO:0005575,GO:0005622,GO:0005623,GO:0005634,GO:0005737,GO:0006464,GO:0006468,GO:0006793,GO:0006796,GO:0006807,GO:0006950,GO:0006970,GO:0007154,GO:0007165,GO:0007166,GO:0008150,GO:0008152,GO:0008361,GO:0009628,GO:0009651,GO:0009931,GO:0009966,GO:0009987,GO:0010646,GO:0010857,GO:0016043,GO:0016301,GO:…	2.7.11.1	ko:K04443,ko:K14031	ko04010,ko04218,ko04370,ko04722,ko05167,ko05203,map04010,map04218,map04370,map04722,map05167,map05203	-	-	-	ko00000,ko00001,ko01000,ko01001,ko03000,ko03310	-	-	-	Hormone_recep,Pkinase,zf-C4
Dmen000608	Haxy024318	7227.FBpp0070876	0	1216	2CMG8@1|root,2QQ9M@2759|Eukaryota,38EM9@33154|Opisthokonta,3BC5U@33208|Metazoa,3CSDN@33213|Bilateria,41Y7N@6656|Arthropoda,3SHEJ@50557|Insecta,44ZGZ@7147|Diptera,45RIW@7214|Drosophilidae	50557|Insecta	O	Zinc ion binding	dx	GO:0002009,GO:0002165,GO:0003002,GO:0003674,GO:0003824,GO:0004842,GO:0005102,GO:0005112,GO:0005488,GO:0005515,GO:0005575,GO:0005622,GO:0005623,GO:0005737,GO:0006464,GO:0006807,GO:0006810,GO:0006897,GO:0007154,GO:0007165,GO:0007166,GO:0007219,GO:0007220,GO:0007275,GO:0007389,GO:0007444,GO:0007478,GO:0007480,GO:0007552,GO:0007560,GO:0008150,GO:0008152,GO:0008270,GO:0008593,GO:0009653,GO:0009791,GO:…	2.3.2.27	ko:K06058	ko04330,map04330	-	-	-	ko00000,ko00001,ko01000,ko04121	-	-	-	WWE,zf-C3HC4,zf-RING_2
Dmen000611	Haxy024003	7227.FBpp0070906	0	1331	COG0457@1|root,KOG1840@2759|Eukaryota,38GPH@33154|Opisthokonta,3BE82@33208|Metazoa,3CWCE@33213|Bilateria,41W6K@6656|Arthropoda,3SI05@50557|Insecta,452AB@7147|Diptera,45RY7@7214|Drosophilidae	50557|Insecta	Z	Tetratricopeptide repeat	Pat1	GO:0000003,GO:0000578,GO:0003002,GO:0003006,GO:0005575,GO:0005622,GO:0005623,GO:0005856,GO:0005871,GO:0005875,GO:0006403,GO:0006928,GO:0007017,GO:0007018,GO:0007028,GO:0007275,GO:0007276,GO:0007281,GO:0007292,GO:0007308,GO:0007309,GO:0007314,GO:0007315,GO:0007316,GO:0007350,GO:0007351,GO:0007389,GO:0008150,GO:0008298,GO:0008358,GO:0008595,GO:0009790,GO:0009798,GO:0009880,GO:0009948,GO:0009952,GO:…	-	-	-	-	-	-	-	-	-	-	TPR_10,TPR_12
Dmen000635	Haxy002880	7227.FBpp0070939	1.65e-206	585	KOG1225@1|root,KOG1225@2759|Eukaryota,39R85@33154|Opisthokonta,3BF5J@33208|Metazoa,3CTRR@33213|Bilateria,41XSJ@6656|Arthropoda,3SIIQ@50557|Insecta,44YEZ@7147|Diptera,45WU5@7214|Drosophilidae	50557|Insecta	O	WIF domain	shf	GO:0003674,GO:0005488,GO:0005515,GO:0005575,GO:0005576,GO:0007154,GO:0007165,GO:0007166,GO:0007224,GO:0007275,GO:0007399,GO:0008037,GO:0008038,GO:0008039,GO:0008150,GO:0008589,GO:0009966,GO:0009967,GO:0009987,GO:0010646,GO:0010647,GO:0022008,GO:0023051,GO:0023052,GO:0023056,GO:0030154,GO:0030182,GO:0031012,GO:0031647,GO:0032501,GO:0032502,GO:0044421,GO:0045880,GO:0048468,GO:0048518,GO:0048522,GO:…	-	ko:K01691	ko04310,map04310	-	-	-	ko00000,ko00001	-	-	-	EGF,EGF_2,WIF
Dmen000654	Haxy001309	7227.FBpp0301607	1.53e-267	731	2BWHM@1|root,2QWKB@2759|Eukaryota,39W90@33154|Opisthokonta,3BMDT@33208|Metazoa,3D4QR@33213|Bilateria,41U5R@6656|Arthropoda,3SIKM@50557|Insecta,44XZ4@7147|Diptera,45T5U@7214|Drosophilidae	50557|Insecta	P	Structural component of the gap junctions	-	GO:0003674,GO:0005215,GO:0005243,GO:0005575,GO:0005623,GO:0005886,GO:0005911,GO:0005921,GO:0006810,GO:0007154,GO:0007165,GO:0007602,GO:0007603,GO:0007610,GO:0007632,GO:0008150,GO:0009314,GO:0009416,GO:0009581,GO:0009582,GO:0009583,GO:0009584,GO:0009605,GO:0009628,GO:0009987,GO:0010496,GO:0015267,GO:0016020,GO:0016021,GO:0016323,GO:0022803,GO:0022829,GO:0022857,GO:0023052,GO:0030054,GO:0031224,GO:…	-	ko:K22037	-	-	-	-	ko00000,ko02000	1.A.25.1	-	-	Innexin
Dmen000657	Haxy009996	7227.FBpp0070966	3.96e-277	756	2BWHM@1|root,2QR27@2759|Eukaryota,38DSG@33154|Opisthokonta,3BINW@33208|Metazoa,3D49P@33213|Bilateria,41WAW@6656|Arthropoda,3SGHB@50557|Insecta,44ZMD@7147|Diptera,45TEK@7214|Drosophilidae	50557|Insecta	P	Structural component of the gap junctions	Inx2	GO:0000003,GO:0002009,GO:0003006,GO:0003674,GO:0005215,GO:0005243,GO:0005575,GO:0005623,GO:0005886,GO:0005911,GO:0005921,GO:0006810,GO:0007154,GO:0007275,GO:0007276,GO:0007281,GO:0007283,GO:0007292,GO:0007293,GO:0007440,GO:0008150,GO:0008283,GO:0009653,GO:0009790,GO:0009888,GO:0009987,GO:0010496,GO:0015267,GO:0016020,GO:0016021,GO:0016324,GO:0016327,GO:0016331,GO:0019827,GO:0019953,GO:0022412,GO:…	-	ko:K22037	-	-	-	-	ko00000,ko02000	1.A.25.1	-	-	Innexin
Dmen000670	Haxy012967	7227.FBpp0070975	2.08e-113	327	2AEPG@1|root,2RYW3@2759|Eukaryota,38FXT@33154|Opisthokonta,3BE6H@33208|Metazoa,3CR84@33213|Bilateria,4217G@6656|Arthropoda,3SP2Z@50557|Insecta,454NA@7147|Diptera,45Y9Z@7214|Drosophilidae	50557|Insecta	S	FAM177 family	-	-	-	-	-	-	-	-	-	-	-	-	FAM177
Dmen000671	Haxy025499	7227.FBpp0070976	0	1326	KOG3577@1|root,KOG3577@2759|Eukaryota,3AJS3@33154|Opisthokonta,3BZYK@33208|Metazoa,3DGCH@33213|Bilateria,429ZI@6656|Arthropoda,3SH8A@50557|Insecta,44Y19@7147|Diptera,45PTW@7214|Drosophilidae	50557|Insecta	T	Wnt-activated receptor activity. It is involved in the biological process described with Wnt signaling pathway	-	GO:0003674,GO:0004888,GO:0004930,GO:0005488,GO:0005515,GO:0005575,GO:0007154,GO:0007165,GO:0007166,GO:0007186,GO:0007267,GO:0008150,GO:0009987,GO:0016020,GO:0016021,GO:0016055,GO:0017147,GO:0023052,GO:0031224,GO:0035567,GO:0038023,GO:0042813,GO:0044425,GO:0050789,GO:0050794,GO:0050896,GO:0051716,GO:0060070,GO:0060089,GO:0065007,GO:0198738,GO:1905114	-	ko:K02354	ko04150,ko04310,ko04390,ko04550,ko04916,ko04934,ko05165,ko05166,ko05200,ko05205,ko05217,ko05224,ko05225,ko05226,map04150,map04310,map04390,map04550,map04916,map04934,map05165,map05166,map05200,map05205,map05217,map05224,map05225,map05226	M00677	-	-	ko00000,ko00001,ko00002,ko04030,ko04090	-	-	-	Frizzled,Fz
Dmen000676	Haxy000260	7227.FBpp0071024	4.6e-161	454	KOG4037@1|root,KOG4037@2759|Eukaryota,38DCN@33154|Opisthokonta,3BBPW@33208|Metazoa,3CTQ3@33213|Bilateria,41XEP@6656|Arthropoda,3SG5K@50557|Insecta,452BH@7147|Diptera,45NAS@7214|Drosophilidae	50557|Insecta	TU	GMP-PDE, delta subunit	unc-119	GO:0005575,GO:0005622,GO:0005623,GO:0006810,GO:0007275,GO:0007399,GO:0008104,GO:0008150,GO:0009987,GO:0015031,GO:0015833,GO:0022008,GO:0030154,GO:0030182,GO:0032501,GO:0032502,GO:0033036,GO:0042886,GO:0042953,GO:0044464,GO:0044872,GO:0045184,GO:0048699,GO:0048731,GO:0048856,GO:0048869,GO:0051179,GO:0051234,GO:0071702,GO:0071705	-	-	-	-	-	-	-	-	-	-	GMP_PDE_delta
Dmen000678	Haxy006920	7227.FBpp0071023	9.18e-204	562	KOG2976@1|root,KOG2976@2759|Eukaryota,38FYV@33154|Opisthokonta,3BA4Q@33208|Metazoa,3CXKH@33213|Bilateria,41WEJ@6656|Arthropoda,3SHSZ@50557|Insecta,44XB2@7147|Diptera,45QNB@7214|Drosophilidae	50557|Insecta	O	involved in autophagic vesicle formation	Atg5	GO:0000045,GO:0000272,GO:0000407,GO:0000422,GO:0002165,GO:0005575,GO:0005622,GO:0005623,GO:0005737,GO:0005773,GO:0005776,GO:0005975,GO:0005976,GO:0005977,GO:0005980,GO:0006073,GO:0006091,GO:0006112,GO:0006464,GO:0006497,GO:0006501,GO:0006807,GO:0006914,GO:0006950,GO:0006995,GO:0006996,GO:0007005,GO:0007033,GO:0007154,GO:0007275,GO:0007552,GO:0008150,GO:0008152,GO:0008219,GO:0009056,GO:0009057,GO:…	-	ko:K08339	ko04136,ko04137,ko04138,ko04140,ko04211,ko04213,ko04216,ko04621,ko04622,ko05131,map04136,map04137,map04138,map04140,map04211,map04213,map04216,map04621,map04622,map05131	-	-	-	ko00000,ko00001,ko03029,ko04131	-	-	-	APG5
Dmen000757	Haxy004954	7227.FBpp0071064	0	1366	KOG4035@1|root,KOG4035@2759|Eukaryota,38HI7@33154|Opisthokonta,3BEEA@33208|Metazoa,3CUSU@33213|Bilateria,41WZW@6656|Arthropoda,3SGD8@50557|Insecta,4529S@7147|Diptera,45PV8@7214|Drosophilidae	50557|Insecta	TZ	Protein of unknown function (DUF2013)	-	GO:0003674,GO:0005488,GO:0005515,GO:0008092,GO:0017022	-	-	-	-	-	-	-	-	-	-	DUF2013,SH3_1,SH3_9
Dmen000792	Haxy018831	7227.FBpp0071123	0	1284	KOG2407@1|root,KOG2407@2759|Eukaryota,38CRN@33154|Opisthokonta,3B9SH@33208|Metazoa,3CW39@33213|Bilateria,41WBH@6656|Arthropoda,3SHBV@50557|Insecta,4526Z@7147|Diptera,45RWQ@7214|Drosophilidae	50557|Insecta	MO	It is involved in the biological process described with attachment of GPI anchor to protein	-	GO:0005575,GO:0005622,GO:0005623,GO:0005737,GO:0005783,GO:0005789,GO:0006464,GO:0006497,GO:0006505,GO:0006506,GO:0006629,GO:0006643,GO:0006644,GO:0006650,GO:0006661,GO:0006664,GO:0006793,GO:0006796,GO:0006807,GO:0008150,GO:0008152,GO:0008610,GO:0008654,GO:0009058,GO:0009059,GO:0009247,GO:0009987,GO:0012505,GO:0016020,GO:0016021,GO:0016255,GO:0019538,GO:0019637,GO:0030176,GO:0031224,GO:0031227,GO:…	-	ko:K05292	ko00563,ko01100,map00563,map01100	-	-	-	ko00000,ko00001	-	-	-	Gpi16
Dmen000823	Haxy000210	7227.FBpp0071165	0	3241	KOG2127@1|root,KOG2127@2759|Eukaryota,38F94@33154|Opisthokonta,3BA52@33208|Metazoa,3CTGF@33213|Bilateria,41VQB@6656|Arthropoda,3SJ3G@50557|Insecta,44Y1I@7147|Diptera,45QNT@7214|Drosophilidae	50557|Insecta	T	Domain always found downstream of DENN domain, found in a variety of signalling proteins	-	GO:0002790,GO:0003674,GO:0005085,GO:0005088,GO:0005488,GO:0005515,GO:0005516,GO:0005575,GO:0005622,GO:0005623,GO:0005737,GO:0005768,GO:0005886,GO:0005938,GO:0006810,GO:0008104,GO:0008150,GO:0009306,GO:0009966,GO:0009987,GO:0010646,GO:0012505,GO:0015031,GO:0015833,GO:0016020,GO:0016043,GO:0017016,GO:0017112,GO:0017137,GO:0019899,GO:0022607,GO:0023051,GO:0030198,GO:0031267,GO:0031410,GO:0031982,GO:…	-	ko:K20163	-	-	-	-	ko00000,ko04131	-	-	-	DENN,dDENN,uDENN
Dmen000826	Haxy019931	7227.FBpp0304117	0	1578	KOG1829@1|root,KOG4381@1|root,KOG1829@2759|Eukaryota,KOG4381@2759|Eukaryota,38GA6@33154|Opisthokonta,3BBB9@33208|Metazoa,3CSWE@33213|Bilateria,41XBV@6656|Arthropoda,3SFX8@50557|Insecta,44X28@7147|Diptera,45NMD@7214|Drosophilidae	50557|Insecta	T	DUF4206	-	GO:0005575,GO:0005622,GO:0005623,GO:0005737,GO:0005768,GO:0005769,GO:0008150,GO:0009892,GO:0009894,GO:0009895,GO:0010506,GO:0010507,GO:0012505,GO:0019222,GO:0031323,GO:0031324,GO:0031329,GO:0031330,GO:0031410,GO:0031982,GO:0043226,GO:0043227,GO:0043229,GO:0044424,GO:0044444,GO:0044464,GO:0048519,GO:0048523,GO:0050789,GO:0050794,GO:0065007,GO:0097708	-	ko:K19330	ko04140,map04140	-	-	-	ko00000,ko00001,ko04131	-	-	-	RUN,zf-RING_9
Dmen000862	Haxy013468	7227.FBpp0305496	3.1e-180	507	29CEB@1|root,2RJI0@2759|Eukaryota,39V8E@33154|Opisthokonta,3BK78@33208|Metazoa,3D5RB@33213|Bilateria,41YKR@6656|Arthropoda,3SKET@50557|Insecta,454M0@7147|Diptera,45THG@7214|Drosophilidae	50557|Insecta	-	-	-	GO:0000902,GO:0000904,GO:0006928,GO:0006935,GO:0007275,GO:0007399,GO:0007409,GO:0007411,GO:0008045,GO:0008150,GO:0009605,GO:0009653,GO:0009987,GO:0016043,GO:0022008,GO:0030030,GO:0030154,GO:0030182,GO:0031175,GO:0032501,GO:0032502,GO:0032989,GO:0032990,GO:0040011,GO:0042221,GO:0042330,GO:0048468,GO:0048666,GO:0048667,GO:0048699,GO:0048731,GO:0048812,GO:0048856,GO:0048858,GO:0048869,GO:0050896,GO:…	-	-	-	-	-	-	-	-	-	-	-
Dmen000896	Haxy000297	7227.FBpp0071262	0	1115	KOG1632@1|root,KOG1632@2759|Eukaryota,38F18@33154|Opisthokonta,3BFPJ@33208|Metazoa,3CZT4@33213|Bilateria,41UZ6@6656|Arthropoda,3SHZU@50557|Insecta,44Y67@7147|Diptera,45T4I@7214|Drosophilidae	50557|Insecta	S	Zinc ion binding	-	GO:0005575,GO:0005622,GO:0005623,GO:0005634,GO:0005654,GO:0006325,GO:0006464,GO:0006479,GO:0006807,GO:0006996,GO:0008150,GO:0008152,GO:0008213,GO:0009987,GO:0016043,GO:0016569,GO:0016570,GO:0016571,GO:0018022,GO:0018193,GO:0018205,GO:0019538,GO:0031974,GO:0031981,GO:0032259,GO:0032991,GO:0034708,GO:0034968,GO:0035097,GO:0036211,GO:0043170,GO:0043226,GO:0043227,GO:0043229,GO:0043231,GO:0043233,GO:…	-	ko:K14960	-	-	-	-	ko00000,ko03000,ko03036	-	-	-	PHD,zf-CXXC,zf-CpG_bind_C
Dmen000904	Haxy005795	7227.FBpp0071293	9.07e-102	295	KOG4095@1|root,KOG4095@2759|Eukaryota,39VES@33154|Opisthokonta,3BHN2@33208|Metazoa,3D2YH@33213|Bilateria,41ZQ1@6656|Arthropoda,3SNCM@50557|Insecta,453NP@7147|Diptera,45TQ7@7214|Drosophilidae	50557|Insecta	S	BCL7, N-terminal conserver region	-	-	-	-	-	-	-	-	-	-	-	-	BCL_N
Dmen000978	Haxy013862	7217.FBpp0122528	4.43e-253	692	COG0639@1|root,KOG0374@2759|Eukaryota,38BV2@33154|Opisthokonta,3B9MQ@33208|Metazoa,3CRW5@33213|Bilateria,41W3P@6656|Arthropoda,3SJE7@50557|Insecta,44YDZ@7147|Diptera,45PMB@7214|Drosophilidae	50557|Insecta	T	serine threonine-protein phosphatase	-	GO:0000003,GO:0000910,GO:0001932,GO:0001933,GO:0002009,GO:0002165,GO:0003002,GO:0003006,GO:0003674,GO:0003824,GO:0004721,GO:0004722,GO:0006464,GO:0006470,GO:0006793,GO:0006796,GO:0006807,GO:0006810,GO:0007049,GO:0007059,GO:0007097,GO:0007154,GO:0007165,GO:0007166,GO:0007267,GO:0007275,GO:0007276,GO:0007281,GO:0007292,GO:0007293,GO:0007300,GO:0007301,GO:0007308,GO:0007309,GO:0007310,GO:0007312,GO:…	3.1.3.16	ko:K06269	ko03015,ko04022,ko04024,ko04113,ko04114,ko04218,ko04261,ko04270,ko04390,ko04510,ko04611,ko04720,ko04728,ko04750,ko04810,ko04910,ko04921,ko04931,ko05031,ko05034,ko05168,ko05205,map03015,map04022,map04024,map04113,map04114,map04218,map04261,map04270,map04390,map04510,map04611,map04720,map04728,map04750,map04810,map04910,map04921,map04931,map05031,map05034,map05168,map05205	-	-	-	ko00000,ko00001,ko01000,ko01009,ko03019,ko03021,ko03041	-	-	-	Metallophos,STPPase_N
Dmen001045	Haxy019092	7227.FBpp0073337	0	4918	2AHJE@1|root,2RZ2I@2759|Eukaryota,3A33Q@33154|Opisthokonta,3BQPB@33208|Metazoa,3D7BZ@33213|Bilateria,41ZNN@6656|Arthropoda,3SN0D@50557|Insecta,44ZN8@7147|Diptera,45SCE@7214|Drosophilidae	50557|Insecta	S	Metal ion binding	-	-	-	-	-	-	-	-	-	-	-	-	-
Dmen001057	Haxy013636	7227.FBpp0304131	6.97e-109	313	2BENG@1|root,2S150@2759|Eukaryota,3A9TI@33154|Opisthokonta,3C103@33208|Metazoa,3DH7N@33213|Bilateria,422MK@6656|Arthropoda,3SNHQ@50557|Insecta,453KZ@7147|Diptera,45Y5J@7214|Drosophilidae	50557|Insecta	S	Required for homeostatic regulation of sleep under normal conditions and after sleep deprivation. Important regulator of the Sh K( ) channel, acting as a signaling molecule that connects sleep drive to lowered membrane excitability, possibly by enhancing K( ) channel activity and thus reducing neuronal excitability	-	GO:0006022,GO:0006023,GO:0006030,GO:0006031,GO:0006040,GO:0006807,GO:0007275,GO:0007424,GO:0008150,GO:0008152,GO:0008362,GO:0009058,GO:0009059,GO:0009987,GO:0017144,GO:0032501,GO:0032502,GO:0035150,GO:0035151,GO:0035152,GO:0035158,GO:0035159,GO:0035296,GO:0040003,GO:0042335,GO:0043170,GO:0044237,GO:0046349,GO:0048731,GO:0048856,GO:0060541,GO:0065007,GO:0065008,GO:0071704,GO:0090066,GO:1901071,GO:…	-	-	-	-	-	-	-	-	-	-	QVR,ig
Dmen001070	Haxy019692	7227.FBpp0288393	0	1745	KOG1222@1|root,KOG1222@2759|Eukaryota,38BDP@33154|Opisthokonta,3BA64@33208|Metazoa,3CYW2@33213|Bilateria,41WNH@6656|Arthropoda,3SK36@50557|Insecta,44ZYV@7147|Diptera,45RQD@7214|Drosophilidae	50557|Insecta	U	Kinesin binding	Kap3	GO:0000226,GO:0003008,GO:0003674,GO:0003774,GO:0003777,GO:0003824,GO:0005488,GO:0005515,GO:0005575,GO:0005622,GO:0005623,GO:0005856,GO:0005871,GO:0005875,GO:0006810,GO:0006928,GO:0006996,GO:0007010,GO:0007017,GO:0007018,GO:0007163,GO:0007600,GO:0007605,GO:0007606,GO:0007608,GO:0008088,GO:0008089,GO:0008150,GO:0009987,GO:0010970,GO:0015630,GO:0016043,GO:0016462,GO:0016787,GO:0016817,GO:0016818,GO:…	-	-	-	-	-	-	-	-	-	-	KAP
Dmen001087	Haxy012140	7227.FBpp0073392	0	1375	KOG4436@1|root,KOG4436@2759|Eukaryota,3AM61@33154|Opisthokonta,3BEDT@33208|Metazoa,3CR7Q@33213|Bilateria,41U9N@6656|Arthropoda,3SJ44@50557|Insecta,451D7@7147|Diptera,45MSZ@7214|Drosophilidae	50557|Insecta	S	Rab GTPase activator activity. It is involved in the biological process described with regulation of Rab GTPase activity	-	GO:0000003,GO:0001667,GO:0002064,GO:0002065,GO:0002066,GO:0003006,GO:0003674,GO:0005096,GO:0005488,GO:0005515,GO:0005575,GO:0005622,GO:0005623,GO:0005737,GO:0005794,GO:0006810,GO:0006886,GO:0006928,GO:0007276,GO:0007281,GO:0007292,GO:0007297,GO:0007298,GO:0008047,GO:0008104,GO:0008150,GO:0009888,GO:0009987,GO:0010631,GO:0012505,GO:0015031,GO:0015833,GO:0016477,GO:0017016,GO:0017137,GO:0019899,GO:…	-	ko:K20242	-	-	-	-	ko00000,ko04131	-	-	-	RabGAP-TBC
Dmen001095	Haxy005002	7227.FBpp0073356	0	1070	KOG0032@1|root,KOG0032@2759|Eukaryota,38W55@33154|Opisthokonta,3B9G2@33208|Metazoa,3CXJU@33213|Bilateria,41W19@6656|Arthropoda,3SFKA@50557|Insecta,4520P@7147|Diptera,45QZV@7214|Drosophilidae	50557|Insecta	T	It is involved in the biological process described with protein phosphorylation	-	GO:0000166,GO:0002009,GO:0002165,GO:0003674,GO:0003824,GO:0004672,GO:0004674,GO:0005488,GO:0005524,GO:0005575,GO:0005622,GO:0005623,GO:0005634,GO:0006464,GO:0006468,GO:0006793,GO:0006796,GO:0006807,GO:0007275,GO:0007444,GO:0007472,GO:0007476,GO:0007478,GO:0007480,GO:0007552,GO:0007560,GO:0008144,GO:0008150,GO:0008152,GO:0009653,GO:0009791,GO:0009886,GO:0009887,GO:0009888,GO:0009987,GO:0016301,GO:…	2.7.11.1	ko:K08804	-	-	-	-	ko00000,ko01000,ko01001	-	-	-	Pkinase
Dmen001115	Haxy001662	7227.FBpp0073371	0	1815	2BG58@1|root,2S3KP@2759|Eukaryota,3A6ZJ@33154|Opisthokonta,3BTTR@33208|Metazoa,3DA0B@33213|Bilateria,420DG@6656|Arthropoda,3SN7M@50557|Insecta,44Y9M@7147|Diptera,45TC7@7214|Drosophilidae	50557|Insecta	-	-	-	GO:0000902,GO:0000904,GO:0001558,GO:0003674,GO:0003779,GO:0005488,GO:0005515,GO:0005575,GO:0005622,GO:0005623,GO:0005737,GO:0006928,GO:0006935,GO:0007275,GO:0007399,GO:0007409,GO:0007411,GO:0008017,GO:0008092,GO:0008150,GO:0008361,GO:0009605,GO:0009653,GO:0009987,GO:0010721,GO:0010769,GO:0010771,GO:0010975,GO:0010977,GO:0015631,GO:0016043,GO:0022008,GO:0022603,GO:0022604,GO:0030030,GO:0030154,GO:…	-	-	-	-	-	-	-	-	-	-	-
Dmen001164	Haxy024505	7227.FBpp0073475	2.77e-78	234	COG5208@1|root,KOG1657@2759|Eukaryota,3A8X6@33154|Opisthokonta,3BUHW@33208|Metazoa,3DAN7@33213|Bilateria,4211Q@6656|Arthropoda,3SP80@50557|Insecta,454QH@7147|Diptera,45UE4@7214|Drosophilidae	50557|Insecta	K	Sequence-specific DNA binding	-	GO:0000228,GO:0000785,GO:0000790,GO:0003674,GO:0005488,GO:0005515,GO:0005575,GO:0005622,GO:0005623,GO:0005634,GO:0005694,GO:0006325,GO:0006338,GO:0006996,GO:0008150,GO:0008623,GO:0009987,GO:0016043,GO:0031010,GO:0031974,GO:0031981,GO:0032991,GO:0034728,GO:0042766,GO:0043226,GO:0043227,GO:0043228,GO:0043229,GO:0043231,GO:0043232,GO:0043233,GO:0043933,GO:0044422,GO:0044424,GO:0044427,GO:0044428,GO:…	-	ko:K11656	-	-	-	-	ko00000,ko03036	-	-	-	CBFD_NFYB_HMF
Dmen001167	Haxy025163	7227.FBpp0073474	0	2277	COG5077@1|root,KOG1863@2759|Eukaryota,38CVI@33154|Opisthokonta,3BCYA@33208|Metazoa,3CUJA@33213|Bilateria,41WEX@6656|Arthropoda,3SGRD@50557|Insecta,45094@7147|Diptera,45QAH@7214|Drosophilidae	50557|Insecta	O	ubiquitinyl hydrolase activity. It is involved in the biological process described with ubiquitin-dependent protein catabolic process	Usp7	GO:0000785,GO:0003674,GO:0003824,GO:0004843,GO:0005575,GO:0005622,GO:0005623,GO:0005634,GO:0005694,GO:0005700,GO:0006325,GO:0006342,GO:0006355,GO:0006464,GO:0006508,GO:0006807,GO:0006996,GO:0008150,GO:0008152,GO:0008233,GO:0008234,GO:0009889,GO:0009890,GO:0009892,GO:0009987,GO:0010468,GO:0010556,GO:0010558,GO:0010605,GO:0010629,GO:0016043,GO:0016458,GO:0016569,GO:0016570,GO:0016578,GO:0016579,GO:…	3.4.19.12	ko:K11838	ko04068,ko05168,ko05169,ko05203,map04068,map05168,map05169,map05203	-	-	-	ko00000,ko00001,ko01000,ko01002,ko04121	-	-	-	MATH,UCH,USP7_C2,USP7_ICP0_bdg
Dmen001188	Haxy023761	7227.FBpp0073502	4.51e-193	535	KOG0078@1|root,KOG0078@2759|Eukaryota,38CUC@33154|Opisthokonta,3BCDZ@33208|Metazoa,3CR8D@33213|Bilateria,41XCC@6656|Arthropoda,3SH12@50557|Insecta,44YMR@7147|Diptera,45R4Y@7214|Drosophilidae	50557|Insecta	U	GTP binding. It is involved in the biological process described with protein transport	-	GO:0003674,GO:0003824,GO:0003924,GO:0005575,GO:0005622,GO:0005623,GO:0005737,GO:0005768,GO:0005886,GO:0006810,GO:0007154,GO:0007165,GO:0007264,GO:0007265,GO:0008021,GO:0008104,GO:0008150,GO:0009987,GO:0012505,GO:0012506,GO:0016020,GO:0016192,GO:0016462,GO:0016787,GO:0016817,GO:0016818,GO:0017111,GO:0023052,GO:0030133,GO:0030141,GO:0030659,GO:0030667,GO:0031090,GO:0031410,GO:0031982,GO:0032482,GO:…	-	ko:K07928	-	-	-	-	ko00000,ko04031,ko04121	-	-	-	Ras,SOCS_box
Dmen001196	Haxy013065	7227.FBpp0271753	1.03e-294	821	KOG3579@1|root,KOG3579@2759|Eukaryota,38HR8@33154|Opisthokonta,3BBE5@33208|Metazoa,3CSA4@33213|Bilateria,41WG0@6656|Arthropoda,3SJ4D@50557|Insecta,44Z3H@7147|Diptera,45P3J@7214|Drosophilidae	50557|Insecta	O	Interferon regulatory factor 2-binding protein zinc finger	-	GO:0005575,GO:0005622,GO:0005623,GO:0005634,GO:0031974,GO:0031981,GO:0034399,GO:0043226,GO:0043227,GO:0043229,GO:0043231,GO:0043233,GO:0044422,GO:0044424,GO:0044428,GO:0044446,GO:0044464,GO:0070013	-	ko:K22383	-	-	-	-	ko00000	-	-	-	IRF-2BP1_2
Dmen001207	Haxy004608	7227.FBpp0073513	5.4e-253	692	KOG1164@1|root,KOG1163@2759|Eukaryota,39KVS@33154|Opisthokonta,3CNVH@33208|Metazoa,3E51W@33213|Bilateria,41UC5@6656|Arthropoda,3SHFG@50557|Insecta,44YCV@7147|Diptera,45N55@7214|Drosophilidae	50557|Insecta	T	It is involved in the biological process described with protein phosphorylation	-	GO:0000902,GO:0003674,GO:0003824,GO:0004672,GO:0004674,GO:0005488,GO:0005515,GO:0005575,GO:0005622,GO:0005623,GO:0005634,GO:0005737,GO:0006139,GO:0006259,GO:0006281,GO:0006464,GO:0006468,GO:0006725,GO:0006793,GO:0006796,GO:0006807,GO:0006950,GO:0006974,GO:0008150,GO:0008152,GO:0008360,GO:0008589,GO:0009653,GO:0009893,GO:0009894,GO:0009896,GO:0009966,GO:0009968,GO:0009987,GO:0010604,GO:0010646,GO:…	2.7.11.1	ko:K08957	ko04310,ko04340,ko04341,ko05165,ko05224,ko05225,ko05226,map04310,map04340,map04341,map05165,map05224,map05225,map05226	-	-	-	ko00000,ko00001,ko01000,ko01001	-	-	-	Pkinase
Dmen001249	Haxy005458	7227.FBpp0073572	0	936	COG5531@1|root,KOG2570@2759|Eukaryota,38CY5@33154|Opisthokonta,3B98S@33208|Metazoa,3CU8T@33213|Bilateria,41W0S@6656|Arthropoda,3SJN3@50557|Insecta,451XZ@7147|Diptera,45QGN@7214|Drosophilidae	50557|Insecta	K	SWI complex, BAF60b domains	Bap60	GO:0000228,GO:0000785,GO:0000790,GO:0000791,GO:0001085,GO:0001672,GO:0003674,GO:0003676,GO:0003677,GO:0005488,GO:0005515,GO:0005575,GO:0005622,GO:0005623,GO:0005634,GO:0005694,GO:0005719,GO:0006355,GO:0006357,GO:0007275,GO:0007399,GO:0007406,GO:0008092,GO:0008134,GO:0008150,GO:0008285,GO:0009889,GO:0009891,GO:0009893,GO:0009987,GO:0010468,GO:0010556,GO:0010557,GO:0010604,GO:0010628,GO:0010638,GO:…	-	ko:K11650	ko04714,ko05225,map04714,map05225	-	-	-	ko00000,ko00001,ko03021,ko03036	-	-	-	SWIB
Dmen001259	Haxy024226	7227.FBpp0302767	0	2310	KOG3637@1|root,KOG3637@2759|Eukaryota,38CFX@33154|Opisthokonta,3B96W@33208|Metazoa,3CVH7@33213|Bilateria,41WF5@6656|Arthropoda,3SGBT@50557|Insecta,44WVS@7147|Diptera,45R0A@7214|Drosophilidae	50557|Insecta	W	It is involved in the biological process described with cell adhesion	mew	GO:0000902,GO:0000904,GO:0001667,GO:0001894,GO:0002009,GO:0002165,GO:0003002,GO:0003008,GO:0003674,GO:0005488,GO:0005515,GO:0005575,GO:0005623,GO:0005886,GO:0005887,GO:0005912,GO:0005924,GO:0005925,GO:0006928,GO:0006935,GO:0006996,GO:0007010,GO:0007015,GO:0007155,GO:0007157,GO:0007275,GO:0007389,GO:0007399,GO:0007409,GO:0007411,GO:0007414,GO:0007424,GO:0007426,GO:0007427,GO:0007431,GO:0007432,GO:…	-	ko:K06485,ko:K06583	ko04151,ko04510,ko04512,ko04514,ko04640,ko04810,ko05145,ko05165,ko05200,ko05222,ko05410,ko05412,ko05414,map04151,map04510,map04512,map04514,map04640,map04810,map05145,map05165,map05200,map05222,map05410,map05412,map05414	-	-	-	ko00000,ko00001,ko04090,ko04147,ko04516	-	-	-	FG-GAP,Integrin_alpha,Integrin_alpha2
Dmen001271	Haxy001298	7227.FBpp0073597	7.72e-244	674	KOG2117@1|root,KOG2117@2759|Eukaryota,39IAK@33154|Opisthokonta,3BERM@33208|Metazoa,3CX73@33213|Bilateria,41Z60@6656|Arthropoda,3SM0A@50557|Insecta,4536R@7147|Diptera,45T3Y@7214|Drosophilidae	50557|Insecta	S	Coiled-coil domain-containing protein 55 (DUF2040)	-	GO:0000375,GO:0000377,GO:0000398,GO:0006139,GO:0006396,GO:0006397,GO:0006725,GO:0006807,GO:0008150,GO:0008152,GO:0008380,GO:0009987,GO:0010467,GO:0016070,GO:0016071,GO:0034641,GO:0043170,GO:0044237,GO:0044238,GO:0046483,GO:0071704,GO:0090304,GO:1901360	-	ko:K13206	-	-	-	-	ko00000,ko03041	-	-	-	DUF2040
Dmen001277	Haxy013175	7217.FBpp0122691	2.69e-64	197	KOG3399@1|root,KOG3399@2759|Eukaryota,3A1JT@33154|Opisthokonta,3BPEE@33208|Metazoa,3D6HJ@33213|Bilateria,41Z6P@6656|Arthropoda,3SMF4@50557|Insecta,4539M@7147|Diptera,45TWT@7214|Drosophilidae	50557|Insecta	S	Yippee zinc-binding/DNA-binding /Mis18, centromere assembly	-	GO:0003674,GO:0005488,GO:0043167,GO:0043169,GO:0046872	-	-	-	-	-	-	-	-	-	-	Yippee-Mis18
Dmen001311	Haxy004661	7227.FBpp0073674	0	1342	KOG4265@1|root,KOG4265@2759|Eukaryota,38DID@33154|Opisthokonta,3BEAU@33208|Metazoa,3CRID@33213|Bilateria,41Y7E@6656|Arthropoda,3SG4Q@50557|Insecta,44ZUZ@7147|Diptera,45SIE@7214|Drosophilidae	50557|Insecta	O	Zinc ion binding	-	GO:0003674,GO:0003824,GO:0004842,GO:0005488,GO:0006464,GO:0006807,GO:0008150,GO:0008152,GO:0008270,GO:0009987,GO:0016567,GO:0016740,GO:0019538,GO:0019787,GO:0032446,GO:0036211,GO:0043167,GO:0043169,GO:0043170,GO:0043412,GO:0044237,GO:0044238,GO:0044260,GO:0044267,GO:0046872,GO:0046914,GO:0070647,GO:0071704,GO:0140096,GO:1901564	-	-	-	-	-	-	-	-	-	-	zf-C3HC4_3
Dmen001330	Haxy019093	7227.FBpp0073665	0	1288	KOG1704@1|root,KOG1701@2759|Eukaryota,38H02@33154|Opisthokonta,3BFZ8@33208|Metazoa,3CWNY@33213|Bilateria,41TU0@6656|Arthropoda,3SGWW@50557|Insecta,44Y83@7147|Diptera,45QNG@7214|Drosophilidae	50557|Insecta	T	Zinc ion binding	-	GO:0000003,GO:0000278,GO:0000932,GO:0001666,GO:0002064,GO:0002065,GO:0002066,GO:0003006,GO:0003674,GO:0003712,GO:0003714,GO:0003779,GO:0005488,GO:0005515,GO:0005575,GO:0005622,GO:0005623,GO:0005634,GO:0005667,GO:0005737,GO:0005911,GO:0005912,GO:0005938,GO:0006355,GO:0006950,GO:0006996,GO:0007010,GO:0007049,GO:0007276,GO:0007281,GO:0007292,GO:0008092,GO:0008104,GO:0008150,GO:0009628,GO:0009888,GO:…	-	ko:K16682	ko04390,ko04391,ko04392,map04390,map04391,map04392	-	-	-	ko00000,ko00001,ko03019,ko03036	-	-	-	LIM
Dmen001383	Haxy020392	7227.FBpp0292380	4.89e-133	379	2BTBX@1|root,2S20K@2759|Eukaryota,39MUT@33154|Opisthokonta,3CPE9@33208|Metazoa,3E5J9@33213|Bilateria,42050@6656|Arthropoda,3SN8V@50557|Insecta,453N3@7147|Diptera,45TSP@7214|Drosophilidae	50557|Insecta	A	nucleic acid binding	-	GO:0003674,GO:0003676,GO:0003723,GO:0003729,GO:0005488,GO:0097159,GO:1901363	-	-	-	-	-	-	-	-	-	-	RRM_1
Dmen001397	Haxy004786	7227.FBpp0073809	0	3753	COG2114@1|root,KOG3619@2759|Eukaryota,38CKV@33154|Opisthokonta,3B9YI@33208|Metazoa,3CRAW@33213|Bilateria,41XEY@6656|Arthropoda,3SKIM@50557|Insecta,44X7T@7147|Diptera,45QQH@7214|Drosophilidae	50557|Insecta	C	Adenylate cyclase activity. It is involved in the biological process described with intracellular signal transduction	-	GO:0000003,GO:0000902,GO:0000904,GO:0001661,GO:0003008,GO:0003674,GO:0003824,GO:0004016,GO:0004383,GO:0005575,GO:0005622,GO:0005623,GO:0005737,GO:0005829,GO:0005886,GO:0006139,GO:0006163,GO:0006164,GO:0006171,GO:0006182,GO:0006725,GO:0006753,GO:0006793,GO:0006796,GO:0006807,GO:0006950,GO:0006979,GO:0007154,GO:0007165,GO:0007267,GO:0007268,GO:0007274,GO:0007275,GO:0007399,GO:0007409,GO:0007528,GO:…	4.6.1.1	ko:K08041	ko00230,ko01522,ko04015,ko04020,ko04022,ko04024,ko04062,ko04072,ko04114,ko04211,ko04213,ko04261,ko04270,ko04371,ko04540,ko04611,ko04713,ko04714,ko04720,ko04723,ko04724,ko04725,ko04727,ko04750,ko04911,ko04912,ko04913,ko04914,ko04915,ko04916,ko04918,ko04921,ko04923,ko04925,ko04926,ko04927,ko04934,ko04970,ko04971,ko04972,ko04976,ko05032,ko05142,ko05146,ko05166,ko05200,ko05414,map00230,map01522,map04…	M00695	R00089,R00434	RC00295	ko00000,ko00001,ko00002,ko01000	-	-	-	AC_N,DUF1053,Guanylate_cyc
Dmen001423	Haxy011580	7227.FBpp0073787	0	10077	KOG1428@1|root,KOG1428@2759|Eukaryota,38HTC@33154|Opisthokonta,3BGA4@33208|Metazoa,3CT3Q@33213|Bilateria,41WKJ@6656|Arthropoda,3SFX7@50557|Insecta,44X7D@7147|Diptera,45W1B@7214|Drosophilidae	50557|Insecta	O	ubiquitin-protein transferase activity	-	GO:0003008,GO:0003674,GO:0003824,GO:0004842,GO:0005488,GO:0005515,GO:0005575,GO:0005622,GO:0005623,GO:0005737,GO:0005886,GO:0006355,GO:0006357,GO:0006464,GO:0006807,GO:0006914,GO:0006950,GO:0007154,GO:0007165,GO:0007166,GO:0007167,GO:0007178,GO:0007610,GO:0007611,GO:0007613,GO:0007616,GO:0007626,GO:0007628,GO:0008150,GO:0008152,GO:0008270,GO:0008344,GO:0008582,GO:0009056,GO:0009611,GO:0009719,GO:…	2.3.2.27	ko:K10693	-	-	-	-	ko00000,ko01000,ko04121	-	-	-	ANAPC10,PHR,RCC1,RCC1_2,SH3_3,zf-RING_2
Dmen001449	Haxy008050	7227.FBpp0073818	0	1911	KOG1972@1|root,KOG1972@2759|Eukaryota,38D5B@33154|Opisthokonta,3B9DC@33208|Metazoa,3CVB9@33213|Bilateria,41Y5R@6656|Arthropoda,3SK9I@50557|Insecta,450PH@7147|Diptera,45MTQ@7214|Drosophilidae	50557|Insecta	S	NRDE-2, necessary for RNA interference	-	GO:0000375,GO:0000377,GO:0000398,GO:0006139,GO:0006325,GO:0006342,GO:0006355,GO:0006396,GO:0006397,GO:0006725,GO:0006807,GO:0006996,GO:0008150,GO:0008152,GO:0008380,GO:0009889,GO:0009890,GO:0009892,GO:0009987,GO:0010467,GO:0010468,GO:0010556,GO:0010558,GO:0010605,GO:0010608,GO:0010629,GO:0016043,GO:0016070,GO:0016071,GO:0016246,GO:0016441,GO:0016458,GO:0019219,GO:0019222,GO:0031047,GO:0031048,GO:…	-	-	-	-	-	-	-	-	-	-	NRDE-2
Dmen001499	Haxy010540	7227.FBpp0073871	1.74e-189	527	2D0D8@1|root,2SDRG@2759|Eukaryota,3ABMK@33154|Opisthokonta,3BW3J@33208|Metazoa,3DD0P@33213|Bilateria,421XD@6656|Arthropoda,3SPUJ@50557|Insecta,45A42@7147|Diptera,45TQE@7214|Drosophilidae	50557|Insecta	K	MADF	-	-	-	-	-	-	-	-	-	-	-	-	MADF_DNA_bdg
Dmen001500	Haxy003540	7227.FBpp0073898	0	8706	COG5021@1|root,KOG0939@2759|Eukaryota,38EBM@33154|Opisthokonta,3BBCH@33208|Metazoa,3CWUK@33213|Bilateria,41UWR@6656|Arthropoda,3SHHY@50557|Insecta,4551M@7147|Diptera,45NWW@7214|Drosophilidae	50557|Insecta	O	ubiquitin-protein transferase activity	-	GO:0003674,GO:0003824,GO:0004842,GO:0005575,GO:0005622,GO:0005623,GO:0005634,GO:0005737,GO:0006403,GO:0006464,GO:0006807,GO:0006810,GO:0008150,GO:0008152,GO:0009987,GO:0015931,GO:0016567,GO:0016740,GO:0019538,GO:0019787,GO:0032446,GO:0033036,GO:0033227,GO:0036211,GO:0043170,GO:0043226,GO:0043227,GO:0043229,GO:0043231,GO:0043412,GO:0044237,GO:0044238,GO:0044260,GO:0044267,GO:0044424,GO:0044464,GO:…	2.3.2.26	ko:K10592	ko04120,map04120	-	-	-	ko00000,ko00001,ko01000,ko04121	-	-	-	DUF4414,DUF908,DUF913,HECT,UBA,WWE
Dmen001510	Haxy012801	7227.FBpp0073979	0	1913	KOG1451@1|root,KOG1451@2759|Eukaryota,38GJW@33154|Opisthokonta,3BCDA@33208|Metazoa,3CXTK@33213|Bilateria,41XDF@6656|Arthropoda,3SGB3@50557|Insecta,452Q2@7147|Diptera,45XBV@7214|Drosophilidae	50557|Insecta	T	It is involved in the biological process described with signal transduction	-	GO:0003674,GO:0005096,GO:0005488,GO:0005543,GO:0007154,GO:0007165,GO:0007264,GO:0007265,GO:0007266,GO:0008047,GO:0008150,GO:0008289,GO:0009987,GO:0023052,GO:0030234,GO:0030695,GO:0035556,GO:0043085,GO:0043087,GO:0043167,GO:0043168,GO:0043547,GO:0044093,GO:0050789,GO:0050790,GO:0050794,GO:0050896,GO:0051336,GO:0051345,GO:0051716,GO:0060589,GO:0065007,GO:0065009,GO:0098772	-	ko:K20071	-	-	-	-	ko00000,ko04131	-	-	-	BAR_3,PH,RhoGAP,SH3_9
Dmen001521	Haxy009378	7227.FBpp0073911	0	1395	KOG2220@1|root,KOG2220@2759|Eukaryota,38BZH@33154|Opisthokonta,3BEU9@33208|Metazoa,3CXJJ@33213|Bilateria,41UUC@6656|Arthropoda,3SI6M@50557|Insecta,450MJ@7147|Diptera,45RHM@7214|Drosophilidae	50557|Insecta	S	It is involved in the biological process described with signal transduction	-	-	-	-	-	-	-	-	-	-	-	-	BRO1,HR1,PDZ
Dmen001526	Haxy005091	7220.FBpp0136465	1.74e-274	754	KOG3841@1|root,KOG3841@2759|Eukaryota,38CZI@33154|Opisthokonta,3BCB8@33208|Metazoa,3CS2C@33213|Bilateria,41URR@6656|Arthropoda,3SFVD@50557|Insecta,44WZ1@7147|Diptera,45VD7@7214|Drosophilidae	50557|Insecta	K	Sequence-specific DNA binding transcription factor activity. It is involved in the biological process described with	sd	GO:0000976,GO:0000977,GO:0000980,GO:0000981,GO:0001012,GO:0001067,GO:0001085,GO:0001158,GO:0001221,GO:0001223,GO:0001654,GO:0001745,GO:0002009,GO:0002165,GO:0003674,GO:0003676,GO:0003677,GO:0003690,GO:0003700,GO:0005488,GO:0005515,GO:0005575,GO:0005622,GO:0005623,GO:0005634,GO:0005667,GO:0006355,GO:0006357,GO:0007275,GO:0007423,GO:0007444,GO:0007472,GO:0007476,GO:0007478,GO:0007480,GO:0007507,GO:…	3.2.1.45	ko:K01201,ko:K09448	ko00511,ko00600,ko01100,ko04011,ko04142,ko04390,ko04391,ko04392,map00511,map00600,map01100,map04011,map04142,map04390,map04391,map04392	M00683	R01498	RC00059,RC00451	ko00000,ko00001,ko00002,ko01000,ko03000	-	GH30	-	TEA
Dmen001531	Haxy005853	7227.FBpp0073918	4.83e-210	589	KOG2010@1|root,KOG2010@2759|Eukaryota,39T4M@33154|Opisthokonta,3BGM3@33208|Metazoa,3CUDK@33213|Bilateria,41X6Y@6656|Arthropoda,3SKMF@50557|Insecta,44YU7@7147|Diptera,45T0Q@7214|Drosophilidae	50557|Insecta	S	Pfam:DUF2051	-	GO:0003674,GO:0005488,GO:0005515,GO:0007525,GO:0007527,GO:0008150,GO:0017016,GO:0017137,GO:0019899,GO:0031267,GO:0032502,GO:0048856,GO:0051020,GO:0061061	-	-	-	-	-	-	-	-	-	-	LRRFIP
Dmen001533	Haxy013719	7227.FBpp0290011	5.1e-164	468	2A8K3@1|root,2RYGN@2759|Eukaryota,3A0CE@33154|Opisthokonta,3BPD1@33208|Metazoa,3D6AP@33213|Bilateria,41ZI4@6656|Arthropoda,3SMJH@50557|Insecta,453GJ@7147|Diptera,45XZT@7214|Drosophilidae	50557|Insecta	S	Ubiquitin-2 like Rad60 SUMO-like	-	-	-	-	-	-	-	-	-	-	-	-	Rad60-SLD_2
Dmen001540	Haxy003399	7227.FBpp0073924	0	1976	KOG2838@1|root,KOG2838@2759|Eukaryota,38CJW@33154|Opisthokonta,3BHZC@33208|Metazoa,3CWW8@33213|Bilateria,41W6E@6656|Arthropoda,3SIAC@50557|Insecta,44X72@7147|Diptera,45WS8@7214|Drosophilidae	50557|Insecta	S	BTB POZ domain-containing protein	-	-	-	ko:K10479	-	-	-	-	ko00000,ko04121	-	-	-	BACK,BTB
Dmen001552	Haxy001429	7227.FBpp0073937	7.39e-108	311	KOG4835@1|root,KOG4835@2759|Eukaryota,3A1IT@33154|Opisthokonta,3BU0J@33208|Metazoa,3DAWJ@33213|Bilateria,4215Q@6656|Arthropoda,3SP9N@50557|Insecta,454PG@7147|Diptera	50557|Insecta	L	Sas10/Utp3/C1D family	-	GO:0000178,GO:0000460,GO:0005575,GO:0005622,GO:0005623,GO:0005634,GO:0006139,GO:0006364,GO:0006396,GO:0006725,GO:0006807,GO:0008150,GO:0008152,GO:0009987,GO:0010467,GO:0010468,GO:0016070,GO:0016072,GO:0019222,GO:0022613,GO:0032991,GO:0034470,GO:0034641,GO:0034660,GO:0042254,GO:0043170,GO:0043226,GO:0043227,GO:0043229,GO:0043231,GO:0044085,GO:0044237,GO:0044238,GO:0044424,GO:0044464,GO:0046483,GO:…	-	ko:K12592	ko03018,map03018	-	-	-	ko00000,ko00001,ko03019	-	-	-	Sas10_Utp3
Dmen001576	Haxy020067	7227.FBpp0074025	0	1391	KOG0267@1|root,KOG0267@2759|Eukaryota,38GF8@33154|Opisthokonta,3B9Q6@33208|Metazoa,3CU0X@33213|Bilateria,41TMR@6656|Arthropoda,3SHFZ@50557|Insecta,44Y01@7147|Diptera,45RWG@7214|Drosophilidae	50557|Insecta	Z	Participates in a complex which severs microtubules in an ATP-dependent manner. May act to target the enzymatic subunit of this complex to sites of action such as the centrosome. Microtubule severing may promote rapid reorganization of cellular microtubule arrays and the release of microtubules from the centrosome following nucleation	KATNB1	GO:0000003,GO:0000226,GO:0002064,GO:0002065,GO:0002066,GO:0003006,GO:0003674,GO:0005488,GO:0005515,GO:0005575,GO:0005622,GO:0005623,GO:0005737,GO:0005815,GO:0005856,GO:0005875,GO:0006996,GO:0007010,GO:0007017,GO:0007276,GO:0007281,GO:0007292,GO:0007304,GO:0007306,GO:0008017,GO:0008092,GO:0008150,GO:0008352,GO:0009653,GO:0009888,GO:0009987,GO:0010927,GO:0015630,GO:0015631,GO:0016043,GO:0019953,GO:…	-	ko:K18643	-	-	-	-	ko00000,ko04812	-	-	-	Katanin_con80,WD40
Dmen001587	Haxy010829	7227.FBpp0111905	4.23e-243	706	COG5139@1|root,KOG1793@2759|Eukaryota,394VH@33154|Opisthokonta,3BC71@33208|Metazoa,3CSZM@33213|Bilateria,41TUS@6656|Arthropoda,3SGG7@50557|Insecta,451C4@7147|Diptera,45MX9@7214|Drosophilidae	50557|Insecta	K	DNA binding. It is involved in the biological process described with transcription, DNA-templated	-	GO:0000414,GO:0005575,GO:0005622,GO:0005623,GO:0005634,GO:0006355,GO:0008150,GO:0009889,GO:0010468,GO:0010556,GO:0010793,GO:0019219,GO:0019222,GO:0031056,GO:0031060,GO:0031323,GO:0031326,GO:0031399,GO:0032239,GO:0032268,GO:0032386,GO:0032784,GO:0032879,GO:0032880,GO:0033043,GO:0033044,GO:0033157,GO:0043226,GO:0043227,GO:0043229,GO:0043231,GO:0044424,GO:0044464,GO:0046822,GO:0046825,GO:0046831,GO:…	-	ko:K17498	-	-	-	-	ko00000,ko03021	-	-	-	Med26
Dmen001591	Haxy008262	7227.FBpp0304142	4.1e-250	687	KOG0045@1|root,KOG0045@2759|Eukaryota,39N4G@33154|Opisthokonta,3CPPS@33208|Metazoa,3E5UU@33213|Bilateria,42AX9@6656|Arthropoda,3SK0G@50557|Insecta,4531E@7147|Diptera,45SXK@7214|Drosophilidae	50557|Insecta	OT	XK-related protein	-	-	-	-	-	-	-	-	-	-	-	-	XK-related
Dmen001633	Haxy003170	7227.FBpp0074089	0	1306	KOG4193@1|root,KOG4193@2759|Eukaryota,39V95@33154|Opisthokonta,3BEFA@33208|Metazoa,3D3JU@33213|Bilateria,41Y0F@6656|Arthropoda,3SZ1U@50557|Insecta,44YR0@7147|Diptera,45T60@7214|Drosophilidae	50557|Insecta	T	G-protein coupled receptor activity. It is involved in the biological process described with G-protein coupled receptor signaling pathway	-	GO:0001667,GO:0001704,GO:0001707,GO:0002009,GO:0002165,GO:0003674,GO:0004888,GO:0004930,GO:0005575,GO:0006928,GO:0006950,GO:0007154,GO:0007165,GO:0007186,GO:0007275,GO:0007369,GO:0007398,GO:0007444,GO:0007472,GO:0007476,GO:0007498,GO:0007509,GO:0007552,GO:0007560,GO:0007568,GO:0008078,GO:0008150,GO:0008340,GO:0009605,GO:0009653,GO:0009790,GO:0009791,GO:0009886,GO:0009887,GO:0009888,GO:0009987,GO:…	-	ko:K04599	-	-	-	-	ko00000,ko04030	-	-	-	7tm_2
Dmen001662	Haxy013476	7220.FBpp0137624	2.42e-122	348	28PSY@1|root,2QWFH@2759|Eukaryota,397VJ@33154|Opisthokonta,3BDU3@33208|Metazoa,3CWA2@33213|Bilateria,41VKJ@6656|Arthropoda,3SJDJ@50557|Insecta,452WY@7147|Diptera,45R21@7214|Drosophilidae	50557|Insecta	K	Component of the class 1 Sin3A-histone deacetylase (Rpd3) complex (HDAC). Appears to be a non-essential subunit of this complex which is not required for cell cycle regulation of progression through the G2 phase of the cell cycle	Sap30	GO:0000118,GO:0003674,GO:0003712,GO:0003824,GO:0004407,GO:0005575,GO:0005622,GO:0005623,GO:0005634,GO:0005654,GO:0006325,GO:0006355,GO:0006464,GO:0006476,GO:0006807,GO:0006996,GO:0007346,GO:0008150,GO:0008152,GO:0009889,GO:0009987,GO:0010389,GO:0010468,GO:0010556,GO:0010564,GO:0016043,GO:0016569,GO:0016570,GO:0016575,GO:0016787,GO:0016810,GO:0016811,GO:0019213,GO:0019219,GO:0019222,GO:0019538,GO:…	-	ko:K19202	-	-	-	-	ko00000,ko03036	-	-	-	SAP30_Sin3_bdg,zf-SAP30
Dmen001685	Haxy012549	7227.FBpp0288535	0	2943	COG5347@1|root,KOG1117@2759|Eukaryota,38F8M@33154|Opisthokonta,3BA0T@33208|Metazoa,3CTZI@33213|Bilateria,41VIG@6656|Arthropoda,3SGPA@50557|Insecta,44YH7@7147|Diptera,45VB4@7214|Drosophilidae	50557|Insecta	TZ	It is involved in the biological process described with signal transduction	-	GO:0002009,GO:0002165,GO:0003674,GO:0005096,GO:0005575,GO:0005622,GO:0005623,GO:0005737,GO:0005794,GO:0007275,GO:0007444,GO:0007478,GO:0007480,GO:0007552,GO:0007560,GO:0008047,GO:0008150,GO:0009653,GO:0009791,GO:0009886,GO:0009887,GO:0009888,GO:0012505,GO:0030234,GO:0030695,GO:0032501,GO:0032502,GO:0035107,GO:0035114,GO:0035120,GO:0035218,GO:0035239,GO:0035295,GO:0043085,GO:0043087,GO:0043226,GO:…	-	-	-	-	-	-	-	-	-	-	PH,RA,RhoGAP
Dmen001746	Haxy003153	7227.FBpp0305817	0	3016	KOG4271@1|root,KOG4271@2759|Eukaryota,38D6Y@33154|Opisthokonta,3BEYF@33208|Metazoa,3CTMQ@33213|Bilateria,41XUX@6656|Arthropoda,3SHYK@50557|Insecta,44Y39@7147|Diptera,45SFD@7214|Drosophilidae	50557|Insecta	T	GTP binding. It is involved in the biological process described with small GTPase mediated signal transduction	RhoGAPp190	GO:0003674,GO:0005096,GO:0005102,GO:0005488,GO:0005515,GO:0007154,GO:0007165,GO:0007264,GO:0007265,GO:0007266,GO:0007275,GO:0007399,GO:0007414,GO:0007415,GO:0007417,GO:0007420,GO:0008037,GO:0008038,GO:0008047,GO:0008150,GO:0008361,GO:0009987,GO:0010769,GO:0010975,GO:0016043,GO:0016319,GO:0022008,GO:0022603,GO:0022604,GO:0023052,GO:0030030,GO:0030154,GO:0030182,GO:0030215,GO:0030234,GO:0030695,GO:…	-	ko:K05732,ko:K13709	ko04510,ko04611,ko04670,ko04810,map04510,map04611,map04670,map04810	-	-	-	ko00000,ko00001,ko04131	-	-	-	Ras,RhoGAP,RhoGAP-FF1
Dmen001752	Haxy006664	7227.FBpp0074229	5.44e-235	648	KOG3606@1|root,KOG3606@2759|Eukaryota,38FAD@33154|Opisthokonta,3B9VV@33208|Metazoa,3CXWX@33213|Bilateria,41VN6@6656|Arthropoda,3SJEX@50557|Insecta,450DY@7147|Diptera,45MVB@7214|Drosophilidae	50557|Insecta	T	PB1 domain	par-6	GO:0000003,GO:0001667,GO:0001738,GO:0001763,GO:0001932,GO:0001933,GO:0002009,GO:0002064,GO:0002065,GO:0002066,GO:0003006,GO:0003674,GO:0005488,GO:0005515,GO:0005575,GO:0005622,GO:0005623,GO:0005737,GO:0005886,GO:0005911,GO:0005938,GO:0006469,GO:0006928,GO:0007043,GO:0007163,GO:0007275,GO:0007276,GO:0007281,GO:0007292,GO:0007297,GO:0007298,GO:0007399,GO:0007405,GO:0007416,GO:0007424,GO:0007430,GO:…	-	ko:K06093	ko04015,ko04144,ko04360,ko04390,ko04391,ko04530,ko05165,map04015,map04144,map04360,map04390,map04391,map04530,map05165	-	-	-	ko00000,ko00001,ko03036	-	-	-	PB1,PDZ
Dmen001783	Haxy012202	7227.FBpp0074304	0	1347	COG5409@1|root,KOG1162@2759|Eukaryota,38FWU@33154|Opisthokonta,3BEGP@33208|Metazoa,3CY81@33213|Bilateria,41VYP@6656|Arthropoda,3SG7I@50557|Insecta,44ZHH@7147|Diptera,45SAZ@7214|Drosophilidae	50557|Insecta	U	EXS family	-	GO:0005575,GO:0005622,GO:0005623,GO:0005737,GO:0044424,GO:0044464	-	-	-	-	-	-	-	-	-	-	EXS,SPX
Dmen001788	Haxy000799	7227.FBpp0074301	3.83e-256	702	KOG4000@1|root,KOG4000@2759|Eukaryota,38F9H@33154|Opisthokonta,3BKB1@33208|Metazoa,3CZC5@33213|Bilateria,41Z4T@6656|Arthropoda,3SMIZ@50557|Insecta,44Y5T@7147|Diptera,45NWK@7214|Drosophilidae	50557|Insecta	S	Multivesicular body subunit 12	-	GO:0000813,GO:0003674,GO:0005488,GO:0005515,GO:0005575,GO:0005622,GO:0005623,GO:0005737,GO:0005768,GO:0010008,GO:0012505,GO:0016020,GO:0031090,GO:0031410,GO:0031982,GO:0032182,GO:0032991,GO:0036452,GO:0043130,GO:0043226,GO:0043227,GO:0043229,GO:0044422,GO:0044424,GO:0044425,GO:0044433,GO:0044440,GO:0044444,GO:0044446,GO:0044464,GO:0097708,GO:0098588,GO:0098796,GO:0098805	-	ko:K12186	ko04144,map04144	M00409	-	-	ko00000,ko00001,ko00002,ko04131	-	-	-	DUF2464
Dmen001789	Haxy007316	7227.FBpp0074288	7.48e-235	646	KOG2389@1|root,KOG4336@2759|Eukaryota,39TC8@33154|Opisthokonta,3BAPH@33208|Metazoa,3CVRV@33213|Bilateria,41XQ4@6656|Arthropoda,3SGN4@50557|Insecta,44XFD@7147|Diptera,45QWG@7214|Drosophilidae	50557|Insecta	K	Protein heterodimerization activity	Taf8	GO:0000428,GO:0003674,GO:0005488,GO:0005515,GO:0005575,GO:0005622,GO:0005623,GO:0005634,GO:0005654,GO:0005667,GO:0005669,GO:0006139,GO:0006351,GO:0006352,GO:0006355,GO:0006357,GO:0006366,GO:0006367,GO:0006725,GO:0006807,GO:0008150,GO:0008152,GO:0009058,GO:0009059,GO:0009889,GO:0009891,GO:0009893,GO:0009987,GO:0010467,GO:0010468,GO:0010556,GO:0010557,GO:0010604,GO:0010628,GO:0016070,GO:0016591,GO:…	-	ko:K14649	ko03022,map03022	-	-	-	ko00000,ko00001,ko03021	-	-	-	Bromo_TP,TAF8_C
Dmen001793	Haxy003681	7227.FBpp0297199	0	1055	KOG1815@1|root,KOG1815@2759|Eukaryota,38DN7@33154|Opisthokonta,3BBSA@33208|Metazoa,3CWAP@33213|Bilateria,41THK@6656|Arthropoda,3SQW7@50557|Insecta,4517K@7147|Diptera,45VE5@7214|Drosophilidae	50557|Insecta	O	Zinc ion binding	-	GO:0000003,GO:0000151,GO:0000209,GO:0003006,GO:0003674,GO:0003824,GO:0004842,GO:0005488,GO:0005515,GO:0005575,GO:0005622,GO:0005623,GO:0005634,GO:0005737,GO:0006464,GO:0006508,GO:0006511,GO:0006807,GO:0006996,GO:0007029,GO:0007275,GO:0007276,GO:0007281,GO:0007292,GO:0007399,GO:0008150,GO:0008152,GO:0008270,GO:0009056,GO:0009057,GO:0009893,GO:0009894,GO:0009896,GO:0009987,GO:0010256,GO:0010604,GO:…	2.3.2.31	ko:K11968	-	-	-	-	ko00000,ko01000,ko04121	-	-	-	IBR,zf-C3HC4
Dmen001845	Haxy004779	7227.FBpp0074373	0	1571	KOG0597@1|root,KOG0597@2759|Eukaryota,38G19@33154|Opisthokonta,3B97R@33208|Metazoa,3CUPT@33213|Bilateria,41UAR@6656|Arthropoda,3SJMJ@50557|Insecta,45047@7147|Diptera,45RDU@7214|Drosophilidae	50557|Insecta	T	It is involved in the biological process described with protein phosphorylation	fu	GO:0000003,GO:0003002,GO:0003006,GO:0003674,GO:0003824,GO:0004672,GO:0004674,GO:0005488,GO:0005515,GO:0005575,GO:0005622,GO:0005623,GO:0006355,GO:0006357,GO:0006464,GO:0006468,GO:0006793,GO:0006796,GO:0006807,GO:0006810,GO:0006928,GO:0006996,GO:0007017,GO:0007018,GO:0007154,GO:0007165,GO:0007166,GO:0007224,GO:0007227,GO:0007228,GO:0007275,GO:0007276,GO:0007281,GO:0007292,GO:0007293,GO:0007350,GO:…	2.7.11.1	ko:K06228	ko04341,map04341	-	-	-	ko00000,ko00001,ko01000,ko01001	-	-	-	Pkinase
Dmen001858	Haxy024881	7227.FBpp0074405	0	917	KOG0598@1|root,KOG0598@2759|Eukaryota,39MSB@33154|Opisthokonta,3CPC4@33208|Metazoa,3E5GT@33213|Bilateria,41YMW@6656|Arthropoda,3SK9N@50557|Insecta,44Z4K@7147|Diptera,45VVS@7214|Drosophilidae	50557|Insecta	T	ATP binding. It is involved in the biological process described with protein phosphorylation	Pk17E	GO:0003674,GO:0003824,GO:0004672,GO:0004674,GO:0005575,GO:0005622,GO:0005623,GO:0005634,GO:0005737,GO:0006464,GO:0006468,GO:0006793,GO:0006796,GO:0006807,GO:0007154,GO:0007165,GO:0008150,GO:0008152,GO:0009987,GO:0016301,GO:0016310,GO:0016740,GO:0016772,GO:0016773,GO:0019538,GO:0023052,GO:0035556,GO:0036211,GO:0043170,GO:0043226,GO:0043227,GO:0043229,GO:0043231,GO:0043412,GO:0044237,GO:0044238,GO:…	2.7.11.1	ko:K17529	-	-	-	-	ko00000,ko01000,ko01001	-	-	-	Pkinase
Dmen001864	Haxy013100	7227.FBpp0074411	5.7e-183	513	2C4GD@1|root,2S2VW@2759|Eukaryota,39VS6@33154|Opisthokonta,3BKQ1@33208|Metazoa,3DCID@33213|Bilateria,41ZX6@6656|Arthropoda,3SN1S@50557|Insecta,453GR@7147|Diptera,45Q3V@7214|Drosophilidae	50557|Insecta	G	Belongs to the PDGF VEGF growth factor family	Pvf1	GO:0000003,GO:0001655,GO:0001667,GO:0001932,GO:0001934,GO:0002009,GO:0002064,GO:0002065,GO:0002066,GO:0002376,GO:0002520,GO:0003006,GO:0003674,GO:0005102,GO:0005126,GO:0005172,GO:0005488,GO:0005515,GO:0005539,GO:0005575,GO:0005576,GO:0005615,GO:0005622,GO:0005623,GO:0005737,GO:0006928,GO:0007154,GO:0007165,GO:0007166,GO:0007167,GO:0007169,GO:0007275,GO:0007276,GO:0007281,GO:0007292,GO:0007297,GO:…	-	-	-	-	-	-	-	-	-	-	CXCXC,PDGF
Dmen001868	Haxy004868	7227.FBpp0074414	0	1019	KOG2026@1|root,KOG2026@2759|Eukaryota,38CQK@33154|Opisthokonta,3BDYW@33208|Metazoa,3CZKE@33213|Bilateria,41VCY@6656|Arthropoda,3SHBJ@50557|Insecta,4502F@7147|Diptera,45WUW@7214|Drosophilidae	50557|Insecta	Z	It is involved in the biological process described with ubiquitin-dependent protein catabolic process	-	GO:0000375,GO:0000377,GO:0000398,GO:0003674,GO:0003824,GO:0004843,GO:0006139,GO:0006396,GO:0006397,GO:0006464,GO:0006508,GO:0006725,GO:0006807,GO:0008150,GO:0008152,GO:0008233,GO:0008234,GO:0008380,GO:0009987,GO:0010467,GO:0016070,GO:0016071,GO:0016579,GO:0016787,GO:0019538,GO:0019783,GO:0034641,GO:0036211,GO:0036459,GO:0043170,GO:0043412,GO:0044237,GO:0044238,GO:0044260,GO:0044267,GO:0046483,GO:…	-	ko:K12847	ko03040,map03040	M00354	-	-	ko00000,ko00001,ko00002,ko03041	-	-	-	UCH,zf-UBP
Dmen001871	Haxy009265	7227.FBpp0111565	0	3600	KOG3615@1|root,KOG3615@2759|Eukaryota,38HBE@33154|Opisthokonta,3BGD9@33208|Metazoa,3CUBA@33213|Bilateria,41UTG@6656|Arthropoda,3SGTM@50557|Insecta,44YY6@7147|Diptera,45QMR@7214|Drosophilidae	50557|Insecta	S	Zinc ion binding	-	GO:0003008,GO:0007600,GO:0008150,GO:0019233,GO:0032501,GO:0050877	-	-	-	-	-	-	-	-	-	-	SWIM
Dmen001895	Haxy000672	7227.FBpp0074442	1.99e-261	716	KOG3879@1|root,KOG3879@2759|Eukaryota,38CP1@33154|Opisthokonta,3BHIF@33208|Metazoa,3CX9W@33213|Bilateria,41U8Z@6656|Arthropoda,3SIVR@50557|Insecta,451SH@7147|Diptera,45VKB@7214|Drosophilidae	50557|Insecta	S	Transmembrane Fragile-X-F protein	-	-	-	-	-	-	-	-	-	-	-	-	Tmemb_185A
Dmen001915	Haxy002862	7227.FBpp0291049	0	1091	KOG3646@1|root,KOG3646@2759|Eukaryota,38D2T@33154|Opisthokonta,3BGXC@33208|Metazoa,3CWAV@33213|Bilateria,41Y7K@6656|Arthropoda,3SJYN@50557|Insecta,455I8@7147|Diptera,45X3Q@7214|Drosophilidae	50557|Insecta	P	It is involved in the biological process described with ion transport	-	GO:0003008,GO:0003674,GO:0005215,GO:0005216,GO:0005230,GO:0005231,GO:0005261,GO:0005575,GO:0005623,GO:0005886,GO:0005887,GO:0005892,GO:0006810,GO:0006811,GO:0006812,GO:0007154,GO:0007165,GO:0007166,GO:0007267,GO:0007268,GO:0007271,GO:0007610,GO:0007626,GO:0007630,GO:0007632,GO:0008150,GO:0008324,GO:0008344,GO:0009314,GO:0009416,GO:0009628,GO:0009987,GO:0014069,GO:0015075,GO:0015267,GO:0015276,GO:…	-	ko:K05312	-	-	-	-	ko00000,ko04040	1.A.9.1	-	-	Neur_chan_LBD,Neur_chan_memb
Dmen001916	Haxy012970	7227.FBpp0301163	0	1462	COG4886@1|root,KOG0619@2759|Eukaryota,39JRM@33154|Opisthokonta,3BAUD@33208|Metazoa,3CZQI@33213|Bilateria,41V7D@6656|Arthropoda,3SH2A@50557|Insecta,44Y8E@7147|Diptera,45WXN@7214|Drosophilidae	50557|Insecta	T	Leucine rich repeat C-terminal domain	-	GO:0000902,GO:0000904,GO:0005575,GO:0005576,GO:0005615,GO:0005623,GO:0005886,GO:0005887,GO:0006355,GO:0006357,GO:0007275,GO:0007399,GO:0007409,GO:0008150,GO:0009653,GO:0009889,GO:0009966,GO:0009987,GO:0010468,GO:0010556,GO:0010646,GO:0016020,GO:0016021,GO:0016043,GO:0019219,GO:0019222,GO:0022008,GO:0023051,GO:0030030,GO:0030154,GO:0030182,GO:0030510,GO:0031175,GO:0031224,GO:0031226,GO:0031323,GO:…	-	-	-	-	-	-	-	-	-	-	I-set,Ig_3,LRR_8
Dmen001925	Haxy010353	7227.FBpp0074490	0	3506	2B1P5@1|root,2S0AV@2759|Eukaryota,3A3AV@33154|Opisthokonta,3BQPK@33208|Metazoa,3D829@33213|Bilateria,41ZB1@6656|Arthropoda,3SMV9@50557|Insecta,453V3@7147|Diptera,45TZY@7214|Drosophilidae	50557|Insecta	S	PWWP domain	-	-	-	-	-	-	-	-	-	-	-	-	PWWP
Dmen001965	Haxy024083	7227.FBpp0074522	3.05e-50	161	2E70F@1|root,2SDNI@2759|Eukaryota,3ACI2@33154|Opisthokonta,3BWF8@33208|Metazoa,3DC1T@33213|Bilateria,421MH@6656|Arthropoda,3SPTE@50557|Insecta,454QR@7147|Diptera,45YDC@7214|Drosophilidae	50557|Insecta	-	-	-	-	-	-	-	-	-	-	-	-	-	-	-
Dmen001986	Haxy018644	7227.FBpp0074573	0	1643	KOG3751@1|root,KOG3751@2759|Eukaryota,38D8K@33154|Opisthokonta,3BCKP@33208|Metazoa,3CX3K@33213|Bilateria,41XNP@6656|Arthropoda,3SJM0@50557|Insecta,451G9@7147|Diptera,45N3G@7214|Drosophilidae	50557|Insecta	T	It is involved in the biological process described with signal transduction	-	GO:0003674,GO:0005488,GO:0005515,GO:0006996,GO:0007010,GO:0007015,GO:0007275,GO:0007444,GO:0008150,GO:0008157,GO:0008361,GO:0009888,GO:0009987,GO:0016043,GO:0019899,GO:0019902,GO:0019903,GO:0019904,GO:0030029,GO:0030036,GO:0032501,GO:0032502,GO:0032535,GO:0035295,GO:0040008,GO:0045927,GO:0048513,GO:0048518,GO:0048522,GO:0048638,GO:0048639,GO:0048731,GO:0048856,GO:0050789,GO:0050793,GO:0050794,GO:…	-	ko:K17704	ko04015,ko04611,map04015,map04611	-	-	-	ko00000,ko00001	-	-	-	PH,RA
Dmen001989	Haxy013094	7227.FBpp0305208	0	3276	KOG1886@1|root,KOG1886@2759|Eukaryota,39V22@33154|Opisthokonta,3BDFQ@33208|Metazoa,3CYEF@33213|Bilateria,41X9P@6656|Arthropoda,3SFTN@50557|Insecta,44X48@7147|Diptera,45SE6@7214|Drosophilidae	50557|Insecta	K	chromatin binding	-	GO:0000785,GO:0000976,GO:0001067,GO:0003674,GO:0003676,GO:0003677,GO:0003682,GO:0003690,GO:0005488,GO:0005575,GO:0005622,GO:0005623,GO:0005634,GO:0005654,GO:0005677,GO:0005694,GO:0006323,GO:0006325,GO:0006333,GO:0006338,GO:0006342,GO:0006355,GO:0006996,GO:0008150,GO:0009889,GO:0009890,GO:0009892,GO:0009987,GO:0010468,GO:0010556,GO:0010558,GO:0010605,GO:0010629,GO:0016043,GO:0016458,GO:0017053,GO:…	-	-	-	-	-	-	-	-	-	-	BAH
Dmen002016	Haxy000638	7227.FBpp0305729	1.12e-143	405	KOG0079@1|root,KOG0079@2759|Eukaryota,38GU5@33154|Opisthokonta,3BAED@33208|Metazoa,3CY45@33213|Bilateria,41X6E@6656|Arthropoda,3SIXA@50557|Insecta,4527J@7147|Diptera,45PR3@7214|Drosophilidae	50557|Insecta	U	GTP binding. It is involved in the biological process described with protein transport	-	GO:0000278,GO:0000281,GO:0000910,GO:0003674,GO:0003824,GO:0003924,GO:0005575,GO:0005622,GO:0005623,GO:0005737,GO:0005768,GO:0006810,GO:0006887,GO:0007049,GO:0007154,GO:0007165,GO:0007264,GO:0007265,GO:0008150,GO:0009987,GO:0010008,GO:0012505,GO:0016020,GO:0016192,GO:0016197,GO:0016462,GO:0016787,GO:0016817,GO:0016818,GO:0017111,GO:0022402,GO:0023052,GO:0031090,GO:0031410,GO:0031982,GO:0032456,GO:…	-	ko:K07876	ko04144,map04144	-	-	-	ko00000,ko00001,ko04031,ko04131,ko04147	-	-	-	Ras
Dmen002020	Haxy014155	7227.FBpp0070007	1.03e-206	570	KOG3224@1|root,KOG3224@2759|Eukaryota,38FP2@33154|Opisthokonta,3BCPI@33208|Metazoa,3CWNM@33213|Bilateria,41WNB@6656|Arthropoda,3SGEF@50557|Insecta,44Y68@7147|Diptera,45PHZ@7214|Drosophilidae	50557|Insecta	S	TIP41-like family	-	GO:0000075,GO:0000077,GO:0005575,GO:0005622,GO:0005623,GO:0005737,GO:0006950,GO:0006974,GO:0008150,GO:0009987,GO:0031570,GO:0033554,GO:0044424,GO:0044464,GO:0045786,GO:0048519,GO:0048523,GO:0050789,GO:0050794,GO:0050896,GO:0051716,GO:0051726,GO:0065007	-	ko:K17607	ko04138,map04138	-	-	-	ko00000,ko00001,ko01009	-	-	-	TIP41
Dmen002021	Haxy010589	7227.FBpp0291143	2.12e-226	624	KOG0819@1|root,KOG0819@2759|Eukaryota,38F66@33154|Opisthokonta,3BEM4@33208|Metazoa,3CV1V@33213|Bilateria,41TYQ@6656|Arthropoda,3SIMJ@50557|Insecta,4590Q@7147|Diptera,45NGU@7214|Drosophilidae	50557|Insecta	U	calcium-dependent phospholipid binding	-	GO:0003674,GO:0003779,GO:0005488,GO:0005515,GO:0005543,GO:0005544,GO:0005575,GO:0008092,GO:0008289,GO:0016020,GO:0043167,GO:0043168	-	ko:K17095	-	-	-	-	ko00000,ko04147	1.A.31.1.1,1.A.31.1.6	-	-	Annexin
Dmen002034	Haxy014150	7227.FBpp0290783	4.02e-308	839	COG1820@1|root,KOG3892@2759|Eukaryota,38BYR@33154|Opisthokonta,3BEM2@33208|Metazoa,3CYE7@33213|Bilateria,41W5W@6656|Arthropoda,3SFMM@50557|Insecta,4514I@7147|Diptera,45S84@7214|Drosophilidae	50557|Insecta	G	N-acetylglucosamine-6-phosphate deacetylase activity. It is involved in the biological process described with N-acetylglucosamine metabolic process	-	GO:0003674,GO:0003824,GO:0005575,GO:0005622,GO:0005623,GO:0005634,GO:0006040,GO:0006044,GO:0006046,GO:0008150,GO:0008152,GO:0008448,GO:0009056,GO:0016787,GO:0016810,GO:0016811,GO:0019213,GO:0043226,GO:0043227,GO:0043229,GO:0043231,GO:0044424,GO:0044464,GO:0046348,GO:0071704,GO:1901071,GO:1901072,GO:1901135,GO:1901136,GO:1901575	3.5.1.25	ko:K01443	ko00520,ko01130,map00520,map01130	-	R02059	RC00166,RC00300	ko00000,ko00001,ko01000	-	-	-	Amidohydro_1
Dmen002050	Haxy001150	7227.FBpp0077016	2.06e-235	645	COG0639@1|root,KOG0372@2759|Eukaryota,38D1F@33154|Opisthokonta,3BG75@33208|Metazoa,3CW5Z@33213|Bilateria,41VCH@6656|Arthropoda,3SG62@50557|Insecta,44ZGE@7147|Diptera,45T3G@7214|Drosophilidae	50557|Insecta	GT	serine threonine-protein phosphatase	-	GO:0000278,GO:0000775,GO:0003674,GO:0003824,GO:0004721,GO:0004722,GO:0005575,GO:0005622,GO:0005623,GO:0005634,GO:0005694,GO:0005737,GO:0005813,GO:0005815,GO:0005856,GO:0006464,GO:0006470,GO:0006793,GO:0006796,GO:0006807,GO:0007017,GO:0007049,GO:0007346,GO:0008150,GO:0008152,GO:0008287,GO:0008589,GO:0009966,GO:0009968,GO:0009987,GO:0010646,GO:0010648,GO:0015630,GO:0016311,GO:0016787,GO:0016788,GO:…	3.1.3.16	ko:K15423	ko04922,map04922	-	-	-	ko00000,ko00001,ko01000,ko01009,ko03400	-	-	-	Metallophos
Dmen002093	Haxy003487	7227.FBpp0076954	5.64e-280	769	KOG2886@1|root,KOG2886@2759|Eukaryota,3A09W@33154|Opisthokonta,3BPQ7@33208|Metazoa,3D6R9@33213|Bilateria,41Z2W@6656|Arthropoda,3SKZC@50557|Insecta,452V3@7147|Diptera,45VN6@7214|Drosophilidae	50557|Insecta	S	Domain of unknown function (DUF4149)	-	-	-	-	-	-	-	-	-	-	-	-	DUF4149
Dmen002113	Haxy005503	7227.FBpp0076921	5.06e-179	498	COG5190@1|root,KOG1605@2759|Eukaryota,38BBB@33154|Opisthokonta,3BCBC@33208|Metazoa,3CT85@33213|Bilateria,41VXN@6656|Arthropoda,3SH2Y@50557|Insecta,44XTB@7147|Diptera,45S7N@7214|Drosophilidae	50557|Insecta	K	Serine threonine protein phosphatase that may dephosphorylate and activate lipin-like phosphatases. Lipins are phosphatidate phosphatases that catalyze the conversion of phosphatidic acid to diacylglycerol and control the metabolism of fatty acids at different levels. May indirectly modulate the lipid composition of nuclear and or endoplasmic reticulum membranes and be required for proper nuclear…	-	GO:0002009,GO:0002165,GO:0003002,GO:0003674,GO:0003824,GO:0004721,GO:0004722,GO:0005575,GO:0005622,GO:0005623,GO:0005634,GO:0005635,GO:0005737,GO:0005783,GO:0005789,GO:0006355,GO:0006357,GO:0006464,GO:0006470,GO:0006793,GO:0006796,GO:0006807,GO:0006996,GO:0006997,GO:0006998,GO:0007275,GO:0007389,GO:0007444,GO:0007472,GO:0007474,GO:0007476,GO:0007552,GO:0007560,GO:0008150,GO:0008152,GO:0008287,GO:…	3.1.3.16	ko:K17617	-	-	-	-	ko00000,ko01000,ko01009	-	-	-	NIF
Dmen002119	Haxy013066	7227.FBpp0088620	0	2570	KOG0045@1|root,KOG0045@2759|Eukaryota,38DZS@33154|Opisthokonta,3B9CG@33208|Metazoa,3CYU0@33213|Bilateria,41U9E@6656|Arthropoda,3SK0F@50557|Insecta,452GD@7147|Diptera,45PU7@7214|Drosophilidae	50557|Insecta	O	It is involved in the biological process described with proteolysis	sol	GO:0003674,GO:0003824,GO:0004175,GO:0004197,GO:0004198,GO:0005575,GO:0005622,GO:0005623,GO:0005737,GO:0006508,GO:0006807,GO:0007275,GO:0007399,GO:0008150,GO:0008152,GO:0008233,GO:0008234,GO:0016787,GO:0019538,GO:0032501,GO:0032502,GO:0043170,GO:0044238,GO:0044424,GO:0044464,GO:0048731,GO:0048856,GO:0070011,GO:0071704,GO:0140096,GO:1901564	-	ko:K08582	-	-	-	-	ko00000,ko01000,ko01002	-	-	-	Peptidase_C2,zf-RanBP
Dmen002120	Haxy001487	7220.FBpp0138271	4.86e-259	710	COG5019@1|root,KOG2655@2759|Eukaryota,38BV0@33154|Opisthokonta,3B9J1@33208|Metazoa,3CTCI@33213|Bilateria,41VJE@6656|Arthropoda,3SFX0@50557|Insecta,451AP@7147|Diptera,45XBZ@7214|Drosophilidae	50557|Insecta	DUZ	GTP binding. It is involved in the biological process described with cell cycle	-	GO:0000166,GO:0000278,GO:0000281,GO:0000910,GO:0001882,GO:0001883,GO:0003674,GO:0003824,GO:0003924,GO:0005488,GO:0005515,GO:0005525,GO:0005575,GO:0005622,GO:0005623,GO:0005737,GO:0005856,GO:0005938,GO:0005940,GO:0007049,GO:0007275,GO:0007349,GO:0008150,GO:0009653,GO:0009987,GO:0010941,GO:0010942,GO:0016462,GO:0016787,GO:0016817,GO:0016818,GO:0017076,GO:0017111,GO:0019001,GO:0019899,GO:0022402,GO:…	-	ko:K16942	ko05100,map05100	-	-	-	ko00000,ko00001,ko04131,ko04147,ko04812	-	-	-	Septin
Dmen002153	Haxy000253	7227.FBpp0305864	0	1687	KOG0603@1|root,KOG0603@2759|Eukaryota,3AMZM@33154|Opisthokonta,3BAGS@33208|Metazoa,3CRGH@33213|Bilateria,41VEV@6656|Arthropoda,3SJCX@50557|Insecta,4508B@7147|Diptera,45NJK@7214|Drosophilidae	50557|Insecta	T	It is involved in the biological process described with protein phosphorylation	S6kII	GO:0002009,GO:0002165,GO:0003002,GO:0003008,GO:0003674,GO:0003824,GO:0004672,GO:0004674,GO:0004711,GO:0005488,GO:0005515,GO:0005575,GO:0005622,GO:0005623,GO:0005634,GO:0005737,GO:0006464,GO:0006468,GO:0006793,GO:0006796,GO:0006807,GO:0007275,GO:0007389,GO:0007399,GO:0007444,GO:0007472,GO:0007474,GO:0007476,GO:0007528,GO:0007552,GO:0007560,GO:0007568,GO:0007610,GO:0007611,GO:0007612,GO:0007622,GO:…	2.7.11.1	ko:K04373	ko04010,ko04114,ko04150,ko04714,ko04720,ko04722,ko04914,ko04931,map04010,map04114,map04150,map04714,map04720,map04722,map04914,map04931	-	-	-	ko00000,ko00001,ko01000,ko01001,ko03019	-	-	-	CD20,Pkinase,Pkinase_C
Dmen002168	Haxy011074	7227.FBpp0289181	6.54e-131	373	KOG0088@1|root,KOG0088@2759|Eukaryota,38ECK@33154|Opisthokonta,3B9SU@33208|Metazoa,3CYXB@33213|Bilateria,41X9U@6656|Arthropoda,3SKV7@50557|Insecta,45350@7147|Diptera,45WDI@7214|Drosophilidae	50557|Insecta	U	GTP binding. It is involved in the biological process described with protein transport	Rab21	GO:0003674,GO:0003824,GO:0003924,GO:0005488,GO:0005515,GO:0005575,GO:0005622,GO:0005623,GO:0005737,GO:0005768,GO:0005769,GO:0006810,GO:0006996,GO:0007010,GO:0007154,GO:0007165,GO:0007264,GO:0007265,GO:0008150,GO:0009893,GO:0009894,GO:0009896,GO:0009987,GO:0010506,GO:0010508,GO:0010638,GO:0012505,GO:0016043,GO:0016192,GO:0016239,GO:0016241,GO:0016462,GO:0016787,GO:0016817,GO:0016818,GO:0017111,GO:…	-	ko:K07890	-	-	-	-	ko00000,ko04031,ko04131,ko04147	-	-	-	Ras
Dmen002178	Haxy002586	7227.FBpp0112455	0	1511	COG0696@1|root,KOG1914@2759|Eukaryota,38B6X@33154|Opisthokonta,3BC6S@33208|Metazoa,3CW4S@33213|Bilateria,41TVH@6656|Arthropoda,3SIQM@50557|Insecta,452AN@7147|Diptera,45TGA@7214|Drosophilidae	50557|Insecta	A	It is involved in the biological process described with	-	GO:0003674,GO:0003676,GO:0003723,GO:0003729,GO:0005488,GO:0005575,GO:0005622,GO:0005623,GO:0005634,GO:0005654,GO:0005848,GO:0005849,GO:0006139,GO:0006379,GO:0006396,GO:0006725,GO:0006807,GO:0008150,GO:0008152,GO:0009893,GO:0009987,GO:0010467,GO:0016070,GO:0016071,GO:0019222,GO:0031123,GO:0031974,GO:0031981,GO:0032991,GO:0034641,GO:0043085,GO:0043170,GO:0043226,GO:0043227,GO:0043229,GO:0043231,GO:…	-	ko:K14408	ko03015,map03015	-	-	-	ko00000,ko00001,ko03019	-	-	-	Suf
Dmen002195	Haxy013506	7227.FBpp0077812	0	1329	COG1131@1|root,KOG0061@2759|Eukaryota,38CVQ@33154|Opisthokonta,3BDVW@33208|Metazoa,3D384@33213|Bilateria,41XV2@6656|Arthropoda,3SG1E@50557|Insecta,44YTU@7147|Diptera,45XNW@7214|Drosophilidae	50557|Insecta	Q	ATP- binding	-	GO:0003674,GO:0003824,GO:0005215,GO:0005319,GO:0005575,GO:0005623,GO:0005886,GO:0006810,GO:0006869,GO:0008150,GO:0010876,GO:0015248,GO:0015318,GO:0015399,GO:0015405,GO:0015850,GO:0015918,GO:0016020,GO:0016021,GO:0016462,GO:0016787,GO:0016817,GO:0016818,GO:0016887,GO:0017111,GO:0017127,GO:0022804,GO:0022857,GO:0030301,GO:0031224,GO:0033036,GO:0034040,GO:0034041,GO:0042623,GO:0042626,GO:0043492,GO:…	-	-	-	-	-	-	-	-	-	-	ABC2_membrane,ABC_tran
Dmen002218	Haxy024110	7227.FBpp0077788	0	1963	KOG3577@1|root,KOG3577@2759|Eukaryota,3944A@33154|Opisthokonta,3B9EN@33208|Metazoa,3CYGH@33213|Bilateria,41WPZ@6656|Arthropoda,3SJ8W@50557|Insecta,44YUD@7147|Diptera,45SG8@7214|Drosophilidae	50557|Insecta	T	Transmembrane signaling receptor activity. It is involved in the biological process described with smoothened signaling pathway	smo	GO:0000003,GO:0001654,GO:0001746,GO:0002009,GO:0002064,GO:0002065,GO:0002066,GO:0002165,GO:0002251,GO:0002376,GO:0002385,GO:0003002,GO:0003006,GO:0003674,GO:0005102,GO:0005113,GO:0005488,GO:0005515,GO:0005575,GO:0005622,GO:0005623,GO:0005737,GO:0005768,GO:0005886,GO:0005887,GO:0005929,GO:0006955,GO:0007154,GO:0007165,GO:0007166,GO:0007186,GO:0007187,GO:0007188,GO:0007193,GO:0007224,GO:0007275,GO:…	-	ko:K06226	ko04340,ko04341,ko04360,ko05200,ko05205,ko05217,map04340,map04341,map04360,map05200,map05205,map05217	M00678	-	-	ko00000,ko00001,ko00002,ko04030	-	-	-	Frizzled,Fz
Dmen002236	Haxy002809	7220.FBpp0143197	0	1778	COG4354@1|root,KOG1077@2759|Eukaryota,38EKD@33154|Opisthokonta,3BH1Z@33208|Metazoa,3CTJR@33213|Bilateria,41WVA@6656|Arthropoda,3SI7G@50557|Insecta,451QC@7147|Diptera,45NK4@7214|Drosophilidae	50557|Insecta	U	Adaptins are components of the adapter complexes which link clathrin to receptors in coated vesicles	-	GO:0000003,GO:0000278,GO:0000281,GO:0000910,GO:0002064,GO:0002065,GO:0002066,GO:0003006,GO:0003674,GO:0005215,GO:0005575,GO:0005622,GO:0005623,GO:0005737,GO:0005886,GO:0005905,GO:0006810,GO:0006897,GO:0007049,GO:0007276,GO:0007281,GO:0007292,GO:0008104,GO:0008150,GO:0008356,GO:0008565,GO:0009888,GO:0009987,GO:0010324,GO:0012505,GO:0012506,GO:0015031,GO:0015833,GO:0016020,GO:0016043,GO:0016192,GO:…	-	ko:K11824	ko04144,ko04721,ko04961,ko05016,map04144,map04721,map04961,map05016	-	-	-	ko00000,ko00001,ko04131,ko04147	-	-	-	Adaptin_N,Alpha_adaptinC2,Alpha_adaptin_C
Dmen002249	Haxy019860	7227.FBpp0305228	0	2014	28INQ@1|root,2QQZP@2759|Eukaryota,39WX1@33154|Opisthokonta,3BIRD@33208|Metazoa,3CZJU@33213|Bilateria,41TKR@6656|Arthropoda,3SFPZ@50557|Insecta,44YYC@7147|Diptera,45R02@7214|Drosophilidae	50557|Insecta	K	Belongs to the FOG (Friend of GATA) family	-	GO:0000122,GO:0000578,GO:0000981,GO:0000982,GO:0001078,GO:0001085,GO:0001102,GO:0001227,GO:0001654,GO:0001700,GO:0001709,GO:0001894,GO:0002009,GO:0002164,GO:0002376,GO:0002520,GO:0002682,GO:0002683,GO:0002697,GO:0002700,GO:0002759,GO:0002784,GO:0002805,GO:0002831,GO:0002920,GO:0003002,GO:0003674,GO:0003700,GO:0005488,GO:0005515,GO:0005575,GO:0005622,GO:0005623,GO:0005634,GO:0006355,GO:0006357,GO:…	-	ko:K17441	-	-	-	-	ko00000,ko03000	-	-	-	zf-C2H2,zf-H2C2_5,zf-met
Dmen002262	Haxy004604	7227.FBpp0301725	7.8e-116	330	2CYCH@1|root,2S3JS@2759|Eukaryota,3A6SZ@33154|Opisthokonta,3BSWM@33208|Metazoa,3DA12@33213|Bilateria,420C8@6656|Arthropoda,3SNDX@50557|Insecta,453K4@7147|Diptera,45TSG@7214|Drosophilidae	50557|Insecta	-	-	-	GO:0005575,GO:0005622,GO:0005623,GO:0005737,GO:0006950,GO:0007043,GO:0007275,GO:0007424,GO:0008150,GO:0009611,GO:0009987,GO:0016043,GO:0019991,GO:0022607,GO:0030154,GO:0032501,GO:0032502,GO:0034329,GO:0034330,GO:0035150,GO:0035151,GO:0035152,GO:0035633,GO:0042060,GO:0043297,GO:0044085,GO:0044424,GO:0044464,GO:0045216,GO:0048468,GO:0048731,GO:0048856,GO:0048869,GO:0050896,GO:0060541,GO:0060856,GO:…	-	-	-	-	-	-	-	-	-	-	UPAR_LY6
Dmen002270	Haxy013837	7227.FBpp0077708	0	6838	KOG3594@1|root,KOG3594@2759|Eukaryota,38CZH@33154|Opisthokonta,3B9B2@33208|Metazoa,3CZDU@33213|Bilateria,41Y7V@6656|Arthropoda,3SK4H@50557|Insecta,44XC8@7147|Diptera,45TF7@7214|Drosophilidae	50557|Insecta	S	calcium ion binding. It is involved in the biological process described with homophilic cell adhesion via plasma membrane adhesion molecules	-	GO:0000226,GO:0000902,GO:0000904,GO:0001654,GO:0001736,GO:0001737,GO:0001738,GO:0001745,GO:0002009,GO:0002165,GO:0003002,GO:0003674,GO:0005488,GO:0005509,GO:0005515,GO:0005575,GO:0005623,GO:0005886,GO:0005887,GO:0006464,GO:0006807,GO:0006996,GO:0007010,GO:0007017,GO:0007155,GO:0007156,GO:0007157,GO:0007163,GO:0007164,GO:0007275,GO:0007389,GO:0007399,GO:0007423,GO:0007424,GO:0007444,GO:0007447,GO:…	-	ko:K16507	ko04391,ko04392,map04391,map04392	-	-	-	ko00000,ko00001,ko04516	-	-	-	Cadherin
Dmen002289	Haxy018962	7227.FBpp0077679	2.53e-292	804	KOG4226@1|root,KOG4226@2759|Eukaryota,39157@33154|Opisthokonta,3BBJM@33208|Metazoa,3CYIK@33213|Bilateria,41XA2@6656|Arthropoda,3SJPJ@50557|Insecta,44ZXA@7147|Diptera,45QHN@7214|Drosophilidae	50557|Insecta	T	Src homology 2 domains	dock	GO:0000768,GO:0000902,GO:0000904,GO:0003674,GO:0005070,GO:0005102,GO:0005158,GO:0005488,GO:0005515,GO:0005575,GO:0005622,GO:0005623,GO:0005737,GO:0005829,GO:0006928,GO:0006935,GO:0006949,GO:0007275,GO:0007399,GO:0007409,GO:0007411,GO:0007520,GO:0008150,GO:0009605,GO:0009653,GO:0009966,GO:0009967,GO:0009968,GO:0009987,GO:0010646,GO:0010647,GO:0010648,GO:0014902,GO:0016043,GO:0019899,GO:0019900,GO:…	-	ko:K19862	ko04012,ko04360,ko04660,ko05130,map04012,map04360,map04660,map05130	-	-	-	ko00000,ko00001	-	-	-	SH2,SH3_1
Dmen002291	Haxy005151	7227.FBpp0077698	5.93e-237	652	KOG0150@1|root,KOG0150@2759|Eukaryota,38EER@33154|Opisthokonta,3BF2U@33208|Metazoa,3CU7T@33213|Bilateria,4201M@6656|Arthropoda,3SMEF@50557|Insecta,44XYN@7147|Diptera,45QCG@7214|Drosophilidae	50557|Insecta	A	nucleic acid binding	-	GO:0000375,GO:0000377,GO:0000398,GO:0005575,GO:0005622,GO:0005623,GO:0005634,GO:0005686,GO:0006139,GO:0006396,GO:0006397,GO:0006725,GO:0006807,GO:0008150,GO:0008152,GO:0008380,GO:0009987,GO:0010467,GO:0016070,GO:0016071,GO:0030532,GO:0032991,GO:0034641,GO:0043170,GO:0043226,GO:0043227,GO:0043229,GO:0043231,GO:0044237,GO:0044238,GO:0044422,GO:0044424,GO:0044428,GO:0044446,GO:0044464,GO:0046483,GO:…	-	ko:K13220	-	-	-	-	ko00000,ko03041	-	-	-	WW,zf-U1
Dmen002297	Haxy018558	7227.FBpp0077687	0	1639	28HR7@1|root,2QQ2I@2759|Eukaryota,38E9Q@33154|Opisthokonta,3BFPK@33208|Metazoa,3CXPF@33213|Bilateria,41WDJ@6656|Arthropoda,3SHWF@50557|Insecta,44Y1G@7147|Diptera,45S7C@7214|Drosophilidae	50557|Insecta	K	metal ion binding. It is involved in the biological process described with transcription, DNA-templated	PNUTS	GO:0003674,GO:0005488,GO:0005515,GO:0008150,GO:0008152,GO:0008157,GO:0010467,GO:0019899,GO:0019902,GO:0019903,GO:0032502,GO:0040007,GO:0043170,GO:0048589,GO:0071704	-	ko:K17552	-	-	-	-	ko00000,ko01009	-	-	-	Med26,Rrn6,zf-CCCH
Dmen002369	Haxy018958	7227.FBpp0077582	0	1806	KOG2390@1|root,KOG2390@2759|Eukaryota,38HEI@33154|Opisthokonta,3BAPD@33208|Metazoa,3CVA9@33213|Bilateria,41X5S@6656|Arthropoda,3SKTY@50557|Insecta,44WXX@7147|Diptera,45XE9@7214|Drosophilidae	50557|Insecta	S	Rab GTPase activator activity	-	GO:0001505,GO:0001956,GO:0003008,GO:0003674,GO:0005096,GO:0005488,GO:0005515,GO:0005575,GO:0005622,GO:0005623,GO:0005737,GO:0005783,GO:0006996,GO:0007154,GO:0007165,GO:0007166,GO:0007267,GO:0007268,GO:0008047,GO:0008104,GO:0008150,GO:0009966,GO:0009987,GO:0010638,GO:0010646,GO:0010647,GO:0012505,GO:0014048,GO:0014049,GO:0016043,GO:0017016,GO:0017137,GO:0017157,GO:0017158,GO:0019899,GO:0023051,GO:…	-	ko:K18270	-	-	-	-	ko00000,ko04131,ko04147	-	-	-	Rab3-GTPase_cat
Dmen002429	Haxy018725	7227.FBpp0303514	3.28e-173	489	2C318@1|root,2RYUK@2759|Eukaryota,39JD0@33154|Opisthokonta,3BDUT@33208|Metazoa,3D2JW@33213|Bilateria,420VA@6656|Arthropoda,3SP28@50557|Insecta,44Z2B@7147|Diptera,45N97@7214|Drosophilidae	50557|Insecta	S	Domain of unknown function (DUF4061)	-	GO:0005575,GO:0005622,GO:0005623,GO:0005813,GO:0005815,GO:0005856,GO:0006996,GO:0008150,GO:0009987,GO:0015630,GO:0016043,GO:0022607,GO:0030030,GO:0030031,GO:0043226,GO:0043228,GO:0043229,GO:0043232,GO:0044085,GO:0044422,GO:0044424,GO:0044430,GO:0044446,GO:0044464,GO:0044782,GO:0060271,GO:0070925,GO:0071840,GO:0120031,GO:0120036	-	-	-	-	-	-	-	-	-	-	DUF4061
Dmen002464	Haxy019332	7220.FBpp0143073	3.29e-154	433	KOG0092@1|root,KOG0092@2759|Eukaryota,38HB3@33154|Opisthokonta,3B9WF@33208|Metazoa,3CUGC@33213|Bilateria,41V12@6656|Arthropoda,3SIJ4@50557|Insecta,452FC@7147|Diptera,45V2S@7214|Drosophilidae	50557|Insecta	U	GTP binding. It is involved in the biological process described with protein transport	Rab5	GO:0000003,GO:0000902,GO:0000904,GO:0001667,GO:0001700,GO:0002009,GO:0002064,GO:0002065,GO:0002066,GO:0002165,GO:0003002,GO:0003006,GO:0003674,GO:0003824,GO:0003924,GO:0005488,GO:0005515,GO:0005575,GO:0005622,GO:0005623,GO:0005737,GO:0005768,GO:0005769,GO:0005938,GO:0006807,GO:0006810,GO:0006897,GO:0006898,GO:0006906,GO:0006928,GO:0006996,GO:0007028,GO:0007154,GO:0007163,GO:0007165,GO:0007220,GO:…	-	ko:K07889	ko04014,ko04144,ko04145,ko04962,ko05146,ko05152,map04014,map04144,map04145,map04962,map05146,map05152	-	-	-	ko00000,ko00001,ko04031,ko04131,ko04147	-	-	-	Ras
Dmen002470	Haxy018994	7227.FBpp0077447	0	1098	KOG4698@1|root,KOG4698@2759|Eukaryota,38DN6@33154|Opisthokonta,3BG9G@33208|Metazoa,3CYA1@33213|Bilateria,41WXC@6656|Arthropoda,3SH9G@50557|Insecta,44ZR9@7147|Diptera,45UZR@7214|Drosophilidae	50557|Insecta	G	Transferase activity, transferring glycosyl groups	-	GO:0002164,GO:0002165,GO:0002168,GO:0003674,GO:0003824,GO:0005575,GO:0005622,GO:0005623,GO:0005737,GO:0005783,GO:0005788,GO:0006464,GO:0006486,GO:0006493,GO:0006807,GO:0007275,GO:0007591,GO:0008150,GO:0008152,GO:0008194,GO:0008363,GO:0008375,GO:0009058,GO:0009059,GO:0009100,GO:0009101,GO:0009791,GO:0009987,GO:0012505,GO:0016262,GO:0016740,GO:0016757,GO:0016758,GO:0018193,GO:0018210,GO:0018243,GO:…	2.4.1.255	ko:K18134	ko00514,map00514	-	R09304,R09676	RC00005,RC00059	ko00000,ko00001,ko01000,ko01003	-	GT41	-	DUF563
Dmen002484	Haxy012998	7227.FBpp0077456	3.36e-249	682	28PQY@1|root,2QWDA@2759|Eukaryota,39NUG@33154|Opisthokonta,3BJQ5@33208|Metazoa,3D04J@33213|Bilateria,41VIJ@6656|Arthropoda,3SJQS@50557|Insecta,4511I@7147|Diptera,45W4Z@7214|Drosophilidae	50557|Insecta	S	Transcriptional regulator, Out at first	oaf	-	-	-	-	-	-	-	-	-	-	-	OAF
Dmen002518	Haxy019284	7227.FBpp0077416	4.3e-236	649	KOG2101@1|root,KOG2101@2759|Eukaryota,38WMK@33154|Opisthokonta,3BF0B@33208|Metazoa,3D0Q5@33213|Bilateria,41YY0@6656|Arthropoda,3SM2Z@50557|Insecta,451XE@7147|Diptera,45T89@7214|Drosophilidae	50557|Insecta	DUZ	Phosphatidylinositol binding	-	-	-	ko:K17931,ko:K17932	-	-	-	-	ko00000	-	-	-	PX
Dmen002519	Haxy020321	7227.FBpp0077400	7.09e-163	456	KOG3972@1|root,KOG3972@2759|Eukaryota,38GFG@33154|Opisthokonta,3BA9Y@33208|Metazoa,3CRWC@33213|Bilateria,41UER@6656|Arthropoda,3SH25@50557|Insecta,44X42@7147|Diptera,45XX7@7214|Drosophilidae	50557|Insecta	S	It is involved in the biological process described with	aph-1	GO:0003674,GO:0003824,GO:0004175,GO:0005575,GO:0005622,GO:0005623,GO:0005737,GO:0005768,GO:0005770,GO:0005783,GO:0005886,GO:0005887,GO:0006508,GO:0006807,GO:0007154,GO:0007165,GO:0007166,GO:0007219,GO:0007220,GO:0008150,GO:0008152,GO:0008233,GO:0008593,GO:0009966,GO:0009987,GO:0010467,GO:0010646,GO:0012505,GO:0016020,GO:0016021,GO:0016485,GO:0016787,GO:0019538,GO:0023051,GO:0023052,GO:0031224,GO:…	-	ko:K06172	ko04330,ko05010,map04330,map05010	M00682	-	-	ko00000,ko00001,ko00002	-	-	-	Aph-1
Dmen002540	Haxy009034	7227.FBpp0077310	0	1126	COG5183@1|root,KOG1609@2759|Eukaryota,38FJH@33154|Opisthokonta,3BH2G@33208|Metazoa,3CSU6@33213|Bilateria,41VTC@6656|Arthropoda,3SJRP@50557|Insecta,44XTD@7147|Diptera,45R70@7214|Drosophilidae	50557|Insecta	A	Zinc ion binding	-	GO:0003674,GO:0005488,GO:0008270,GO:0043167,GO:0043169,GO:0046872,GO:0046914	-	-	-	-	-	-	-	-	-	-	DUF1084,EGF_2,RINGv
Dmen002556	Haxy003326	7227.FBpp0297122	0	3206	COG0553@1|root,KOG0384@2759|Eukaryota,3AVUY@33154|Opisthokonta,3BBIJ@33208|Metazoa,3CZ1Q@33213|Bilateria,41WDQ@6656|Arthropoda,3SGSD@50557|Insecta,4508T@7147|Diptera,45PSY@7214|Drosophilidae	50557|Insecta	B	ATP-dependent helicase activity	Chd1	GO:0000003,GO:0002009,GO:0002165,GO:0003006,GO:0003674,GO:0003682,GO:0003824,GO:0004386,GO:0005488,GO:0005575,GO:0005622,GO:0005623,GO:0005694,GO:0005700,GO:0005703,GO:0005705,GO:0006325,GO:0006338,GO:0006996,GO:0006997,GO:0007275,GO:0007276,GO:0007281,GO:0007292,GO:0007338,GO:0007444,GO:0007472,GO:0007476,GO:0007552,GO:0007560,GO:0008150,GO:0009566,GO:0009653,GO:0009791,GO:0009886,GO:0009887,GO:…	3.6.4.12	ko:K11367	-	-	-	-	ko00000,ko01000,ko03021,ko03036	-	-	-	Chromo,DUF4208,Helicase_C,SNF2_N
Dmen002581	Haxy013110	7227.FBpp0077263	0	1180	KOG2031@1|root,KOG2031@2759|Eukaryota,38CZE@33154|Opisthokonta,3BEY4@33208|Metazoa,3CU7Q@33213|Bilateria,41V9H@6656|Arthropoda,3SK0S@50557|Insecta,44Z0K@7147|Diptera,45P81@7214|Drosophilidae	50557|Insecta	L	Phosphoric diester hydrolase activity. It is involved in the biological process described with DNA repair	-	GO:0000012,GO:0003674,GO:0003676,GO:0003677,GO:0003690,GO:0003697,GO:0003824,GO:0005488,GO:0005575,GO:0005622,GO:0005623,GO:0005634,GO:0006139,GO:0006259,GO:0006281,GO:0006302,GO:0006725,GO:0006807,GO:0006950,GO:0006974,GO:0007163,GO:0007275,GO:0007399,GO:0007417,GO:0008081,GO:0008150,GO:0008152,GO:0009987,GO:0016787,GO:0016788,GO:0017005,GO:0032501,GO:0032502,GO:0033554,GO:0034641,GO:0035088,GO:…	-	ko:K10862	-	-	-	-	ko00000,ko01000,ko03400	-	-	-	Tyr-DNA_phospho,zf-CCHH
Dmen002615	Haxy001428	7227.FBpp0077208	0	1779	KOG2347@1|root,KOG2347@2759|Eukaryota,38C3S@33154|Opisthokonta,3BGUQ@33208|Metazoa,3CTG7@33213|Bilateria,41TGH@6656|Arthropoda,3SGPZ@50557|Insecta,44ZBG@7147|Diptera,45SBA@7214|Drosophilidae	50557|Insecta	U	It is involved in the biological process described with Golgi to plasma membrane transport	-	GO:0000003,GO:0000145,GO:0000278,GO:0000281,GO:0000910,GO:0001505,GO:0001667,GO:0001763,GO:0001927,GO:0002009,GO:0002064,GO:0002065,GO:0002066,GO:0002376,GO:0003006,GO:0003674,GO:0005488,GO:0005515,GO:0005575,GO:0005622,GO:0005623,GO:0005642,GO:0005737,GO:0005768,GO:0005886,GO:0005911,GO:0005938,GO:0006810,GO:0006836,GO:0006887,GO:0006892,GO:0006893,GO:0006903,GO:0006904,GO:0006928,GO:0006950,GO:…	-	ko:K17637	ko04014,map04014	-	-	-	ko00000,ko00001,ko04131	-	-	-	Sec5,TIG
Dmen002704	Haxy013265	7227.FBpp0111812	0	1586	COG1131@1|root,KOG0061@2759|Eukaryota,38CVQ@33154|Opisthokonta,3BF0M@33208|Metazoa,3CU51@33213|Bilateria,41YDB@6656|Arthropoda,3SKJW@50557|Insecta,44Y1V@7147|Diptera,45RE9@7214|Drosophilidae	50557|Insecta	Q	ATP- binding	-	GO:0003674,GO:0003824,GO:0005215,GO:0005319,GO:0005575,GO:0005622,GO:0005623,GO:0005737,GO:0005886,GO:0005887,GO:0006810,GO:0006869,GO:0008150,GO:0010876,GO:0012505,GO:0012506,GO:0015248,GO:0015318,GO:0015399,GO:0015405,GO:0015850,GO:0015918,GO:0016020,GO:0016021,GO:0016462,GO:0016787,GO:0016817,GO:0016818,GO:0016887,GO:0017111,GO:0017127,GO:0022804,GO:0022857,GO:0030133,GO:0030301,GO:0030658,GO:…	-	-	-	-	-	-	-	-	-	-	ABC2_membrane,ABC_tran
Dmen002714	Haxy013780	7217.FBpp0124381	6.59e-105	302	KOG3414@1|root,KOG3414@2759|Eukaryota,39ZUC@33154|Opisthokonta,3BAI4@33208|Metazoa,3CXF0@33213|Bilateria,41U5U@6656|Arthropoda,3SIV6@50557|Insecta,44ZV0@7147|Diptera,45TF0@7214|Drosophilidae	50557|Insecta	AD	It is involved in the biological process described with mitotic nuclear division	-	GO:0000245,GO:0000375,GO:0000377,GO:0000398,GO:0005575,GO:0005622,GO:0005623,GO:0005634,GO:0005682,GO:0006139,GO:0006396,GO:0006397,GO:0006725,GO:0006807,GO:0008150,GO:0008152,GO:0008380,GO:0009987,GO:0010467,GO:0016043,GO:0016070,GO:0016071,GO:0022607,GO:0022613,GO:0022618,GO:0030532,GO:0032991,GO:0034622,GO:0034641,GO:0043170,GO:0043226,GO:0043227,GO:0043229,GO:0043231,GO:0043933,GO:0044085,GO:…	-	ko:K12859	ko03040,map03040	M00354	-	-	ko00000,ko00001,ko00002,ko03041	-	-	-	DIM1
Dmen002734	Haxy012937	7227.FBpp0077133	0	1688	COG5329@1|root,KOG1888@2759|Eukaryota,38FHY@33154|Opisthokonta,3BDIA@33208|Metazoa,3CZ0B@33213|Bilateria,41UY1@6656|Arthropoda,3SGVE@50557|Insecta,451QT@7147|Diptera,45T3A@7214|Drosophilidae	50557|Insecta	I	Phosphoric ester hydrolase activity	-	-	-	-	-	-	-	-	-	-	-	-	Syja_N
Dmen002829	Haxy005768	7227.FBpp0302745	0	1900	28W3C@1|root,2R2VA@2759|Eukaryota,39MV0@33154|Opisthokonta,3CPEG@33208|Metazoa,3E5JH@33213|Bilateria,41XR8@6656|Arthropoda,3SKQI@50557|Insecta,44XHE@7147|Diptera,45SYT@7214|Drosophilidae	50557|Insecta	S	Ninein-like	-	GO:0000242,GO:0003674,GO:0005488,GO:0005515,GO:0005575,GO:0005622,GO:0005623,GO:0005737,GO:0005813,GO:0005815,GO:0005856,GO:0006996,GO:0006997,GO:0006998,GO:0008017,GO:0008092,GO:0008150,GO:0009987,GO:0010256,GO:0015630,GO:0015631,GO:0016043,GO:0034994,GO:0043226,GO:0043228,GO:0043229,GO:0043232,GO:0044422,GO:0044424,GO:0044430,GO:0044444,GO:0044446,GO:0044450,GO:0044464,GO:0061024,GO:0071840	-	ko:K16476,ko:K16477	-	-	-	-	ko00000,ko03036	-	-	-	EF-hand_8
Dmen002831	Haxy003771	7227.FBpp0078706	0	1178	KOG3119@1|root,KOG3119@2759|Eukaryota,39X01@33154|Opisthokonta,3BNNK@33208|Metazoa,3CRY6@33213|Bilateria,41TEM@6656|Arthropoda,3SH8B@50557|Insecta,44WUB@7147|Diptera,45PYD@7214|Drosophilidae	50557|Insecta	K	Sequence-specific DNA binding. It is involved in the biological process described with regulation of transcription, DNA-templated	-	GO:0000122,GO:0000981,GO:0000982,GO:0001078,GO:0001227,GO:0002009,GO:0002165,GO:0003674,GO:0003700,GO:0005575,GO:0005622,GO:0005623,GO:0005634,GO:0006139,GO:0006351,GO:0006355,GO:0006357,GO:0006725,GO:0006807,GO:0007275,GO:0007399,GO:0007423,GO:0007424,GO:0007444,GO:0007472,GO:0007476,GO:0007552,GO:0007560,GO:0007568,GO:0007610,GO:0007622,GO:0007623,GO:0007626,GO:0008016,GO:0008150,GO:0008152,GO:…	-	ko:K12114	ko04711,map04711	-	-	-	ko00000,ko00001,ko03000	-	-	-	bZIP_2
Dmen002855	Haxy013221	7227.FBpp0297903	3.22e-186	518	COG0363@1|root,KOG3148@2759|Eukaryota,38G53@33154|Opisthokonta,3BAK1@33208|Metazoa,3CXAB@33213|Bilateria,41WSH@6656|Arthropoda,3SG9R@50557|Insecta,4503B@7147|Diptera,45V1E@7214|Drosophilidae	50557|Insecta	G	Glucosamine-6-phosphate deaminase activity. It is involved in the biological process described with	Oscillin	GO:0003674,GO:0003824,GO:0004342,GO:0005575,GO:0005622,GO:0005623,GO:0005737,GO:0006040,GO:0006041,GO:0006043,GO:0006044,GO:0006091,GO:0008150,GO:0008152,GO:0009056,GO:0009987,GO:0016787,GO:0016853,GO:0016860,GO:0016861,GO:0019239,GO:0044237,GO:0044424,GO:0044464,GO:0046348,GO:0071704,GO:1901071,GO:1901072,GO:1901135,GO:1901136,GO:1901575	3.5.99.6	ko:K02564	ko00520,ko01100,map00520,map01100	-	R00765	RC00163	ko00000,ko00001,ko01000	-	-	-	Glucosamine_iso
Dmen002874	Haxy004972	7227.FBpp0078765	0	1541	KOG2184@1|root,KOG2184@2759|Eukaryota,38G4H@33154|Opisthokonta,3BANY@33208|Metazoa,3CVK6@33213|Bilateria,41XMS@6656|Arthropoda,3SIUS@50557|Insecta,44Z20@7147|Diptera,45RGI@7214|Drosophilidae	50557|Insecta	A	May be involved in pre-mRNA splicing	STIP	GO:0000375,GO:0000377,GO:0000390,GO:0000398,GO:0003674,GO:0005488,GO:0005515,GO:0005575,GO:0005622,GO:0005623,GO:0005634,GO:0005681,GO:0005684,GO:0006139,GO:0006396,GO:0006397,GO:0006725,GO:0006807,GO:0008150,GO:0008152,GO:0008380,GO:0009987,GO:0010467,GO:0016043,GO:0016070,GO:0016071,GO:0022411,GO:0032984,GO:0032988,GO:0032991,GO:0034641,GO:0043170,GO:0043226,GO:0043227,GO:0043229,GO:0043231,GO:…	-	ko:K13103	-	-	-	-	ko00000,ko03041	-	-	-	G-patch,GCFC,TIP_N
Dmen002888	Haxy020378	7227.FBpp0078789	1.26e-305	833	2C9J8@1|root,2RIIZ@2759|Eukaryota,39YXM@33154|Opisthokonta,3BJ46@33208|Metazoa,3D5H8@33213|Bilateria,41Y8B@6656|Arthropoda,3SJ4G@50557|Insecta,4511G@7147|Diptera,45WTV@7214|Drosophilidae	50557|Insecta	S	It is involved in the biological process described with signal transduction	-	GO:0001654,GO:0001745,GO:0001751,GO:0001754,GO:0003674,GO:0005488,GO:0005515,GO:0007275,GO:0007399,GO:0007423,GO:0008150,GO:0009653,GO:0009887,GO:0009966,GO:0009967,GO:0009987,GO:0010001,GO:0010646,GO:0010647,GO:0017016,GO:0019899,GO:0021782,GO:0022008,GO:0023051,GO:0023056,GO:0030154,GO:0030182,GO:0031267,GO:0032501,GO:0032502,GO:0040036,GO:0042051,GO:0042058,GO:0042063,GO:0042461,GO:0042462,GO:…	-	-	-	-	-	-	-	-	-	-	RA
Dmen002982	Haxy010318	7227.FBpp0078901	3.92e-306	835	KOG1940@1|root,KOG1940@2759|Eukaryota,3920W@33154|Opisthokonta,3BGEA@33208|Metazoa,3CUF4@33213|Bilateria,41TIT@6656|Arthropoda,3SGHA@50557|Insecta,4501N@7147|Diptera,45V07@7214|Drosophilidae	50557|Insecta	O	Zinc ion binding	-	GO:0000151,GO:0003674,GO:0003824,GO:0004842,GO:0005488,GO:0005575,GO:0005622,GO:0005623,GO:0006464,GO:0006807,GO:0008150,GO:0008152,GO:0008270,GO:0009987,GO:0016567,GO:0016740,GO:0019538,GO:0019787,GO:0032446,GO:0032991,GO:0036211,GO:0043167,GO:0043169,GO:0043170,GO:0043412,GO:0044237,GO:0044238,GO:0044260,GO:0044267,GO:0044424,GO:0044464,GO:0046872,GO:0046914,GO:0070647,GO:0071704,GO:0140096,GO:…	2.3.2.27	ko:K10144	ko04115,ko04120,ko05162,map04115,map04120,map05162	-	-	-	ko00000,ko00001,ko01000,ko04121	-	-	-	zf-CHY,zf-RING_2,zinc_ribbon_6
Dmen002984	Haxy003443	7227.FBpp0078898	0	972	COG4284@1|root,KOG2388@2759|Eukaryota,38G4Q@33154|Opisthokonta,3BAGJ@33208|Metazoa,3CS37@33213|Bilateria,41TMP@6656|Arthropoda,3SK1V@50557|Insecta,44XTF@7147|Diptera,45QV7@7214|Drosophilidae	50557|Insecta	M	Uridylyltransferase activity. It is involved in the biological process described with metabolic process	mmy	GO:0001700,GO:0001838,GO:0002009,GO:0003674,GO:0003824,GO:0003977,GO:0005575,GO:0005622,GO:0005623,GO:0005737,GO:0005829,GO:0006022,GO:0006023,GO:0006030,GO:0006031,GO:0006034,GO:0006035,GO:0006040,GO:0006047,GO:0006048,GO:0006139,GO:0006725,GO:0006793,GO:0006807,GO:0007275,GO:0007391,GO:0007399,GO:0007413,GO:0007417,GO:0007424,GO:0008037,GO:0008038,GO:0008150,GO:0008152,GO:0008362,GO:0009058,GO:…	2.7.7.23,2.7.7.83	ko:K00972	ko00520,ko01100,ko01130,map00520,map01100,map01130	M00361,M00362	R00416	RC00002	ko00000,ko00001,ko00002,ko01000	-	-	-	UDPGP
Dmen003024	Haxy006547	7227.FBpp0305538	7.93e-235	652	28ISB@1|root,2QR3K@2759|Eukaryota,38FWF@33154|Opisthokonta,3BCMU@33208|Metazoa,3CTM2@33213|Bilateria,41TF0@6656|Arthropoda,3SK74@50557|Insecta,45055@7147|Diptera,45XFP@7214|Drosophilidae	50557|Insecta	S	WH1 domain	-	GO:0001664,GO:0003674,GO:0005102,GO:0005488,GO:0005515,GO:0005575,GO:0005622,GO:0005623,GO:0005737,GO:0005783,GO:0007610,GO:0008150,GO:0009636,GO:0010033,GO:0012505,GO:0030425,GO:0030534,GO:0032501,GO:0035254,GO:0035256,GO:0036477,GO:0040012,GO:0042221,GO:0042493,GO:0042749,GO:0042752,GO:0042753,GO:0042995,GO:0043005,GO:0043226,GO:0043227,GO:0043229,GO:0043231,GO:0044424,GO:0044444,GO:0044463,GO:…	-	ko:K15010	ko04068,ko04724,map04068,map04724	-	-	-	ko00000,ko00001	-	-	-	WH1
Dmen003086	Haxy020339	7227.FBpp0292074	0	898	28KW1@1|root,2QTCH@2759|Eukaryota,38E8X@33154|Opisthokonta,3BAWS@33208|Metazoa,3CZS7@33213|Bilateria,41ZCF@6656|Arthropoda,3SMFM@50557|Insecta,44YKI@7147|Diptera,45QQU@7214|Drosophilidae	50557|Insecta	S	family with sequence similarity	-	-	-	-	-	-	-	-	-	-	-	-	-
Dmen003087	Haxy019770	7227.FBpp0079044	8.79e-154	439	KOG0897@1|root,KOG0897@2759|Eukaryota,38HWB@33154|Opisthokonta,3BC59@33208|Metazoa,3D472@33213|Bilateria,41V1M@6656|Arthropoda,3SIY8@50557|Insecta,44ZEI@7147|Diptera,45NXR@7214|Drosophilidae	50557|Insecta	O	Ubiquitin-conjugating enzyme E2, catalytic domain homologues	-	-	2.3.2.23	ko:K10582	ko04120,map04120	-	-	-	ko00000,ko00001,ko01000,ko04121	-	-	-	UQ_con
Dmen003178	Haxy014336	7227.FBpp0297142	0	1361	KOG0642@1|root,KOG0642@2759|Eukaryota,38CB2@33154|Opisthokonta,3BB1Y@33208|Metazoa,3CU05@33213|Bilateria,41V8R@6656|Arthropoda,3SISS@50557|Insecta,450GG@7147|Diptera,45V0P@7214|Drosophilidae	50557|Insecta	D	Striatin family	Cka	GO:0000165,GO:0001700,GO:0001932,GO:0001934,GO:0002009,GO:0003674,GO:0005488,GO:0005515,GO:0005575,GO:0005622,GO:0005623,GO:0005634,GO:0005737,GO:0006464,GO:0006468,GO:0006793,GO:0006796,GO:0006807,GO:0006950,GO:0007154,GO:0007165,GO:0007254,GO:0007275,GO:0007391,GO:0008150,GO:0008152,GO:0009605,GO:0009628,GO:0009629,GO:0009653,GO:0009790,GO:0009792,GO:0009888,GO:0009893,GO:0009966,GO:0009967,GO:…	-	ko:K17608	ko04013,map04013	-	-	-	ko00000,ko00001,ko01009	-	-	-	Striatin,WD40
Dmen003246	Haxy011254	7227.FBpp0079271	0	944	COG0814@1|root,KOG1304@2759|Eukaryota,38FV2@33154|Opisthokonta,3B9UN@33208|Metazoa,3CTBK@33213|Bilateria,41X9D@6656|Arthropoda,3SFKS@50557|Insecta,44WTT@7147|Diptera,45R8D@7214|Drosophilidae	50557|Insecta	E	Transmembrane amino acid transporter protein	-	GO:0003333,GO:0003674,GO:0005215,GO:0005342,GO:0005575,GO:0005622,GO:0005623,GO:0005737,GO:0005773,GO:0005774,GO:0006810,GO:0006811,GO:0006820,GO:0006865,GO:0008150,GO:0008509,GO:0008514,GO:0015075,GO:0015171,GO:0015318,GO:0015711,GO:0015849,GO:0016020,GO:0022857,GO:0031090,GO:0034220,GO:0043226,GO:0043227,GO:0043229,GO:0043231,GO:0044422,GO:0044424,GO:0044437,GO:0044444,GO:0044446,GO:0044464,GO:…	-	ko:K14209	ko04138,map04138	-	-	-	ko00000,ko00001,ko02000,ko04131	2.A.18.8	-	-	Aa_trans
Dmen003256	Haxy013351	7227.FBpp0079317	3.23e-310	844	28P1D@1|root,2QVMY@2759|Eukaryota,38C68@33154|Opisthokonta,3BJFS@33208|Metazoa,3CU42@33213|Bilateria,41YEM@6656|Arthropoda,3SIVP@50557|Insecta,44Y9Q@7147|Diptera,45MU2@7214|Drosophilidae	50557|Insecta	S	Plays a role in the organization of cell polarity via a planar cell polarity (PCP) cascade. Involved in the development of the hairs on the wings	fy	GO:0001736,GO:0001737,GO:0001738,GO:0002009,GO:0002165,GO:0007163,GO:0007164,GO:0007275,GO:0007399,GO:0007444,GO:0007472,GO:0007476,GO:0007552,GO:0007560,GO:0008150,GO:0008544,GO:0009653,GO:0009791,GO:0009886,GO:0009887,GO:0009888,GO:0009913,GO:0009987,GO:0016043,GO:0022008,GO:0030030,GO:0030154,GO:0030182,GO:0030855,GO:0032501,GO:0032502,GO:0035107,GO:0035114,GO:0035120,GO:0035220,GO:0035239,GO:…	-	-	-	-	-	-	-	-	-	-	-
Dmen003326	Haxy003203	7220.FBpp0142586	0	870	COG5159@1|root,KOG1464@2759|Eukaryota,38GQV@33154|Opisthokonta,3BGHW@33208|Metazoa,3CTUD@33213|Bilateria,41UJV@6656|Arthropoda,3SFZG@50557|Insecta,44WTE@7147|Diptera,45QM8@7214|Drosophilidae	50557|Insecta	OT	PCI domain	-	GO:0000003,GO:0000338,GO:0002009,GO:0003006,GO:0003674,GO:0003712,GO:0003714,GO:0005102,GO:0005488,GO:0005515,GO:0005575,GO:0005622,GO:0005623,GO:0005634,GO:0005667,GO:0005737,GO:0006355,GO:0006464,GO:0006508,GO:0006807,GO:0007275,GO:0007276,GO:0007281,GO:0007282,GO:0007283,GO:0007292,GO:0007293,GO:0008134,GO:0008150,GO:0008152,GO:0008180,GO:0008230,GO:0008231,GO:0008283,GO:0008356,GO:0009653,GO:…	-	ko:K12176	-	-	-	-	ko00000,ko04121	-	-	-	PCI
Dmen003364	Haxy004451	7227.FBpp0303726	0	1080	KOG3537@1|root,KOG3537@2759|Eukaryota,38D35@33154|Opisthokonta,3BCX9@33208|Metazoa,3CWZX@33213|Bilateria,41WZI@6656|Arthropoda,3SI61@50557|Insecta,44XRV@7147|Diptera,45NWE@7214|Drosophilidae	50557|Insecta	T	NUMB domain	-	GO:0001655,GO:0001708,GO:0001709,GO:0003002,GO:0003674,GO:0005102,GO:0005112,GO:0005488,GO:0005515,GO:0005575,GO:0005622,GO:0005623,GO:0005737,GO:0005938,GO:0006928,GO:0007154,GO:0007165,GO:0007166,GO:0007219,GO:0007275,GO:0007389,GO:0007399,GO:0007400,GO:0007405,GO:0007406,GO:0007417,GO:0007419,GO:0007422,GO:0007423,GO:0007507,GO:0007610,GO:0007622,GO:0008052,GO:0008104,GO:0008150,GO:0008283,GO:…	-	ko:K06057	ko04330,map04330	-	-	-	ko00000,ko00001,ko04131	-	-	-	NumbF,PID
Dmen003367	Haxy013614	7227.FBpp0088794	0	2915	COG0474@1|root,KOG0206@2759|Eukaryota,38BZ2@33154|Opisthokonta,3BC43@33208|Metazoa,3CXRU@33213|Bilateria,41TXQ@6656|Arthropoda,3SIG0@50557|Insecta,44X61@7147|Diptera,45RY0@7214|Drosophilidae	50557|Insecta	P	Belongs to the cation transport ATPase (P-type) (TC 3.A.3) family. Type IV subfamily	-	GO:0003674,GO:0003824,GO:0004012,GO:0005215,GO:0005319,GO:0005548,GO:0005575,GO:0005623,GO:0005886,GO:0006810,GO:0006811,GO:0006820,GO:0006869,GO:0006886,GO:0006950,GO:0006996,GO:0007030,GO:0008104,GO:0008150,GO:0009987,GO:0010256,GO:0010876,GO:0015031,GO:0015711,GO:0015748,GO:0015833,GO:0015914,GO:0016020,GO:0016021,GO:0016043,GO:0016462,GO:0016787,GO:0016817,GO:0016818,GO:0016887,GO:0017111,GO:…	3.6.3.1	ko:K01530	-	-	-	-	ko00000,ko01000	-	-	-	Cation_ATPase,E1-E2_ATPase,PhoLip_ATPase_C,PhoLip_ATPase_N
Dmen003376	Haxy009652	7227.FBpp0079432	1.95e-291	798	2DZH1@1|root,2S711@2759|Eukaryota,3A8F0@33154|Opisthokonta,3BU2U@33208|Metazoa,3DAPM@33213|Bilateria,421D3@6656|Arthropoda,3SPPS@50557|Insecta,4548F@7147|Diptera,45N41@7214|Drosophilidae	50557|Insecta	K	DNA binding	-	-	-	-	-	-	-	-	-	-	-	-	BESS,MADF_DNA_bdg
Dmen003481	Haxy004380	7227.FBpp0088679	5.49e-50	160	KOG4515@1|root,KOG4515@2759|Eukaryota,3A2Y9@33154|Opisthokonta,3BQ9C@33208|Metazoa,3D7IY@33213|Bilateria,420MU@6656|Arthropoda,3SNJC@50557|Insecta,4540X@7147|Diptera,45UA5@7214|Drosophilidae	50557|Insecta	K	Sequence-specific DNA binding. It is involved in the biological process described with regulation of transcription, DNA-templated	-	GO:0003674,GO:0003682,GO:0005488,GO:0005515,GO:0005575,GO:0005622,GO:0005623,GO:0005634,GO:0006355,GO:0006950,GO:0007154,GO:0007165,GO:0008150,GO:0009605,GO:0009889,GO:0009891,GO:0009893,GO:0009987,GO:0009991,GO:0010468,GO:0010556,GO:0010557,GO:0010604,GO:0010628,GO:0019219,GO:0019222,GO:0023052,GO:0031323,GO:0031325,GO:0031326,GO:0031328,GO:0031667,GO:0031929,GO:0035556,GO:0038202,GO:0042594,GO:…	-	-	-	-	-	-	-	-	-	-	bZIP_2
Dmen003489	Haxy014269	7227.FBpp0079663	0	5316	COG5021@1|root,KOG4276@2759|Eukaryota,39M9X@33154|Opisthokonta,3B97M@33208|Metazoa,3CXRM@33213|Bilateria,41XMY@6656|Arthropoda,3SK2D@50557|Insecta,44Z5H@7147|Diptera,45RUJ@7214|Drosophilidae	50557|Insecta	O	metal ion binding. It is involved in the biological process described with protein ubiquitination	-	GO:0003674,GO:0003824,GO:0004842,GO:0005575,GO:0005622,GO:0005623,GO:0005634,GO:0005737,GO:0006464,GO:0006508,GO:0006511,GO:0006807,GO:0008150,GO:0008152,GO:0009056,GO:0009057,GO:0009987,GO:0016567,GO:0016740,GO:0019538,GO:0019787,GO:0019941,GO:0030163,GO:0032446,GO:0036211,GO:0043170,GO:0043226,GO:0043227,GO:0043229,GO:0043231,GO:0043412,GO:0043632,GO:0044237,GO:0044238,GO:0044248,GO:0044257,GO:…	2.3.2.26	ko:K12231	-	-	-	-	ko00000,ko01000,ko04121	-	-	-	Ank_2,Ank_3,HECT,MIB_HERC2,Sad1_UNC
Dmen003507	Haxy001629	7227.FBpp0079586	1.6e-77	231	COG0666@1|root,KOG4214@2759|Eukaryota,3A0YG@33154|Opisthokonta,3BT29@33208|Metazoa,3D97I@33213|Bilateria,41ZTB@6656|Arthropoda,3SN2N@50557|Insecta,45ANM@7147|Diptera,45Y6X@7214|Drosophilidae	50557|Insecta	K	Ankyrin repeats (many copies)	-	GO:0001558,GO:0003674,GO:0003676,GO:0003677,GO:0005488,GO:0005575,GO:0005622,GO:0005623,GO:0005634,GO:0005737,GO:0005829,GO:0008150,GO:0030307,GO:0040008,GO:0043226,GO:0043227,GO:0043229,GO:0043231,GO:0043565,GO:0044424,GO:0044444,GO:0044464,GO:0045927,GO:0048518,GO:0048522,GO:0050789,GO:0050794,GO:0051128,GO:0065007,GO:0097159,GO:1901363	-	-	-	-	-	-	-	-	-	-	Ank,Ank_2,Ank_4
Dmen003526	Haxy002462	7227.FBpp0304028	0	1685	COG5175@1|root,KOG2068@2759|Eukaryota,38FDB@33154|Opisthokonta,3BIJK@33208|Metazoa,3CZZ3@33213|Bilateria,41TZC@6656|Arthropoda,3SH5A@50557|Insecta,450NY@7147|Diptera,45T6M@7214|Drosophilidae	50557|Insecta	A	Zinc ion binding	-	GO:0000288,GO:0000956,GO:0003674,GO:0003824,GO:0004842,GO:0005488,GO:0005575,GO:0005622,GO:0005623,GO:0005737,GO:0006139,GO:0006401,GO:0006402,GO:0006464,GO:0006725,GO:0006807,GO:0008150,GO:0008152,GO:0008270,GO:0009056,GO:0009057,GO:0009892,GO:0009966,GO:0009967,GO:0009987,GO:0010468,GO:0010605,GO:0010629,GO:0010646,GO:0010647,GO:0016070,GO:0016071,GO:0016567,GO:0016740,GO:0019222,GO:0019439,GO:…	2.3.2.27	ko:K10643	ko03018,map03018	-	-	-	ko00000,ko00001,ko01000,ko03019,ko04121	-	-	-	RRM_1,RVT_1,zf-RING_4
Dmen003536	Haxy019199	7227.FBpp0293060	2.44e-285	780	COG2319@1|root,KOG1409@2759|Eukaryota,38B9T@33154|Opisthokonta,3BBA0@33208|Metazoa,3CT6N@33213|Bilateria,41WD4@6656|Arthropoda,3SHCT@50557|Insecta,44YXA@7147|Diptera,45NA1@7214|Drosophilidae	50557|Insecta	S	Metal ion binding	-	GO:0003674,GO:0005488,GO:0005515,GO:0005575,GO:0005622,GO:0005623,GO:0005737,GO:0005768,GO:0012505,GO:0019899,GO:0019900,GO:0019901,GO:0031410,GO:0031982,GO:0043226,GO:0043227,GO:0043229,GO:0044424,GO:0044444,GO:0044464,GO:0097708	-	-	-	-	-	-	-	-	-	-	FYVE,WD40
Dmen003598	Haxy004558	7227.FBpp0305676	9.15e-147	415	COG5078@1|root,KOG0417@2759|Eukaryota,38FRI@33154|Opisthokonta,3BCHV@33208|Metazoa,3CSNU@33213|Bilateria,41U7V@6656|Arthropoda,3SI08@50557|Insecta,4518J@7147|Diptera,45XDT@7214|Drosophilidae	50557|Insecta	O	protein polyubiquitination	-	GO:0000209,GO:0003674,GO:0003824,GO:0004842,GO:0006464,GO:0006807,GO:0008150,GO:0008152,GO:0009987,GO:0010876,GO:0016567,GO:0016740,GO:0019538,GO:0019787,GO:0019915,GO:0032446,GO:0033036,GO:0036211,GO:0043170,GO:0043412,GO:0044237,GO:0044238,GO:0044260,GO:0044267,GO:0051179,GO:0051235,GO:0065007,GO:0065008,GO:0070647,GO:0071704,GO:0140096,GO:1901564	2.3.2.23	ko:K20217	ko04120,map04120	-	-	-	ko00000,ko00001,ko01000,ko04121	-	-	-	UQ_con
Dmen003614	Haxy019196	7227.FBpp0079732	0	1218	KOG2199@1|root,KOG2199@2759|Eukaryota,38HGY@33154|Opisthokonta,3BE6G@33208|Metazoa,3CVJP@33213|Bilateria,41XQ9@6656|Arthropoda,3SH54@50557|Insecta,44Y5V@7147|Diptera,45R5G@7214|Drosophilidae	50557|Insecta	T	It is involved in the biological process described with intracellular protein transport	Stam	GO:0001505,GO:0003674,GO:0005488,GO:0005515,GO:0005575,GO:0005622,GO:0005623,GO:0005737,GO:0005768,GO:0006810,GO:0006836,GO:0006897,GO:0006950,GO:0007154,GO:0007267,GO:0007268,GO:0007269,GO:0007275,GO:0007399,GO:0008150,GO:0009611,GO:0009966,GO:0009967,GO:0009968,GO:0009987,GO:0010632,GO:0010646,GO:0010647,GO:0010648,GO:0012505,GO:0016192,GO:0016197,GO:0016322,GO:0021700,GO:0022008,GO:0023051,GO:…	-	ko:K04705	ko04144,ko04630,map04144,map04630	M00408	-	-	ko00000,ko00001,ko00002,ko04131	-	-	-	SH3_1,UIM,VHS
Dmen003668	Haxy018884	7227.FBpp0079796	1.24e-108	323	KOG4834@1|root,KOG4834@2759|Eukaryota,3AC4R@33154|Opisthokonta,3BW9J@33208|Metazoa,3DC2Y@33213|Bilateria,42A02@6656|Arthropoda,3SZF4@50557|Insecta,4535I@7147|Diptera,45NX8@7214|Drosophilidae	50557|Insecta	S	DNA- binding	-	GO:0000228,GO:0000785,GO:0000790,GO:0005575,GO:0005622,GO:0005623,GO:0005634,GO:0005654,GO:0005694,GO:0016589,GO:0031010,GO:0031974,GO:0031981,GO:0032991,GO:0034708,GO:0035097,GO:0043226,GO:0043227,GO:0043228,GO:0043229,GO:0043231,GO:0043232,GO:0043233,GO:0044422,GO:0044424,GO:0044427,GO:0044428,GO:0044446,GO:0044451,GO:0044454,GO:0044464,GO:0044665,GO:0070013,GO:0070603,GO:0071339,GO:1902494,GO:…	-	-	-	-	-	-	-	-	-	-	-
Dmen003775	Haxy001872	7227.FBpp0079924	4.54e-114	326	2AWHC@1|root,2RZYS@2759|Eukaryota,3A2F4@33154|Opisthokonta,3BR29@33208|Metazoa,3D7UR@33213|Bilateria,41ZCP@6656|Arthropoda,3SMIY@50557|Insecta,4539Z@7147|Diptera,45WEQ@7214|Drosophilidae	50557|Insecta	-	-	-	GO:0005575,GO:0005622,GO:0005623,GO:0005737,GO:0007043,GO:0007275,GO:0007424,GO:0008150,GO:0009987,GO:0016043,GO:0019991,GO:0022607,GO:0032501,GO:0032502,GO:0034329,GO:0034330,GO:0035150,GO:0035151,GO:0035152,GO:0043297,GO:0044085,GO:0044424,GO:0044464,GO:0045216,GO:0048731,GO:0048856,GO:0060541,GO:0065007,GO:0065008,GO:0071840,GO:0090066	-	-	-	-	-	-	-	-	-	-	-
Dmen003785	Haxy019222	7227.FBpp0079948	2.28e-256	706	28HP5@1|root,2QQ0N@2759|Eukaryota,38XPP@33154|Opisthokonta,3BE14@33208|Metazoa,3CS7V@33213|Bilateria,41YMD@6656|Arthropoda,3SM5Q@50557|Insecta,4526C@7147|Diptera,45STE@7214|Drosophilidae	50557|Insecta	S	FAM92 protein	-	GO:0002791,GO:0002792,GO:0005575,GO:0005622,GO:0005623,GO:0005634,GO:0005737,GO:0008150,GO:0032879,GO:0032880,GO:0043226,GO:0043227,GO:0043229,GO:0043231,GO:0044424,GO:0044464,GO:0048519,GO:0048523,GO:0050708,GO:0050709,GO:0050789,GO:0050794,GO:0051046,GO:0051048,GO:0051049,GO:0051051,GO:0051223,GO:0051224,GO:0065007,GO:0070201,GO:0090087,GO:1903530,GO:1903531,GO:1904950	-	-	-	-	-	-	-	-	-	-	FAM92
Dmen003881	Haxy018617	7227.FBpp0080045	4.5e-244	674	KOG2830@1|root,KOG2830@2759|Eukaryota,38DGV@33154|Opisthokonta,3BD26@33208|Metazoa,3D0GK@33213|Bilateria,41VZ8@6656|Arthropoda,3SI5U@50557|Insecta,451Q1@7147|Diptera,45S05@7214|Drosophilidae	50557|Insecta	T	It is involved in the biological process described with regulation of signal transduction	-	GO:0000159,GO:0000226,GO:0000278,GO:0002009,GO:0002165,GO:0003674,GO:0004857,GO:0004864,GO:0005488,GO:0005515,GO:0005575,GO:0005622,GO:0005623,GO:0005737,GO:0005829,GO:0006996,GO:0007010,GO:0007017,GO:0007049,GO:0007051,GO:0007052,GO:0007275,GO:0007444,GO:0007472,GO:0007552,GO:0007560,GO:0008150,GO:0008287,GO:0009653,GO:0009791,GO:0009886,GO:0009887,GO:0009888,GO:0009892,GO:0009987,GO:0010563,GO:…	-	ko:K17606	ko04136,ko04138,ko04140,map04136,map04138,map04140	-	-	-	ko00000,ko00001,ko01009	-	-	-	TAP42
Dmen003906	Haxy010116	7227.FBpp0304785	0	1839	2BS60@1|root,2S1XY@2759|Eukaryota,3A45T@33154|Opisthokonta,3BS1G@33208|Metazoa,3D8Z4@33213|Bilateria,41ZYC@6656|Arthropoda,3SN6N@50557|Insecta,45088@7147|Diptera,45XK0@7214|Drosophilidae	50557|Insecta	-	-	-	GO:0007275,GO:0007444,GO:0007623,GO:0008150,GO:0009888,GO:0032501,GO:0032502,GO:0035295,GO:0048511,GO:0048513,GO:0048731,GO:0048856,GO:0060429	-	-	-	-	-	-	-	-	-	-	CABIT
Dmen004004	Haxy001841	7227.FBpp0080215	0	899	2C18X@1|root,2QUYV@2759|Eukaryota,38DWB@33154|Opisthokonta,3BEIM@33208|Metazoa,3D1T9@33213|Bilateria,41TET@6656|Arthropoda,3SI6W@50557|Insecta,450X7@7147|Diptera,45RI5@7214|Drosophilidae	50557|Insecta	S	Metal ion binding	noc	GO:0001654,GO:0001745,GO:0001751,GO:0001752,GO:0001754,GO:0001763,GO:0002009,GO:0003674,GO:0005488,GO:0005515,GO:0007275,GO:0007399,GO:0007417,GO:0007420,GO:0007423,GO:0007424,GO:0007430,GO:0007444,GO:0008056,GO:0008150,GO:0008283,GO:0009653,GO:0009887,GO:0009888,GO:0009892,GO:0009987,GO:0010468,GO:0010605,GO:0010629,GO:0019222,GO:0022008,GO:0030154,GO:0030182,GO:0032501,GO:0032502,GO:0035214,GO:…	-	-	-	-	-	-	-	-	-	-	-
Dmen004204	Haxy024265	7227.FBpp0302976	2.27e-276	771	KOG2893@1|root,KOG2893@2759|Eukaryota,38FKN@33154|Opisthokonta,3BARP@33208|Metazoa,3CYEN@33213|Bilateria,41WGU@6656|Arthropoda,3SJSJ@50557|Insecta,44ZMQ@7147|Diptera,45QZ8@7214|Drosophilidae	50557|Insecta	S	Metal ion binding	-	GO:0000075,GO:0000226,GO:0000278,GO:0000280,GO:0000775,GO:0000776,GO:0000902,GO:0000904,GO:0003674,GO:0005488,GO:0005515,GO:0005575,GO:0005622,GO:0005623,GO:0005634,GO:0005694,GO:0005856,GO:0006996,GO:0007010,GO:0007017,GO:0007049,GO:0007051,GO:0007052,GO:0007059,GO:0007088,GO:0007093,GO:0007094,GO:0007275,GO:0007346,GO:0007399,GO:0008017,GO:0008092,GO:0008150,GO:0008608,GO:0009653,GO:0009987,GO:…	-	-	-	-	-	-	-	-	-	-	-
Dmen004255	Haxy019393	7227.FBpp0080522	0	1809	COG4886@1|root,KOG0532@2759|Eukaryota,38HCP@33154|Opisthokonta,3B9YS@33208|Metazoa,3CY0C@33213|Bilateria,41XQX@6656|Arthropoda,3SK64@50557|Insecta,44ZQV@7147|Diptera,45RD4@7214|Drosophilidae	50557|Insecta	Z	Calponin homology domain	-	GO:0005575,GO:0005622,GO:0005623,GO:0005737,GO:0005886,GO:0005938,GO:0007154,GO:0007165,GO:0008150,GO:0009987,GO:0016020,GO:0023052,GO:0032153,GO:0032154,GO:0032155,GO:0044424,GO:0044425,GO:0044444,GO:0044459,GO:0044464,GO:0050789,GO:0050794,GO:0050896,GO:0051716,GO:0065007,GO:0071944,GO:0098590,GO:0099568	-	-	-	-	-	-	-	-	-	-	CH,LRR_8
Dmen004330	Haxy000654	7227.FBpp0111717	0	1058	28Q44@1|root,2QWSY@2759|Eukaryota,3A143@33154|Opisthokonta,3BPP0@33208|Metazoa,3D6QY@33213|Bilateria,41YTF@6656|Arthropoda,3SKXA@50557|Insecta,452X7@7147|Diptera,45NVM@7214|Drosophilidae	50557|Insecta	T	CD80-like C2-set immunoglobulin domain	Fas3	GO:0000003,GO:0000902,GO:0000904,GO:0002064,GO:0002065,GO:0002066,GO:0003006,GO:0003674,GO:0005102,GO:0005488,GO:0005515,GO:0005575,GO:0005622,GO:0005623,GO:0005737,GO:0005768,GO:0005886,GO:0005887,GO:0005911,GO:0005912,GO:0005913,GO:0005918,GO:0005920,GO:0006928,GO:0006935,GO:0007155,GO:0007156,GO:0007157,GO:0007275,GO:0007276,GO:0007281,GO:0007292,GO:0007399,GO:0007409,GO:0007411,GO:0007413,GO:…	-	-	-	-	-	-	-	-	-	-	C2-set_2,I-set
Dmen004337	Haxy012297	7227.FBpp0289899	0	1188	2B49I@1|root,2S0GI@2759|Eukaryota,39R71@33154|Opisthokonta,3BIM6@33208|Metazoa,3D1WS@33213|Bilateria,41Z9A@6656|Arthropoda,3SMIC@50557|Insecta,44WUY@7147|Diptera,45RDW@7214|Drosophilidae	50557|Insecta	S	Coiled-coil domain-containing protein 50 N-terminus	-	GO:0003674,GO:0005488,GO:0005515,GO:0005575,GO:0005622,GO:0005623,GO:0005737,GO:0019899,GO:0031625,GO:0044389,GO:0044424,GO:0044464	-	-	-	-	-	-	-	-	-	-	CCDC50_N
Dmen004366	Haxy024732	7227.FBpp0080670	5.46e-315	860	KOG1363@1|root,KOG1363@2759|Eukaryota,38P9K@33154|Opisthokonta,3BBV2@33208|Metazoa,3CY9R@33213|Bilateria,41Y6T@6656|Arthropoda,3SJJF@50557|Insecta,45284@7147|Diptera,45PQG@7214|Drosophilidae	50557|Insecta	T	UAS	Faf	-	-	ko:K18726	-	-	-	-	ko00000,ko03019	-	-	-	UBA_4,UBX
Dmen004390	Haxy006342	7227.FBpp0080734	0	3072	KOG4722@1|root,KOG4722@2759|Eukaryota,38EJ5@33154|Opisthokonta,3BF45@33208|Metazoa,3CY01@33213|Bilateria,41WUG@6656|Arthropoda,3SGWU@50557|Insecta,44ZK4@7147|Diptera,45SMG@7214|Drosophilidae	50557|Insecta	A	S phase cyclin A-associated protein in the endoplasmic reticulum	ssp3	GO:0005575,GO:0005622,GO:0005623,GO:0005819,GO:0005856,GO:0015630,GO:0043226,GO:0043228,GO:0043229,GO:0043232,GO:0044422,GO:0044424,GO:0044430,GO:0044446,GO:0044464	-	-	-	-	-	-	-	-	-	-	SCAPER_N,zf-met
Dmen004392	Haxy010066	7227.FBpp0080676	0	1174	COG0500@1|root,2QUFE@2759|Eukaryota,38EIC@33154|Opisthokonta,3BGCJ@33208|Metazoa,3CWKJ@33213|Bilateria,41VFZ@6656|Arthropoda,3SK8U@50557|Insecta,44YJV@7147|Diptera,45QRI@7214|Drosophilidae	50557|Insecta	Q	Methyltransferase domain	Gstcd	GO:0005575,GO:0005622,GO:0005623,GO:0005737,GO:0044424,GO:0044464	-	-	-	-	-	-	-	-	-	-	Methyltransf_31,Methyltransf_32
Dmen004397	Haxy019547	7227.FBpp0080677	0	1781	KOG4653@1|root,KOG4653@2759|Eukaryota,38KQU@33154|Opisthokonta,3BBXM@33208|Metazoa,3CXQ3@33213|Bilateria,41U7G@6656|Arthropoda,3SH4E@50557|Insecta,4504X@7147|Diptera,45QDN@7214|Drosophilidae	50557|Insecta	S	Required for nuclear transport of RNA pol II C-terminus 1	-	GO:0002790,GO:0005575,GO:0005622,GO:0005623,GO:0005737,GO:0005794,GO:0005829,GO:0006810,GO:0006996,GO:0007030,GO:0008104,GO:0008150,GO:0009306,GO:0009987,GO:0010256,GO:0012505,GO:0015031,GO:0015833,GO:0016043,GO:0032940,GO:0033036,GO:0042886,GO:0043226,GO:0043227,GO:0043229,GO:0043231,GO:0044424,GO:0044444,GO:0044464,GO:0045184,GO:0046903,GO:0051179,GO:0051234,GO:0071702,GO:0071705,GO:0071840	-	-	-	-	-	-	-	-	-	-	HEAT,RTP1_C1,RTP1_C2
Dmen004400	Haxy024519	7220.FBpp0140213	3.35e-121	349	KOG0041@1|root,KOG0041@2759|Eukaryota,39GAQ@33154|Opisthokonta,3BHRZ@33208|Metazoa,3CXRD@33213|Bilateria,41XS7@6656|Arthropoda,3SKSE@50557|Insecta,450WT@7147|Diptera,45PGN@7214|Drosophilidae	50557|Insecta	S	Calcium ion binding	-	GO:0005575,GO:0005623,GO:0005886,GO:0005912,GO:0005924,GO:0005927,GO:0007498,GO:0008150,GO:0009888,GO:0016020,GO:0030054,GO:0030055,GO:0032502,GO:0044464,GO:0048856,GO:0070161,GO:0071944	-	-	-	-	-	-	-	-	-	-	EF-hand_1,EF-hand_5,EF-hand_6,EF-hand_7
Dmen004440	Haxy014114	7227.FBpp0293081	0	1534	KOG2177@1|root,KOG2177@2759|Eukaryota,38EA3@33154|Opisthokonta,3BFJH@33208|Metazoa,3CRTV@33213|Bilateria,41UNJ@6656|Arthropoda,3SJPG@50557|Insecta,452AT@7147|Diptera,45W0N@7214|Drosophilidae	50557|Insecta	O	Zinc ion binding	brat	GO:0000902,GO:0000904,GO:0001709,GO:0003002,GO:0003674,GO:0003676,GO:0003723,GO:0003729,GO:0003730,GO:0005488,GO:0005515,GO:0005575,GO:0005622,GO:0005623,GO:0005737,GO:0005829,GO:0005938,GO:0006139,GO:0006351,GO:0006417,GO:0006725,GO:0006807,GO:0006928,GO:0006935,GO:0007275,GO:0007389,GO:0007399,GO:0007400,GO:0007402,GO:0007405,GO:0007406,GO:0007409,GO:0007411,GO:0007417,GO:0007420,GO:0008150,GO:…	-	ko:K11997	-	-	-	-	ko00000,ko04121	-	-	-	NHL,zf-B_box,zf-RING_UBOX
Dmen004446	Haxy003665	7227.FBpp0080736	0	1220	KOG1025@1|root,KOG1024@2759|Eukaryota,38GJV@33154|Opisthokonta,3BDAQ@33208|Metazoa,3CSJQ@33213|Bilateria,41X5A@6656|Arthropoda,3SGWZ@50557|Insecta,451N9@7147|Diptera,45NMA@7214|Drosophilidae	50557|Insecta	T	ATP binding. It is involved in the biological process described with protein phosphorylation	-	GO:0000902,GO:0000904,GO:0003008,GO:0003674,GO:0004888,GO:0005488,GO:0005515,GO:0005575,GO:0005623,GO:0005886,GO:0005887,GO:0006928,GO:0006935,GO:0007154,GO:0007165,GO:0007166,GO:0007267,GO:0007275,GO:0007399,GO:0007409,GO:0007411,GO:0007416,GO:0007417,GO:0007420,GO:0007431,GO:0007435,GO:0007444,GO:0007482,GO:0007517,GO:0007610,GO:0007611,GO:0007612,GO:0007613,GO:0007635,GO:0008037,GO:0008038,GO:…	2.7.10.1	ko:K05128	ko04360,map04360	-	-	-	ko00000,ko00001,ko01000,ko01001,ko01020,ko04050	-	-	-	Pkinase_Tyr,WIF
Dmen004468	Haxy010393	7227.FBpp0080826	1.3e-266	728	KOG3922@1|root,KOG3922@2759|Eukaryota,38GRJ@33154|Opisthokonta,3B9RX@33208|Metazoa,3CUS0@33213|Bilateria,41VWJ@6656|Arthropoda,3SKBA@50557|Insecta,44ZUA@7147|Diptera,45T3T@7214|Drosophilidae	50557|Insecta	O	Sulfotransferase activity	Hs2st	GO:0003674,GO:0003824,GO:0004394,GO:0006029,GO:0006807,GO:0007154,GO:0007165,GO:0007275,GO:0007424,GO:0008146,GO:0008150,GO:0008152,GO:0009058,GO:0009059,GO:0009100,GO:0009101,GO:0009987,GO:0015012,GO:0016740,GO:0016782,GO:0019538,GO:0023052,GO:0030166,GO:0030201,GO:0032501,GO:0032502,GO:0034483,GO:0034645,GO:0043170,GO:0044237,GO:0044238,GO:0044249,GO:0044260,GO:0048731,GO:0048856,GO:0050789,GO:…	-	ko:K02513	ko00534,map00534	-	-	-	ko00000,ko00001,ko01000,ko01003	-	-	-	Sulfotransfer_2
Dmen004540	Haxy000551	7227.FBpp0080872	1.11e-91	268	COG5248@1|root,KOG3901@2759|Eukaryota,3A3W7@33154|Opisthokonta,3BSPK@33208|Metazoa,3D9DM@33213|Bilateria,429ZV@6656|Arthropoda,3SZEX@50557|Insecta,453I5@7147|Diptera,45TXP@7214|Drosophilidae	50557|Insecta	K	Protein heterodimerization activity. It is involved in the biological process described with transcription from RNA polymerase II promoter	-	GO:0000428,GO:0003674,GO:0003676,GO:0003677,GO:0003712,GO:0005488,GO:0005575,GO:0005622,GO:0005623,GO:0005634,GO:0005654,GO:0005667,GO:0005669,GO:0006139,GO:0006351,GO:0006352,GO:0006355,GO:0006357,GO:0006366,GO:0006367,GO:0006725,GO:0006807,GO:0008150,GO:0008152,GO:0009058,GO:0009059,GO:0009889,GO:0009987,GO:0010467,GO:0010468,GO:0010556,GO:0016070,GO:0016591,GO:0018130,GO:0019219,GO:0019222,GO:…	-	ko:K03127	ko03022,ko05168,map03022,map05168	-	-	-	ko00000,ko00001,ko03021	-	-	-	TFIID-18kDa
Dmen004549	Haxy018527	7227.FBpp0080884	0	1104	28ID1@1|root,2QQPN@2759|Eukaryota,38GXA@33154|Opisthokonta,3BE0R@33208|Metazoa,3CUCK@33213|Bilateria,41VPJ@6656|Arthropoda,3SG9Z@50557|Insecta,44XGB@7147|Diptera,45PNK@7214|Drosophilidae	50557|Insecta	Z	Actin binding	spir	GO:0000003,GO:0000578,GO:0003002,GO:0003006,GO:0003674,GO:0003779,GO:0005488,GO:0005515,GO:0005575,GO:0005622,GO:0005623,GO:0005737,GO:0005938,GO:0006403,GO:0006810,GO:0006996,GO:0007010,GO:0007015,GO:0007028,GO:0007049,GO:0007275,GO:0007276,GO:0007281,GO:0007292,GO:0007308,GO:0007309,GO:0007314,GO:0007315,GO:0007316,GO:0007350,GO:0007351,GO:0007389,GO:0008017,GO:0008064,GO:0008092,GO:0008150,GO:…	-	ko:K02098	ko04320,map04320	-	-	-	ko00000,ko00001	-	-	-	KIND,WH2
Dmen004580	Haxy009327	7227.FBpp0080920	0	1421	COG0515@1|root,KOG4250@2759|Eukaryota,38HXK@33154|Opisthokonta,3BD7S@33208|Metazoa,3CU69@33213|Bilateria,41TU8@6656|Arthropoda,3SG90@50557|Insecta,44ZNJ@7147|Diptera,45NQ8@7214|Drosophilidae	50557|Insecta	T	ATP binding. It is involved in the biological process described with protein phosphorylation	ik2	GO:0000003,GO:0000226,GO:0000578,GO:0000902,GO:0001578,GO:0001894,GO:0002376,GO:0003002,GO:0003006,GO:0003674,GO:0003824,GO:0004672,GO:0004674,GO:0005488,GO:0005515,GO:0005575,GO:0005622,GO:0005623,GO:0005737,GO:0006464,GO:0006468,GO:0006793,GO:0006796,GO:0006807,GO:0006810,GO:0006950,GO:0006952,GO:0006955,GO:0006996,GO:0007010,GO:0007015,GO:0007017,GO:0007275,GO:0007276,GO:0007281,GO:0007292,GO:…	2.7.11.10	ko:K05410	ko04014,ko04137,ko04620,ko04621,ko04622,ko04623,ko04657,ko05160,ko05161,ko05162,ko05164,ko05165,ko05167,ko05168,ko05169,map04014,map04137,map04620,map04621,map04622,map04623,map04657,map05160,map05161,map05162,map05164,map05165,map05167,map05168,map05169	-	-	-	ko00000,ko00001,ko01000,ko01001,ko04131	-	-	-	Pkinase
Dmen004594	Haxy018669	7227.FBpp0088886	0	1197	COG0194@1|root,KOG0609@2759|Eukaryota,38CPG@33154|Opisthokonta,3BB8C@33208|Metazoa,3CRW6@33213|Bilateria,41WZX@6656|Arthropoda,3SHJ1@50557|Insecta,44Y6G@7147|Diptera,45WTE@7214|Drosophilidae	50557|Insecta	T	Guanylate kinase homologues.	vari	GO:0005575,GO:0005623,GO:0005886,GO:0005911,GO:0005918,GO:0007043,GO:0007275,GO:0007424,GO:0008150,GO:0009653,GO:0009987,GO:0016020,GO:0016043,GO:0016328,GO:0019991,GO:0022607,GO:0030054,GO:0032501,GO:0032502,GO:0034329,GO:0034330,GO:0035001,GO:0035150,GO:0035151,GO:0035152,GO:0035159,GO:0040007,GO:0043296,GO:0043297,GO:0044085,GO:0044425,GO:0044459,GO:0044464,GO:0045216,GO:0048589,GO:0048731,GO:…	-	-	-	-	-	-	-	-	-	-	Guanylate_kin,L27,PDZ,SH3_1,SH3_2
Dmen004595	Haxy018279	7220.FBpp0139801	1.46e-94	277	2CHC6@1|root,2S71T@2759|Eukaryota,3A902@33154|Opisthokonta,3BUEX@33208|Metazoa,3DASA@33213|Bilateria,4211N@6656|Arthropoda,3SPHT@50557|Insecta,453YF@7147|Diptera,45R00@7214|Drosophilidae	50557|Insecta	S	Protein of unknown function (DUF1151)	-	GO:0001558,GO:0005575,GO:0005622,GO:0005623,GO:0005634,GO:0008150,GO:0040008,GO:0043226,GO:0043227,GO:0043229,GO:0043231,GO:0044424,GO:0044464,GO:0050789,GO:0050794,GO:0051128,GO:0065007	-	-	-	-	-	-	-	-	-	-	DUF1151
Dmen004637	Haxy005244	7227.FBpp0081029	1.36e-265	727	KOG2577@1|root,KOG2577@2759|Eukaryota,399GZ@33154|Opisthokonta,3B9B8@33208|Metazoa,3CTY2@33213|Bilateria,41YNU@6656|Arthropoda,3SMFC@50557|Insecta,456TK@7147|Diptera,45SU6@7214|Drosophilidae	50557|Insecta	K	Sequence-specific DNA binding transcription factor activity. It is involved in the biological process described with regulation of transcription, DNA-templated	E2f2	GO:0000003,GO:0000082,GO:0000122,GO:0000278,GO:0000785,GO:0001012,GO:0001067,GO:0003006,GO:0003674,GO:0003676,GO:0003677,GO:0005488,GO:0005515,GO:0005575,GO:0005622,GO:0005623,GO:0005634,GO:0005667,GO:0005694,GO:0006139,GO:0006259,GO:0006260,GO:0006261,GO:0006275,GO:0006355,GO:0006357,GO:0006725,GO:0006807,GO:0007049,GO:0007113,GO:0007275,GO:0007276,GO:0007281,GO:0007292,GO:0007346,GO:0007444,GO:…	-	ko:K04682	ko04110,ko04218,ko04350,map04110,map04218,map04350	-	-	-	ko00000,ko00001,ko03000	-	-	-	E2F_CC-MB,E2F_TDP
Dmen004640	Haxy011687	7227.FBpp0080999	0	1001	KOG3603@1|root,KOG3603@2759|Eukaryota,38I2E@33154|Opisthokonta,3BAQ6@33208|Metazoa,3CTKK@33213|Bilateria,41VUX@6656|Arthropoda,3SJGD@50557|Insecta,451Y6@7147|Diptera,45V8Z@7214|Drosophilidae	50557|Insecta	S	catalytic activity. It is involved in the biological process described with metabolic process	-	-	3.1.4.4	ko:K16860	ko00564,ko00565,ko01100,ko01110,map00564,map00565,map01100,map01110	-	R01310,R02051,R07385	RC00017,RC00425	ko00000,ko00001,ko01000,ko04131	-	-	-	PLDc_2,PLDc_3
Dmen004657	Haxy001933	7227.FBpp0081008	0	1518	KOG3575@1|root,KOG3575@2759|Eukaryota,39XIE@33154|Opisthokonta,3BBR6@33208|Metazoa,3CUUH@33213|Bilateria,41U8D@6656|Arthropoda,3SFYK@50557|Insecta,44ZPI@7147|Diptera,45MZ4@7214|Drosophilidae	50557|Insecta	K	zinc ion binding. It is involved in the biological process described with steroid hormone mediated signaling pathway	Hr39	GO:0000003,GO:0000976,GO:0000977,GO:0000978,GO:0000981,GO:0000987,GO:0001012,GO:0001067,GO:0003674,GO:0003676,GO:0003677,GO:0003682,GO:0003690,GO:0003700,GO:0004879,GO:0005488,GO:0005515,GO:0005575,GO:0005622,GO:0005623,GO:0005634,GO:0005667,GO:0006355,GO:0006357,GO:0007154,GO:0007165,GO:0007275,GO:0007610,GO:0007617,GO:0007618,GO:0007619,GO:0008049,GO:0008150,GO:0009653,GO:0009719,GO:0009725,GO:…	-	ko:K08705	-	-	-	-	ko00000,ko03000,ko03310	-	-	-	Hormone_recep,zf-C4
Dmen004781	Haxy012582	7227.FBpp0085251	1.61e-192	538	KOG4818@1|root,KOG4818@2759|Eukaryota,38CD8@33154|Opisthokonta,3BA74@33208|Metazoa,3D266@33213|Bilateria,420HT@6656|Arthropoda,3SN8N@50557|Insecta,44XHP@7147|Diptera,45WZS@7214|Drosophilidae	50557|Insecta	S	Lysosome-associated membrane glycoprotein (Lamp)	-	GO:0000323,GO:0005575,GO:0005622,GO:0005623,GO:0005737,GO:0005764,GO:0005773,GO:0043226,GO:0043227,GO:0043229,GO:0043231,GO:0044424,GO:0044444,GO:0044464	-	ko:K06528	ko04140,ko04142,ko04145,ko05152,map04140,map04142,map04145,map05152	-	-	-	ko00000,ko00001,ko04090,ko04131,ko04147	-	-	-	Lamp
Dmen004786	Haxy002673	7227.FBpp0085254	0	1488	COG5647@1|root,KOG2284@2759|Eukaryota,38GVB@33154|Opisthokonta,3BFNM@33208|Metazoa,3CR4W@33213|Bilateria,41V0V@6656|Arthropoda,3SHQW@50557|Insecta,4502T@7147|Diptera,45SSD@7214|Drosophilidae	50557|Insecta	O	Ubiquitin protein ligase binding. It is involved in the biological process described with ubiquitin-dependent protein catabolic process	-	GO:0000003,GO:0000151,GO:0002009,GO:0003006,GO:0003674,GO:0005488,GO:0005515,GO:0005575,GO:0005622,GO:0005623,GO:0005737,GO:0006355,GO:0006357,GO:0006464,GO:0006807,GO:0007276,GO:0007281,GO:0007283,GO:0007292,GO:0007295,GO:0008150,GO:0008152,GO:0008582,GO:0009653,GO:0009888,GO:0009889,GO:0009966,GO:0009968,GO:0009987,GO:0010468,GO:0010556,GO:0010646,GO:0010648,GO:0016333,GO:0016567,GO:0019219,GO:…	-	ko:K03870	ko04066,ko04120,ko05200,ko05211,map04066,map04120,map05200,map05211	M00383	-	-	ko00000,ko00001,ko00002,ko04121	-	-	-	Cullin,Cullin_Nedd8
Dmen004790	Haxy023965	7227.FBpp0304747	0	1452	COG5307@1|root,KOG0930@2759|Eukaryota,38E0F@33154|Opisthokonta,3BBZ8@33208|Metazoa,3CT5Z@33213|Bilateria,41WV5@6656|Arthropoda,3SJEW@50557|Insecta,452AD@7147|Diptera,45QAA@7214|Drosophilidae	50557|Insecta	U	ARF guanyl-nucleotide exchange factor activity. It is involved in the biological process described with regulation of ARF protein signal transduction	-	GO:0000139,GO:0000187,GO:0001700,GO:0001932,GO:0001934,GO:0002009,GO:0002165,GO:0003674,GO:0005085,GO:0005086,GO:0005488,GO:0005515,GO:0005543,GO:0005547,GO:0005575,GO:0005622,GO:0005623,GO:0005737,GO:0005794,GO:0005886,GO:0005938,GO:0007275,GO:0007391,GO:0007444,GO:0007472,GO:0007476,GO:0007552,GO:0007560,GO:0008150,GO:0008289,GO:0008586,GO:0009653,GO:0009790,GO:0009791,GO:0009792,GO:0009886,GO:…	-	ko:K18441	ko04072,ko04144,map04072,map04144	-	-	-	ko00000,ko00001,ko04131	-	-	-	PH,Sec7
Dmen004827	Haxy024734	7227.FBpp0110594	0	1625	COG1716@1|root,KOG3872@2759|Eukaryota,39M6A@33154|Opisthokonta,3BCIZ@33208|Metazoa,3CVAH@33213|Bilateria,41UK5@6656|Arthropoda,3SGI9@50557|Insecta,450BQ@7147|Diptera,45X79@7214|Drosophilidae	50557|Insecta	T	Forkhead associated domain	-	GO:0003674,GO:0005488,GO:0005515,GO:0005575,GO:0008150,GO:0009966,GO:0009968,GO:0010646,GO:0010648,GO:0019899,GO:0019900,GO:0019901,GO:0023051,GO:0023057,GO:0032991,GO:0035330,GO:0035331,GO:0048519,GO:0048523,GO:0048583,GO:0048585,GO:0050789,GO:0050794,GO:0065007,GO:0090443,GO:1902531,GO:1902532	-	-	-	-	-	-	-	-	-	-	FHA
Dmen004832	Haxy004210	7227.FBpp0110418	0	902	KOG0082@1|root,KOG0082@2759|Eukaryota,38E4Q@33154|Opisthokonta,3B9RI@33208|Metazoa,3CU70@33213|Bilateria,41WIX@6656|Arthropoda,3SJQ2@50557|Insecta,44Z3V@7147|Diptera,45Q3S@7214|Drosophilidae	50557|Insecta	DT	binding. It is involved in the biological process described with	cta	GO:0000902,GO:0000904,GO:0001664,GO:0001667,GO:0001703,GO:0002009,GO:0002064,GO:0003365,GO:0003371,GO:0003379,GO:0003380,GO:0003381,GO:0003382,GO:0003383,GO:0003384,GO:0003674,GO:0003824,GO:0003924,GO:0005102,GO:0005488,GO:0005515,GO:0005575,GO:0005622,GO:0005623,GO:0005834,GO:0005886,GO:0005903,GO:0006928,GO:0006996,GO:0007010,GO:0007154,GO:0007163,GO:0007165,GO:0007186,GO:0007187,GO:0007188,GO:…	-	ko:K04346	ko04010,ko04022,ko04071,ko04072,ko04270,ko04730,ko04810,ko05200,map04010,map04022,map04071,map04072,map04270,map04730,map04810,map05200	-	-	-	ko00000,ko00001,ko04031,ko04147	-	-	-	G-alpha
Dmen004845	Haxy018518	7227.FBpp0112554	8.41e-165	460	COG5046@1|root,KOG3104@2759|Eukaryota,38HBA@33154|Opisthokonta,3BG38@33208|Metazoa,3CSZK@33213|Bilateria,41TGY@6656|Arthropoda,3SIC3@50557|Insecta,44WS8@7147|Diptera,45XQN@7214|Drosophilidae	50557|Insecta	K	Element of the TORC1 signaling pathway that acts as a mediator of diverse signals and that represses RNA polymerase III transcription. Inhibits the de novo assembly of TFIIIB onto DNA	-	GO:0000994,GO:0003674,GO:0005488,GO:0005515,GO:0005575,GO:0005622,GO:0005623,GO:0005634,GO:0005737,GO:0006355,GO:0006359,GO:0008150,GO:0009889,GO:0009890,GO:0009892,GO:0010468,GO:0010556,GO:0010558,GO:0010605,GO:0010629,GO:0016480,GO:0019219,GO:0019222,GO:0019899,GO:0031323,GO:0031324,GO:0031326,GO:0031327,GO:0043175,GO:0043226,GO:0043227,GO:0043229,GO:0043231,GO:0044424,GO:0044464,GO:0045892,GO:…	-	-	-	-	-	-	-	-	-	-	Maf1
Dmen004859	Haxy006234	7227.FBpp0110478	0	2130	KOG4262@1|root,KOG4262@2759|Eukaryota,38DDT@33154|Opisthokonta,3BB3V@33208|Metazoa,3CYTR@33213|Bilateria,41TCZ@6656|Arthropoda,3SIWC@50557|Insecta,451KG@7147|Diptera,45NST@7214|Drosophilidae	50557|Insecta	H	Integrator complex subunit 3	-	GO:0000428,GO:0005575,GO:0005622,GO:0005623,GO:0005634,GO:0005654,GO:0005737,GO:0005794,GO:0006139,GO:0006396,GO:0006725,GO:0006807,GO:0008150,GO:0008152,GO:0009987,GO:0010467,GO:0012505,GO:0016070,GO:0016073,GO:0016180,GO:0016591,GO:0030880,GO:0031974,GO:0031981,GO:0032039,GO:0032991,GO:0034470,GO:0034641,GO:0034660,GO:0043170,GO:0043226,GO:0043227,GO:0043229,GO:0043231,GO:0043233,GO:0044237,GO:…	-	ko:K13140	-	-	-	-	ko00000,ko03041	-	-	-	Ints3
Dmen004866	Haxy002719	7227.FBpp0110411	0	3989	KOG1020@1|root,KOG1020@2759|Eukaryota,38XR9@33154|Opisthokonta,3BIQN@33208|Metazoa,3CXTJ@33213|Bilateria,41VAU@6656|Arthropoda,3SIHK@50557|Insecta,44Z3I@7147|Diptera,45PW2@7214|Drosophilidae	50557|Insecta	K	Sister chromatid cohesion C-terminus	Nipped-B	GO:0000003,GO:0000070,GO:0000278,GO:0000280,GO:0000785,GO:0000819,GO:0003008,GO:0003674,GO:0003682,GO:0005488,GO:0005515,GO:0005575,GO:0005622,GO:0005623,GO:0005634,GO:0005694,GO:0005700,GO:0006325,GO:0006355,GO:0006357,GO:0006996,GO:0007049,GO:0007059,GO:0007062,GO:0007064,GO:0007127,GO:0007129,GO:0007130,GO:0007275,GO:0007399,GO:0007417,GO:0007420,GO:0007610,GO:0007611,GO:0007612,GO:0007613,GO:…	-	ko:K06672	ko04111,map04111	-	-	-	ko00000,ko00001,ko03036	-	-	-	Cohesin_HEAT,Nipped-B_C
Dmen004868	Haxy007322	7227.FBpp0302877	0	1389	KOG2177@1|root,KOG2177@2759|Eukaryota,38GC9@33154|Opisthokonta,3BJB0@33208|Metazoa,3CVYR@33213|Bilateria,41YBB@6656|Arthropoda,3SIWA@50557|Insecta,4501E@7147|Diptera,45Q3Q@7214|Drosophilidae	50557|Insecta	O	Thioredoxin-like	-	-	-	-	-	-	-	-	-	-	-	-	NHL,Thioredoxin_8
Dmen004869	Haxy001612	7227.FBpp0110466	0	1472	KOG0032@1|root,KOG3757@1|root,KOG0032@2759|Eukaryota,KOG3757@2759|Eukaryota,38EPX@33154|Opisthokonta,3BBQ1@33208|Metazoa,3CSN9@33213|Bilateria,41TDW@6656|Arthropoda,3SIKV@50557|Insecta,44XN3@7147|Diptera,45XGQ@7214|Drosophilidae	50557|Insecta	T	protein serine threonine kinase activity. It is involved in the biological process described with intracellular signal transduction	-	GO:0003674,GO:0003824,GO:0004672,GO:0004674,GO:0004683,GO:0005488,GO:0005515,GO:0005516,GO:0005575,GO:0005622,GO:0005623,GO:0005634,GO:0005737,GO:0005856,GO:0005875,GO:0006464,GO:0006468,GO:0006793,GO:0006796,GO:0006807,GO:0007017,GO:0007154,GO:0007165,GO:0008017,GO:0008092,GO:0008150,GO:0008152,GO:0009931,GO:0009987,GO:0010857,GO:0015630,GO:0015631,GO:0016301,GO:0016310,GO:0016740,GO:0016772,GO:…	2.7.11.1	ko:K08805	-	-	-	-	ko00000,ko01000,ko01001	-	-	-	DCX,Pkinase
Dmen004875	Haxy025383	7227.FBpp0301582	1.66e-211	583	KOG3953@1|root,KOG3953@2759|Eukaryota,38CJF@33154|Opisthokonta,3BEZ9@33208|Metazoa,3CUU1@33213|Bilateria,41TRB@6656|Arthropoda,3SGZH@50557|Insecta,44YHM@7147|Diptera,45WF1@7214|Drosophilidae	50557|Insecta	S	Domain in SPla and the RYanodine Receptor.	gus	GO:0000003,GO:0000151,GO:0000578,GO:0002009,GO:0002064,GO:0002065,GO:0002066,GO:0002165,GO:0003002,GO:0003006,GO:0003674,GO:0005488,GO:0005515,GO:0005575,GO:0005622,GO:0005623,GO:0005634,GO:0005654,GO:0005737,GO:0005938,GO:0006928,GO:0007028,GO:0007275,GO:0007276,GO:0007280,GO:0007281,GO:0007292,GO:0007304,GO:0007306,GO:0007308,GO:0007309,GO:0007314,GO:0007315,GO:0007350,GO:0007351,GO:0007389,GO:…	-	ko:K10343	-	-	-	-	ko00000,ko04121	-	-	-	SOCS_box,SPRY
Dmen004889	Haxy018640	7227.FBpp0271716	1.09e-56	178	KOG3364@1|root,KOG3364@2759|Eukaryota,3A3F6@33154|Opisthokonta,3BR11@33208|Metazoa,3D7ZH@33213|Bilateria,41Z6V@6656|Arthropoda,3SMY3@50557|Insecta,453EY@7147|Diptera,45TQ6@7214|Drosophilidae	50557|Insecta	M	Involved in the fragmentation of the mitochondrial network and its perinuclear clustering	-	GO:0005575,GO:0005622,GO:0005623,GO:0005737,GO:0005777,GO:0005778,GO:0006996,GO:0007005,GO:0008150,GO:0009987,GO:0010638,GO:0010821,GO:0010822,GO:0016020,GO:0016043,GO:0022603,GO:0031090,GO:0031903,GO:0033043,GO:0042579,GO:0043226,GO:0043227,GO:0043229,GO:0043231,GO:0044422,GO:0044424,GO:0044438,GO:0044439,GO:0044444,GO:0044446,GO:0044464,GO:0048518,GO:0048522,GO:0050789,GO:0050793,GO:0050794,GO:…	-	ko:K17969	ko04137,ko04139,map04137,map04139	-	-	-	ko00000,ko00001,ko03029	-	-	-	Fis1_TPR_C,Fis1_TPR_N
Dmen004892	Haxy000203	7227.FBpp0304298	0	1365	KOG1243@1|root,KOG1243@2759|Eukaryota,38GHS@33154|Opisthokonta,3BFDZ@33208|Metazoa,3CRPW@33213|Bilateria,41YB2@6656|Arthropoda,3SH67@50557|Insecta,4500I@7147|Diptera,45VNU@7214|Drosophilidae	50557|Insecta	T	transferase activity, transferring phosphorus-containing groups	-	GO:0005575,GO:0005622,GO:0005623,GO:0005737,GO:0044424,GO:0044464	-	ko:K17542	-	-	-	-	ko00000,ko01001	-	-	-	-
Dmen004898	Haxy010050	7227.FBpp0085375	0	1143	KOG3971@1|root,KOG3971@2759|Eukaryota,38F72@33154|Opisthokonta,3BEWY@33208|Metazoa,3CYX3@33213|Bilateria,41Z0C@6656|Arthropoda,3SM83@50557|Insecta,44XJ7@7147|Diptera,45WRQ@7214|Drosophilidae	50557|Insecta	T	It is involved in the biological process described with cell-cell signaling	vlc	-	-	ko:K15008	ko04724,map04724	-	-	-	ko00000,ko00001,ko03036	-	-	-	GKAP
Dmen004974	Haxy009178	7227.FBpp0085459	0	1603	28I6J@1|root,2QQGQ@2759|Eukaryota,38G8Z@33154|Opisthokonta,3BBJJ@33208|Metazoa,3CW2K@33213|Bilateria,41TI6@6656|Arthropoda,3SGM7@50557|Insecta,44XB7@7147|Diptera,45PBI@7214|Drosophilidae	50557|Insecta	S	Male germ-cell putative homeodomain transcription factor	-	GO:0003674,GO:0003700,GO:0005488,GO:0005515,GO:0005575,GO:0005622,GO:0005623,GO:0005634,GO:0006355,GO:0006357,GO:0008150,GO:0009889,GO:0010468,GO:0010556,GO:0019219,GO:0019222,GO:0031323,GO:0031326,GO:0043226,GO:0043227,GO:0043229,GO:0043231,GO:0044424,GO:0044464,GO:0046983,GO:0050789,GO:0050794,GO:0051171,GO:0051252,GO:0060255,GO:0065007,GO:0080090,GO:0140110,GO:1903506,GO:2000112,GO:2001141	-	-	-	-	-	-	-	-	-	-	Phtf-FEM1B_bdg
Dmen004976	Haxy009211	7245.FBpp0264085	4.24e-176	498	COG5217@1|root,KOG3000@2759|Eukaryota,38BT8@33154|Opisthokonta,3BBXA@33208|Metazoa,3CV8X@33213|Bilateria,41XXP@6656|Arthropoda,3SHPD@50557|Insecta,44ZGD@7147|Diptera,45VX9@7214|Drosophilidae	50557|Insecta	Z	microtubule binding	-	GO:0000022,GO:0000070,GO:0000226,GO:0000278,GO:0000280,GO:0000819,GO:0001700,GO:0002252,GO:0002376,GO:0003008,GO:0003674,GO:0005488,GO:0005515,GO:0005575,GO:0005622,GO:0005623,GO:0005737,GO:0005856,GO:0005874,GO:0005875,GO:0006582,GO:0006725,GO:0006950,GO:0006952,GO:0006955,GO:0006996,GO:0007010,GO:0007017,GO:0007049,GO:0007051,GO:0007052,GO:0007059,GO:0007163,GO:0007275,GO:0007423,GO:0007600,GO:…	-	ko:K10436	-	-	-	-	ko00000,ko03036,ko04812	-	-	-	CH,EB1
Dmen004997	Haxy009449	7227.FBpp0291734	0	2678	28J43@1|root,2QRG4@2759|Eukaryota,38DAD@33154|Opisthokonta,3BG8V@33208|Metazoa,3CR5X@33213|Bilateria,41TRM@6656|Arthropoda,3SJ8X@50557|Insecta,45183@7147|Diptera,45R1W@7214|Drosophilidae	50557|Insecta	S	It is involved in the biological process described with	-	GO:0000003,GO:0001667,GO:0002064,GO:0002065,GO:0002066,GO:0003006,GO:0003674,GO:0005488,GO:0005515,GO:0005543,GO:0005575,GO:0006928,GO:0007276,GO:0007281,GO:0007292,GO:0007297,GO:0007298,GO:0008150,GO:0008289,GO:0008354,GO:0009888,GO:0009987,GO:0010631,GO:0016043,GO:0016477,GO:0017124,GO:0019904,GO:0019953,GO:0022412,GO:0022414,GO:0022607,GO:0030030,GO:0030031,GO:0030100,GO:0030154,GO:0030707,GO:…	-	ko:K20128	-	-	-	-	ko00000,ko04131	-	-	-	IMD
Dmen005004	Haxy010786	7227.FBpp0085514	0	1206	KOG4500@1|root,KOG4500@2759|Eukaryota,39TZJ@33154|Opisthokonta,3BDZS@33208|Metazoa,3CVM0@33213|Bilateria,41W33@6656|Arthropoda,3SIB4@50557|Insecta,44YY4@7147|Diptera,45QBQ@7214|Drosophilidae	50557|Insecta	T	Armadillo/beta-catenin-like repeats	-	GO:0001654,GO:0001745,GO:0001751,GO:0001754,GO:0005575,GO:0005622,GO:0005623,GO:0005737,GO:0005829,GO:0006082,GO:0006091,GO:0006099,GO:0006101,GO:0006996,GO:0007154,GO:0007165,GO:0007264,GO:0007275,GO:0007399,GO:0007423,GO:0008150,GO:0008152,GO:0009060,GO:0009653,GO:0009887,GO:0009987,GO:0010941,GO:0010942,GO:0015980,GO:0016043,GO:0016999,GO:0017144,GO:0019725,GO:0019752,GO:0022008,GO:0023052,GO:…	-	-	-	-	-	-	-	-	-	-	-
Dmen005006	Haxy007654	7227.FBpp0085502	3.04e-297	811	298IM@1|root,2RFJB@2759|Eukaryota,38DU7@33154|Opisthokonta,3BAWI@33208|Metazoa,3CVD7@33213|Bilateria,41ZB7@6656|Arthropoda,3SMX9@50557|Insecta,44ZTQ@7147|Diptera,45MZE@7214|Drosophilidae	50557|Insecta	S	G-protein pathway suppressor	-	-	-	ko:K15307	ko05166,map05166	-	-	-	ko00000,ko00001	-	-	-	G_path_suppress
Dmen005041	Haxy000091	7227.FBpp0088123	0	882	COG4826@1|root,KOG2392@2759|Eukaryota,38VR6@33154|Opisthokonta,3BBFJ@33208|Metazoa,3CV81@33213|Bilateria,41YNT@6656|Arthropoda,3SG4V@50557|Insecta	50557|Insecta	V	Belongs to the serpin family	-	GO:0000003,GO:0002376,GO:0003674,GO:0004857,GO:0004866,GO:0004867,GO:0005575,GO:0005576,GO:0005615,GO:0006950,GO:0006952,GO:0006955,GO:0006959,GO:0007154,GO:0007165,GO:0007166,GO:0008063,GO:0008150,GO:0008592,GO:0009605,GO:0009607,GO:0009617,GO:0009620,GO:0009892,GO:0009966,GO:0009968,GO:0009987,GO:0010466,GO:0010605,GO:0010646,GO:0010648,GO:0010951,GO:0019222,GO:0019730,GO:0019732,GO:0023051,GO:…	-	ko:K13963,ko:K20698	ko04624,ko05146,map04624,map05146	-	-	-	ko00000,ko00001	-	-	-	Serpin
Dmen005048	Haxy010012	7227.FBpp0088120	1.37e-114	328	2C91W@1|root,2RY8P@2759|Eukaryota,3A04X@33154|Opisthokonta,3BVEM@33208|Metazoa,3DBQ9@33213|Bilateria,421CY@6656|Arthropoda,3SP8P@50557|Insecta,4539D@7147|Diptera,45WAG@7214|Drosophilidae	50557|Insecta	S	It is involved in the biological process described with	-	GO:0000165,GO:0000185,GO:0001932,GO:0001934,GO:0005575,GO:0005622,GO:0005623,GO:0005634,GO:0005737,GO:0006464,GO:0006468,GO:0006793,GO:0006796,GO:0006807,GO:0006950,GO:0007154,GO:0007165,GO:0007254,GO:0008150,GO:0008152,GO:0009893,GO:0009966,GO:0009967,GO:0009987,GO:0010562,GO:0010604,GO:0010646,GO:0010647,GO:0016310,GO:0019220,GO:0019222,GO:0019538,GO:0023014,GO:0023051,GO:0023052,GO:0023056,GO:…	-	ko:K04402	ko04010,ko04068,ko04110,ko04115,ko04210,ko04218,ko05200,ko05202,ko05210,ko05212,ko05213,ko05214,ko05216,ko05217,ko05218,ko05220,ko05222,ko05223,ko05224,ko05225,ko05226,map04010,map04068,map04110,map04115,map04210,map04218,map05200,map05202,map05210,map05212,map05213,map05214,map05216,map05217,map05218,map05220,map05222,map05223,map05224,map05225,map05226	-	-	-	ko00000,ko00001,ko03036	-	-	-	Ribosomal_L7Ae
Dmen005055	Haxy013377	7227.FBpp0088087	0	2152	COG5059@1|root,2QUYG@2759|Eukaryota,39W38@33154|Opisthokonta,3BJ8X@33208|Metazoa,3D3C2@33213|Bilateria,41YEQ@6656|Arthropoda,3SJD7@50557|Insecta,44YM9@7147|Diptera,45SJ0@7214|Drosophilidae	50557|Insecta	Z	It is involved in the biological process described with microtubule-based movement	kinesin-B	GO:0000003,GO:0001664,GO:0002009,GO:0002064,GO:0002065,GO:0002066,GO:0002165,GO:0003006,GO:0003674,GO:0003774,GO:0003777,GO:0003824,GO:0005102,GO:0005119,GO:0005488,GO:0005515,GO:0005575,GO:0005622,GO:0005623,GO:0005737,GO:0005856,GO:0005871,GO:0005875,GO:0005886,GO:0006355,GO:0006810,GO:0006928,GO:0006996,GO:0007017,GO:0007018,GO:0007154,GO:0007165,GO:0007166,GO:0007224,GO:0007227,GO:0007228,GO:…	-	ko:K06227	ko04341,map04341	-	-	-	ko00000,ko00001	-	-	-	Kinesin
Dmen005082	Haxy007909	7227.FBpp0088684	0	3223	COG5022@1|root,KOG0160@2759|Eukaryota,3A94J@33154|Opisthokonta,3BBYK@33208|Metazoa,3CV46@33213|Bilateria,41UY3@6656|Arthropoda,3SKR5@50557|Insecta,44YVV@7147|Diptera,45PK1@7214|Drosophilidae	50557|Insecta	Z	Belongs to the TRAFAC class myosin-kinesin ATPase superfamily. Myosin family	Myo5	GO:0000003,GO:0000166,GO:0001654,GO:0001745,GO:0001751,GO:0001754,GO:0003006,GO:0003674,GO:0003779,GO:0003824,GO:0005488,GO:0005515,GO:0005516,GO:0005524,GO:0005575,GO:0005622,GO:0005623,GO:0005856,GO:0006810,GO:0006886,GO:0006928,GO:0006996,GO:0007017,GO:0007018,GO:0007275,GO:0007276,GO:0007281,GO:0007283,GO:0007286,GO:0007291,GO:0007317,GO:0007349,GO:0007399,GO:0007423,GO:0008092,GO:0008104,GO:…	-	ko:K10357	-	-	-	-	ko00000,ko03019,ko03029,ko04131,ko04812	-	-	-	DIL,IQ,Myosin_head
Dmen005089	Haxy002975	7227.FBpp0088031	5.87e-274	751	COG0604@1|root,KOG1198@2759|Eukaryota,38JDN@33154|Opisthokonta,3BNJA@33208|Metazoa,3CX9Z@33213|Bilateria,41XBN@6656|Arthropoda,3SFQ0@50557|Insecta,44WWX@7147|Diptera,45Q1S@7214|Drosophilidae	50557|Insecta	C	Oxidoreductase activity. It is involved in the biological process described with oxidation-reduction process	-	GO:0001666,GO:0006950,GO:0008150,GO:0009628,GO:0009636,GO:0009987,GO:0010033,GO:0035690,GO:0036293,GO:0042221,GO:0042493,GO:0045471,GO:0046677,GO:0050896,GO:0051716,GO:0070482,GO:0070887,GO:0071236,GO:0071310,GO:0071361,GO:0097237,GO:0097305,GO:0097306,GO:1901700,GO:1901701	-	-	-	-	-	-	-	-	-	-	ADH_zinc_N_2
Dmen005124	Haxy009175	7220.FBpp0129261	9.53e-175	498	COG2110@1|root,KOG2633@2759|Eukaryota,38FDD@33154|Opisthokonta,3BB0M@33208|Metazoa,3CW6H@33213|Bilateria,41U7K@6656|Arthropoda,3SI3Z@50557|Insecta,44ZJU@7147|Diptera,45QUT@7214|Drosophilidae	50557|Insecta	BK	Macro domain	-	-	-	-	-	-	-	-	-	-	-	-	CRAL_TRIO_2,Macro
Dmen005125	Haxy008139	7227.FBpp0088006	1.17e-290	818	KOG3852@1|root,KOG3852@2759|Eukaryota,38F2Q@33154|Opisthokonta,3BAXP@33208|Metazoa,3CV5G@33213|Bilateria,41W6M@6656|Arthropoda,3SFMB@50557|Insecta,44X84@7147|Diptera,45WUJ@7214|Drosophilidae	50557|Insecta	S	Domain of unknown function (DUF1693)	-	-	-	-	-	-	-	-	-	-	-	-	NTP_transf_7
Dmen005136	Haxy007651	7227.FBpp0087972	1.74e-295	805	KOG1339@1|root,KOG1339@2759|Eukaryota,38D42@33154|Opisthokonta,3BBEX@33208|Metazoa,3CZ8C@33213|Bilateria,41UZN@6656|Arthropoda,3SJBA@50557|Insecta,44WQZ@7147|Diptera,45R61@7214|Drosophilidae	50557|Insecta	O	Aspartic-type endopeptidase activity. It is involved in the biological process described with proteolysis	cathD	GO:0000003,GO:0000323,GO:0003006,GO:0003674,GO:0003824,GO:0004175,GO:0004190,GO:0005575,GO:0005622,GO:0005623,GO:0005737,GO:0005764,GO:0005773,GO:0006508,GO:0006807,GO:0006915,GO:0006950,GO:0006952,GO:0007276,GO:0007281,GO:0007292,GO:0008150,GO:0008152,GO:0008219,GO:0008233,GO:0009056,GO:0009057,GO:0009605,GO:0009607,GO:0009617,GO:0009987,GO:0010623,GO:0012501,GO:0016787,GO:0019538,GO:0019953,GO:…	3.4.23.5	ko:K01379	ko04071,ko04140,ko04142,ko04210,ko04915,ko05152,map04071,map04140,map04142,map04210,map04915,map05152	-	-	-	ko00000,ko00001,ko01000,ko01002,ko04147	-	-	-	A1_Propeptide,Asp
Dmen005138	Haxy003302	7227.FBpp0087914	0	1093	COG0415@1|root,KOG0133@2759|Eukaryota,38EHG@33154|Opisthokonta,3BH22@33208|Metazoa,3CX79@33213|Bilateria,41XZX@6656|Arthropoda,3SIS8@50557|Insecta,4514Y@7147|Diptera,45XDI@7214|Drosophilidae	50557|Insecta	LT	Deoxyribodipyrimidine photo-lyase activity. It is involved in the biological process described with DNA repair	phr	GO:0000719,GO:0003674,GO:0003824,GO:0003904,GO:0003913,GO:0006139,GO:0006259,GO:0006281,GO:0006290,GO:0006725,GO:0006807,GO:0006950,GO:0006974,GO:0008150,GO:0008152,GO:0009987,GO:0016829,GO:0016830,GO:0033554,GO:0034641,GO:0043170,GO:0044237,GO:0044238,GO:0044260,GO:0046483,GO:0050896,GO:0051716,GO:0071704,GO:0090304,GO:0140097,GO:1901360	4.1.99.3	ko:K01669	-	-	-	-	ko00000,ko01000,ko03400	-	-	-	DNA_photolyase
Dmen005157	Haxy004676	7227.FBpp0087956	9.05e-314	855	2E2YQ@1|root,2SA4K@2759|Eukaryota,39E0H@33154|Opisthokonta,3BIYX@33208|Metazoa,3CZV6@33213|Bilateria,41WKQ@6656|Arthropoda,3SH6J@50557|Insecta,458T0@7147|Diptera	50557|Insecta	S	Protein of unknown function (DUF1647)	-	-	-	-	-	-	-	-	-	-	-	-	DUF1647
Dmen005191	Haxy003343	7227.FBpp0099488	0	2198	COG5347@1|root,KOG0521@2759|Eukaryota,38B5T@33154|Opisthokonta,3B9HF@33208|Metazoa,3CS72@33213|Bilateria,41VNC@6656|Arthropoda,3SJEJ@50557|Insecta,450TV@7147|Diptera,45S7E@7214|Drosophilidae	50557|Insecta	T	ARF GTPase activator activity. It is involved in the biological process described with regulation of ARF GTPase activity	-	GO:0000278,GO:0000281,GO:0000910,GO:0001654,GO:0001745,GO:0003674,GO:0005096,GO:0005488,GO:0005515,GO:0005543,GO:0005575,GO:0005622,GO:0005623,GO:0005737,GO:0007049,GO:0007275,GO:0007423,GO:0008047,GO:0008150,GO:0008289,GO:0009653,GO:0009887,GO:0009987,GO:0010324,GO:0016043,GO:0022402,GO:0030234,GO:0030695,GO:0032501,GO:0032502,GO:0032506,GO:0032879,GO:0032880,GO:0033043,GO:0035091,GO:0036090,GO:…	-	ko:K12488	ko04144,ko04666,map04144,map04666	-	-	-	ko00000,ko00001,ko04131	-	-	-	Ank_2,ArfGap,BAR_3,PH,SH3_1,SH3_9
Dmen005235	Haxy004988	7227.FBpp0087821	4.31e-193	536	KOG3250@1|root,KOG3250@2759|Eukaryota,38CVG@33154|Opisthokonta,3BBG8@33208|Metazoa,3CVK9@33213|Bilateria,41Y58@6656|Arthropoda,3SH70@50557|Insecta,450S1@7147|Diptera,45RQ3@7214|Drosophilidae	50557|Insecta	OT	motif in proteasome subunits, Int-6, Nip-1 and TRIP-15	-	GO:0000003,GO:0000338,GO:0002009,GO:0003006,GO:0003674,GO:0005488,GO:0005515,GO:0005575,GO:0005622,GO:0005623,GO:0005634,GO:0006464,GO:0006508,GO:0006807,GO:0007276,GO:0007281,GO:0007282,GO:0007283,GO:0007292,GO:0007293,GO:0008150,GO:0008152,GO:0008180,GO:0008283,GO:0008356,GO:0009653,GO:0009888,GO:0009987,GO:0016333,GO:0019538,GO:0019827,GO:0019953,GO:0022412,GO:0022414,GO:0030154,GO:0030718,GO:…	-	ko:K12180	-	-	-	-	ko00000,ko04121	-	-	-	PCI
Dmen005283	Haxy011285	7227.FBpp0087789	0	1120	KOG4682@1|root,KOG4682@2759|Eukaryota,38E9A@33154|Opisthokonta,3BHTN@33208|Metazoa,3CR6S@33213|Bilateria,41WHI@6656|Arthropoda,3SJ9A@50557|Insecta,44XT4@7147|Diptera,45TF9@7214|Drosophilidae	50557|Insecta	S	Broad-Complex, Tramtrack and Bric a brac	gcl	GO:0000003,GO:0000151,GO:0000209,GO:0000578,GO:0001709,GO:0003002,GO:0003006,GO:0003674,GO:0005488,GO:0005575,GO:0005622,GO:0005623,GO:0005634,GO:0005635,GO:0005643,GO:0005737,GO:0005886,GO:0005938,GO:0006355,GO:0006359,GO:0006464,GO:0006807,GO:0007028,GO:0007275,GO:0007276,GO:0007277,GO:0007278,GO:0007279,GO:0007281,GO:0007292,GO:0007308,GO:0007309,GO:0007314,GO:0007315,GO:0007349,GO:0007350,GO:…	-	ko:K10485	-	-	-	-	ko00000,ko04121	-	-	-	BTB
Dmen005303	Haxy011543	7227.FBpp0087732	0	1634	2CN0S@1|root,2QT6F@2759|Eukaryota,38GWU@33154|Opisthokonta,3BFXB@33208|Metazoa,3CWVD@33213|Bilateria,41U8I@6656|Arthropoda,3SFNN@50557|Insecta,4514G@7147|Diptera,45NVF@7214|Drosophilidae	50557|Insecta	K	Lines N-terminus	lin	GO:0000578,GO:0003002,GO:0003674,GO:0005488,GO:0005515,GO:0005575,GO:0005622,GO:0005623,GO:0005634,GO:0005737,GO:0006355,GO:0006357,GO:0007154,GO:0007165,GO:0007166,GO:0007167,GO:0007169,GO:0007275,GO:0007350,GO:0007351,GO:0007354,GO:0007362,GO:0007389,GO:0007424,GO:0007440,GO:0007442,GO:0007444,GO:0008150,GO:0008293,GO:0008544,GO:0008595,GO:0009653,GO:0009790,GO:0009798,GO:0009880,GO:0009888,GO:…	-	-	-	-	-	-	-	-	-	-	LINES_C,LINES_N
Dmen005339	Haxy006228	7227.FBpp0087647	0	1087	KOG3814@1|root,KOG3814@2759|Eukaryota,38FVM@33154|Opisthokonta,3BBDZ@33208|Metazoa,3CWDM@33213|Bilateria,41UDT@6656|Arthropoda,3SH7A@50557|Insecta,44Z36@7147|Diptera,45QUN@7214|Drosophilidae	50557|Insecta	T	It is involved in the biological process described with multicellular organismal development	Vang	GO:0000003,GO:0001558,GO:0001654,GO:0001664,GO:0001667,GO:0001736,GO:0001738,GO:0001745,GO:0002009,GO:0002064,GO:0002065,GO:0002066,GO:0003006,GO:0003674,GO:0005102,GO:0005109,GO:0005488,GO:0005515,GO:0005575,GO:0005623,GO:0005886,GO:0006928,GO:0007163,GO:0007164,GO:0007275,GO:0007276,GO:0007281,GO:0007292,GO:0007297,GO:0007298,GO:0007389,GO:0007399,GO:0007423,GO:0008037,GO:0008038,GO:0008150,GO:…	-	ko:K04510	ko04310,map04310	-	-	-	ko00000,ko00001	-	-	-	Strabismus
Dmen005344	Haxy006257	7245.FBpp0264265	0	1033	KOG2169@1|root,KOG2169@2759|Eukaryota,38DW4@33154|Opisthokonta,3B9ZI@33208|Metazoa,3CS9C@33213|Bilateria,41UVB@6656|Arthropoda,3SJKA@50557|Insecta,44ZZ9@7147|Diptera,45NRZ@7214|Drosophilidae	50557|Insecta	K	Zinc ion binding	-	GO:0000724,GO:0000725,GO:0000781,GO:0001654,GO:0002376,GO:0002520,GO:0003674,GO:0003676,GO:0003677,GO:0005488,GO:0005515,GO:0005575,GO:0005622,GO:0005623,GO:0005634,GO:0005652,GO:0005654,GO:0005694,GO:0005700,GO:0005737,GO:0006139,GO:0006259,GO:0006281,GO:0006302,GO:0006310,GO:0006323,GO:0006725,GO:0006807,GO:0006950,GO:0006974,GO:0006996,GO:0007275,GO:0007423,GO:0007444,GO:0007446,GO:0008150,GO:…	-	ko:K04706,ko:K16063	ko04120,ko04630,ko05160,map04120,map04630,map05160	-	-	-	ko00000,ko00001,ko04121,ko04812	-	-	-	PINIT,SAP,zf-MIZ
Dmen005359	Haxy008906	7227.FBpp0087699	0	4704	KOG1789@1|root,KOG1789@2759|Eukaryota,38DQ3@33154|Opisthokonta,3BATN@33208|Metazoa,3CUGW@33213|Bilateria,41X59@6656|Arthropoda,3SHVH@50557|Insecta,4523N@7147|Diptera,45VY9@7214|Drosophilidae	50557|Insecta	O	Domain of unknown function (DUF4339)	Rme-8	GO:0000003,GO:0001667,GO:0002064,GO:0002065,GO:0002066,GO:0003006,GO:0005575,GO:0005622,GO:0005623,GO:0005737,GO:0005768,GO:0006810,GO:0006897,GO:0006898,GO:0006928,GO:0007276,GO:0007281,GO:0007292,GO:0007297,GO:0007298,GO:0008150,GO:0009888,GO:0009987,GO:0010008,GO:0010631,GO:0012505,GO:0016020,GO:0016192,GO:0016477,GO:0016482,GO:0019953,GO:0022412,GO:0022414,GO:0030154,GO:0030707,GO:0030855,GO:…	-	ko:K09533	-	-	-	-	ko00000,ko03041,ko03110	-	-	-	DUF4339,DnaJ
Dmen005417	Haxy025177	7227.FBpp0087585	0	1315	KOG1565@1|root,KOG1565@2759|Eukaryota,38CRR@33154|Opisthokonta,3B9IY@33208|Metazoa,3CT1E@33213|Bilateria,422B4@6656|Arthropoda,3SZ1P@50557|Insecta,458J5@7147|Diptera,45ZFT@7214|Drosophilidae	50557|Insecta	OW	It is involved in the biological process described with proteolysis	-	GO:0000003,GO:0000902,GO:0000904,GO:0001838,GO:0002009,GO:0002165,GO:0002218,GO:0002253,GO:0002376,GO:0002682,GO:0002684,GO:0003007,GO:0003143,GO:0003144,GO:0003313,GO:0003314,GO:0003315,GO:0003318,GO:0003319,GO:0003674,GO:0003824,GO:0004175,GO:0004222,GO:0005575,GO:0005623,GO:0005886,GO:0006508,GO:0006807,GO:0006928,GO:0006929,GO:0006935,GO:0006950,GO:0007154,GO:0007267,GO:0007275,GO:0007276,GO:…	-	-	-	-	-	-	-	-	-	-	Hemopexin,PG_binding_1,Peptidase_M10
Dmen005418	Haxy012622	7227.FBpp0087583	0	2230	COG0476@1|root,KOG2012@2759|Eukaryota,38C42@33154|Opisthokonta,3BF55@33208|Metazoa,3CS9T@33213|Bilateria,41XDH@6656|Arthropoda,3SK5H@50557|Insecta,44XX2@7147|Diptera,45MYI@7214|Drosophilidae	50557|Insecta	O	It is involved in the biological process described with cellular protein modification process	Uba1	GO:0000003,GO:0000209,GO:0002064,GO:0002065,GO:0002066,GO:0002165,GO:0003006,GO:0003674,GO:0003824,GO:0004839,GO:0005575,GO:0005622,GO:0005623,GO:0005737,GO:0006464,GO:0006508,GO:0006511,GO:0006807,GO:0006914,GO:0006950,GO:0006974,GO:0007275,GO:0007276,GO:0007281,GO:0007292,GO:0007399,GO:0007417,GO:0007420,GO:0007552,GO:0008150,GO:0008152,GO:0008219,GO:0008283,GO:0008641,GO:0009056,GO:0009057,GO:…	6.2.1.45	ko:K03178	ko04120,ko05012,map04120,map05012	-	-	-	ko00000,ko00001,ko01000,ko04121,ko04147	-	-	-	E1_4HB,E1_FCCH,E1_UFD,ThiF,UBA_e1_thiolCys
Dmen005439	Haxy014285	7227.FBpp0088416	4.85e-151	425	COG5143@1|root,KOG0859@2759|Eukaryota,39R16@33154|Opisthokonta,3BIKB@33208|Metazoa,3CRW9@33213|Bilateria,41VVQ@6656|Arthropoda,3SIA6@50557|Insecta,452Q9@7147|Diptera,45T4E@7214|Drosophilidae	50557|Insecta	U	It is involved in the biological process described with vesicle-mediated transport	Vamp7	GO:0000149,GO:0000323,GO:0003674,GO:0005484,GO:0005488,GO:0005515,GO:0005575,GO:0005622,GO:0005623,GO:0005737,GO:0005764,GO:0005767,GO:0005768,GO:0005770,GO:0005773,GO:0005776,GO:0006810,GO:0006887,GO:0006897,GO:0006906,GO:0006914,GO:0006996,GO:0007034,GO:0007041,GO:0008150,GO:0008152,GO:0008333,GO:0009056,GO:0009987,GO:0010008,GO:0012505,GO:0016020,GO:0016043,GO:0016050,GO:0016192,GO:0016236,GO:…	-	ko:K08515	ko04130,map04130	-	-	-	ko00000,ko00001,ko04131,ko04147	-	-	-	Longin,Synaptobrevin
Dmen005476	Haxy012417	7227.FBpp0087487	0	1265	KOG4578@1|root,KOG4578@2759|Eukaryota,39SIX@33154|Opisthokonta,3BCPZ@33208|Metazoa,3D0I3@33213|Bilateria,41TPE@6656|Arthropoda,3SFRF@50557|Insecta,44ZU2@7147|Diptera,45WN0@7214|Drosophilidae	50557|Insecta	S	Calcium ion binding. It is involved in the biological process described with signal transduction	-	GO:0002009,GO:0002165,GO:0003674,GO:0005488,GO:0005515,GO:0005575,GO:0005576,GO:0006355,GO:0006357,GO:0007275,GO:0007444,GO:0007472,GO:0007476,GO:0007552,GO:0007560,GO:0007568,GO:0008150,GO:0008340,GO:0009653,GO:0009791,GO:0009886,GO:0009887,GO:0009888,GO:0009889,GO:0009966,GO:0009967,GO:0010259,GO:0010468,GO:0010556,GO:0010646,GO:0010647,GO:0019219,GO:0019222,GO:0019827,GO:0023051,GO:0023056,GO:…	-	-	-	-	-	-	-	-	-	-	Kazal_1,Kazal_2,SPARC_Ca_bdg,Thyroglobulin_1
Dmen005483	Haxy002794	7227.FBpp0087493	1.41e-237	660	28MSH@1|root,2QUAV@2759|Eukaryota,39V6A@33154|Opisthokonta,3BF3T@33208|Metazoa,3CRDM@33213|Bilateria,42ADE@6656|Arthropoda,3SPHM@50557|Insecta,4593T@7147|Diptera	50557|Insecta	P	tumor necrosis factor	-	GO:0000165,GO:0001709,GO:0002376,GO:0003674,GO:0005102,GO:0005126,GO:0005164,GO:0005488,GO:0005515,GO:0005575,GO:0005576,GO:0005615,GO:0005623,GO:0005886,GO:0005887,GO:0006464,GO:0006468,GO:0006582,GO:0006725,GO:0006793,GO:0006796,GO:0006807,GO:0006810,GO:0006897,GO:0006909,GO:0006911,GO:0006915,GO:0006950,GO:0006952,GO:0006955,GO:0007154,GO:0007165,GO:0007166,GO:0007254,GO:0007275,GO:0007399,GO:…	-	ko:K16678	ko04013,ko04214,ko04391,map04013,map04214,map04391	-	-	-	ko00000,ko00001	-	-	-	TNF
Dmen005496	Haxy019129	7227.FBpp0087421	0	1865	KOG1721@1|root,KOG1721@2759|Eukaryota,38BZ9@33154|Opisthokonta,3BA9A@33208|Metazoa,3CT35@33213|Bilateria,41WW3@6656|Arthropoda,3SJ74@50557|Insecta,451FG@7147|Diptera,45PEF@7214|Drosophilidae	50557|Insecta	S	nucleic acid binding	-	GO:0000976,GO:0000977,GO:0000978,GO:0000981,GO:0000987,GO:0001012,GO:0001067,GO:0003674,GO:0003676,GO:0003677,GO:0003690,GO:0003700,GO:0005488,GO:0005575,GO:0005622,GO:0005623,GO:0005634,GO:0006355,GO:0006357,GO:0008150,GO:0009889,GO:0010468,GO:0010556,GO:0019219,GO:0019222,GO:0031323,GO:0031326,GO:0043226,GO:0043227,GO:0043229,GO:0043231,GO:0043565,GO:0044212,GO:0044424,GO:0044464,GO:0050789,GO:…	-	-	-	-	-	-	-	-	-	-	zf-AD,zf-C2H2,zf-C2H2_6,zf-met
Dmen005498	Haxy014099	7227.FBpp0304278	0	921	KOG2982@1|root,KOG2982@2759|Eukaryota,38GFR@33154|Opisthokonta,3BB3B@33208|Metazoa,3CUGM@33213|Bilateria,41UEE@6656|Arthropoda,3SJ0D@50557|Insecta,450MY@7147|Diptera,45PY3@7214|Drosophilidae	50557|Insecta	S	Ubiquitin-like domain	-	GO:0000003,GO:0003006,GO:0005575,GO:0005622,GO:0005623,GO:0005737,GO:0005856,GO:0005929,GO:0005930,GO:0007275,GO:0007276,GO:0007281,GO:0007283,GO:0007286,GO:0007291,GO:0007349,GO:0008150,GO:0009653,GO:0009987,GO:0010638,GO:0019953,GO:0022412,GO:0022414,GO:0030154,GO:0031110,GO:0031112,GO:0031114,GO:0031117,GO:0032501,GO:0032502,GO:0032504,GO:0032838,GO:0032886,GO:0033043,GO:0042995,GO:0043226,GO:…	-	-	-	-	-	-	-	-	-	-	Ubiquitin_2
Dmen005507	Haxy001881	7227.FBpp0271782	8.91e-64	198	COG5143@1|root,KOG0860@2759|Eukaryota,3A5Q6@33154|Opisthokonta,3BSGV@33208|Metazoa,3D80B@33213|Bilateria,41ZS4@6656|Arthropoda,3SNQE@50557|Insecta,453H8@7147|Diptera,45Y6J@7214|Drosophilidae	50557|Insecta	U	It is involved in the biological process described with vesicle-mediated transport	Syb	GO:0000149,GO:0001505,GO:0003674,GO:0005484,GO:0005488,GO:0005515,GO:0005575,GO:0005622,GO:0005623,GO:0005737,GO:0005886,GO:0006810,GO:0006836,GO:0006887,GO:0006904,GO:0006906,GO:0006996,GO:0007154,GO:0007267,GO:0007268,GO:0007269,GO:0007275,GO:0007424,GO:0008021,GO:0008150,GO:0009653,GO:0009987,GO:0012505,GO:0016020,GO:0016043,GO:0016050,GO:0016079,GO:0016081,GO:0016192,GO:0017156,GO:0022406,GO:…	-	ko:K13504	ko04130,ko04721,ko04911,ko04962,ko04970,map04130,map04721,map04911,map04962,map04970	-	-	-	ko00000,ko00001,ko04131	-	-	-	Synaptobrevin
Dmen005539	Haxy010079	7227.FBpp0099887	0	1548	KOG1477@1|root,KOG1477@2759|Eukaryota,38DWC@33154|Opisthokonta,3BBKA@33208|Metazoa,3CRPE@33213|Bilateria,41U2H@6656|Arthropoda,3SJSE@50557|Insecta,4505J@7147|Diptera,45RTQ@7214|Drosophilidae	50557|Insecta	S	CT11-RanBPM	-	GO:0000003,GO:0002064,GO:0002065,GO:0002066,GO:0003006,GO:0003674,GO:0005488,GO:0005515,GO:0005575,GO:0005622,GO:0005623,GO:0005634,GO:0005737,GO:0006996,GO:0007010,GO:0007154,GO:0007155,GO:0007165,GO:0007259,GO:0007276,GO:0007281,GO:0007292,GO:0007299,GO:0007304,GO:0007306,GO:0007610,GO:0007631,GO:0008150,GO:0008536,GO:0009653,GO:0009888,GO:0009987,GO:0010927,GO:0016020,GO:0016043,GO:0017016,GO:…	-	-	-	-	-	-	-	-	-	-	CLTH,LisH,SPRY
Dmen005552	Haxy005343	7227.FBpp0087353	0	1453	COG5347@1|root,KOG0818@2759|Eukaryota,38CT5@33154|Opisthokonta,3BDSY@33208|Metazoa,3CXA8@33213|Bilateria,41VEM@6656|Arthropoda,3SIWR@50557|Insecta,44X1P@7147|Diptera,45RHW@7214|Drosophilidae	50557|Insecta	T	ARF GTPase activator activity. It is involved in the biological process described with regulation of ARF GTPase activity	-	GO:0003674,GO:0005096,GO:0005198,GO:0005488,GO:0005515,GO:0005575,GO:0005622,GO:0005623,GO:0005737,GO:0006810,GO:0007275,GO:0007399,GO:0007417,GO:0007420,GO:0007525,GO:0008047,GO:0008104,GO:0008150,GO:0009966,GO:0009967,GO:0010646,GO:0010647,GO:0016319,GO:0023051,GO:0023056,GO:0030234,GO:0030695,GO:0031252,GO:0032501,GO:0032502,GO:0032947,GO:0033036,GO:0035330,GO:0035332,GO:0035418,GO:0036465,GO:…	-	ko:K12487	ko04144,map04144	-	-	-	ko00000,ko00001,ko04131	-	-	-	Ank_2,Ank_4,Ank_5,ArfGap,GIT1_C,GIT_SHD
Dmen005563	Haxy011813	7227.FBpp0087348	0	2238	28K6G@1|root,2QSM2@2759|Eukaryota,38HVA@33154|Opisthokonta,3BFJI@33208|Metazoa,3CZ6N@33213|Bilateria,41ZA6@6656|Arthropoda,3SMMI@50557|Insecta,450JE@7147|Diptera,45TMF@7214|Drosophilidae	50557|Insecta	K	Fibronectin-III type domain	-	GO:0005575,GO:0005622,GO:0005623,GO:0005694,GO:0006355,GO:0008150,GO:0009889,GO:0009893,GO:0010468,GO:0010556,GO:0010604,GO:0010638,GO:0019219,GO:0019222,GO:0031323,GO:0031325,GO:0031326,GO:0031935,GO:0031937,GO:0033043,GO:0033044,GO:0043226,GO:0043228,GO:0043229,GO:0043232,GO:0044424,GO:0044464,GO:0045935,GO:0048518,GO:0048522,GO:0050789,GO:0050794,GO:0051052,GO:0051054,GO:0051128,GO:0051130,GO:…	-	-	-	-	-	-	-	-	-	-	fn3_4
Dmen005573	Haxy024782	7227.FBpp0087342	1.38e-154	434	KOG2609@1|root,KOG2609@2759|Eukaryota,38DBI@33154|Opisthokonta,3BASU@33208|Metazoa,3CU9P@33213|Bilateria,41U9D@6656|Arthropoda,3SJCC@50557|Insecta,451PC@7147|Diptera,45T5E@7214|Drosophilidae	50557|Insecta	A	RNA splicing, via transesterification reactions with bulged adenosine as nucleophile	-	GO:0000375,GO:0000377,GO:0000398,GO:0000974,GO:0003674,GO:0003676,GO:0003723,GO:0005488,GO:0005575,GO:0005622,GO:0005623,GO:0005634,GO:0005681,GO:0005684,GO:0006139,GO:0006396,GO:0006397,GO:0006725,GO:0006807,GO:0008150,GO:0008152,GO:0008380,GO:0009987,GO:0010467,GO:0016070,GO:0016071,GO:0032991,GO:0034641,GO:0043170,GO:0043226,GO:0043227,GO:0043229,GO:0043231,GO:0044237,GO:0044238,GO:0044422,GO:…	-	ko:K12868	ko03040,map03040	M00355	-	-	ko00000,ko00001,ko00002,ko03041	-	-	-	SYF2
Dmen005585	Haxy000577	7227.FBpp0087334	1.45e-160	449	KOG3105@1|root,KOG3105@2759|Eukaryota,38HJW@33154|Opisthokonta,3BCG5@33208|Metazoa,3CXR0@33213|Bilateria,420II@6656|Arthropoda,3SKJQ@50557|Insecta,45446@7147|Diptera,45YKS@7214|Drosophilidae	50557|Insecta	BD	DNA- binding	-	-	-	-	-	-	-	-	-	-	-	-	CENP-B_N,DDE_1,HTH_Tnp_Tc5
Dmen005592	Haxy012479	7227.FBpp0305280	8.22e-299	828	KOG1721@1|root,KOG1721@2759|Eukaryota,39F45@33154|Opisthokonta,3BC0U@33208|Metazoa,3D15Q@33213|Bilateria,41ZKQ@6656|Arthropoda,3SMTH@50557|Insecta,44Y21@7147|Diptera,45TCJ@7214|Drosophilidae	50557|Insecta	S	Metal ion binding	-	GO:0000070,GO:0000278,GO:0000280,GO:0000819,GO:0003674,GO:0003676,GO:0003677,GO:0005488,GO:0006996,GO:0007049,GO:0007059,GO:0007275,GO:0008150,GO:0009790,GO:0009987,GO:0016043,GO:0022402,GO:0032501,GO:0032502,GO:0033301,GO:0035185,GO:0043565,GO:0045448,GO:0048285,GO:0048856,GO:0051276,GO:0071840,GO:0097159,GO:0098813,GO:0140014,GO:1901363,GO:1903047	-	ko:K09207	-	-	-	-	ko00000,ko03000	-	-	-	zf-C2H2
Dmen005601	Haxy007926	7227.FBpp0089118	0	3949	KOG1721@1|root,KOG1721@2759|Eukaryota,38GZU@33154|Opisthokonta,3BEXG@33208|Metazoa,3CXCY@33213|Bilateria,41WT4@6656|Arthropoda,3SGWY@50557|Insecta,451S1@7147|Diptera,45QTH@7214|Drosophilidae	50557|Insecta	K	nucleic acid binding	shn	GO:0000122,GO:0000902,GO:0000904,GO:0000981,GO:0001067,GO:0001085,GO:0001102,GO:0001654,GO:0001655,GO:0001700,GO:0001745,GO:0002009,GO:0002165,GO:0003002,GO:0003156,GO:0003674,GO:0003676,GO:0003677,GO:0003700,GO:0003705,GO:0003712,GO:0003713,GO:0005488,GO:0005515,GO:0005575,GO:0005622,GO:0005623,GO:0005634,GO:0006139,GO:0006351,GO:0006355,GO:0006357,GO:0006366,GO:0006725,GO:0006807,GO:0007154,GO:…	-	-	-	-	-	-	-	-	-	-	zf-C2H2,zf-met
Dmen005665	Haxy008201	7227.FBpp0087229	0	977	2E5JB@1|root,2SCCI@2759|Eukaryota,3AD73@33154|Opisthokonta,3BVI4@33208|Metazoa,3DCBT@33213|Bilateria,421UE@6656|Arthropoda,3SQ6P@50557|Insecta,452KF@7147|Diptera,45QZR@7214|Drosophilidae	50557|Insecta	K	DNA- binding	-	GO:0001098,GO:0001099,GO:0003674,GO:0003700,GO:0003712,GO:0003713,GO:0005488,GO:0005515,GO:0005575,GO:0005622,GO:0005623,GO:0005634,GO:0006355,GO:0008150,GO:0009889,GO:0009891,GO:0009893,GO:0010468,GO:0010556,GO:0010557,GO:0010604,GO:0019219,GO:0019222,GO:0031323,GO:0031325,GO:0031326,GO:0031328,GO:0043226,GO:0043227,GO:0043229,GO:0043231,GO:0044424,GO:0044464,GO:0045935,GO:0048518,GO:0048522,GO:…	-	-	-	-	-	-	-	-	-	-	BESS,MADF_DNA_bdg
Dmen005746	Haxy005620	7227.FBpp0087091	0	1182	COG2940@1|root,KOG2084@2759|Eukaryota,38DMQ@33154|Opisthokonta,3BDP3@33208|Metazoa,3D0T1@33213|Bilateria,41YE1@6656|Arthropoda,3SK83@50557|Insecta,44X13@7147|Diptera,45SMA@7214|Drosophilidae	50557|Insecta	B	MYND finger	-	GO:0001654,GO:0001745,GO:0001751,GO:0001754,GO:0003674,GO:0005488,GO:0005515,GO:0005575,GO:0005622,GO:0005623,GO:0005634,GO:0005737,GO:0007275,GO:0007399,GO:0007423,GO:0008150,GO:0009653,GO:0009887,GO:0009892,GO:0009987,GO:0010468,GO:0010605,GO:0010629,GO:0019222,GO:0019899,GO:0022008,GO:0030154,GO:0030182,GO:0032501,GO:0032502,GO:0042051,GO:0042461,GO:0042462,GO:0042826,GO:0043226,GO:0043227,GO:…	-	ko:K11426	-	-	-	-	ko00000,ko03036	-	-	-	SET,zf-MYND
Dmen005759	Haxy020381	7227.FBpp0087097	0	929	28KFW@1|root,2QSX3@2759|Eukaryota,38DCZ@33154|Opisthokonta,3BGNB@33208|Metazoa,3CTA8@33213|Bilateria,41YTJ@6656|Arthropoda,3SMQH@50557|Insecta,45098@7147|Diptera,45P9D@7214|Drosophilidae	50557|Insecta	S	Alpha-tubulin binding. It is involved in the biological process described with Arp2 3 complex-mediated actin nucleation	-	GO:0000003,GO:0000226,GO:0001578,GO:0002165,GO:0003006,GO:0003674,GO:0005488,GO:0005515,GO:0005575,GO:0005622,GO:0005623,GO:0005634,GO:0005737,GO:0005768,GO:0006810,GO:0006873,GO:0006885,GO:0006996,GO:0007010,GO:0007015,GO:0007017,GO:0007033,GO:0007040,GO:0007275,GO:0007276,GO:0007281,GO:0007292,GO:0007424,GO:0008064,GO:0008150,GO:0009653,GO:0009791,GO:0009987,GO:0010638,GO:0012505,GO:0016043,GO:…	-	ko:K18461	ko04144,ko04212,map04144,map04212	-	-	-	ko00000,ko00001,ko04131	-	-	-	WASH_WAHD
Dmen005825	Haxy000188	7227.FBpp0087044	1.3e-262	719	KOG3510@1|root,KOG3510@2759|Eukaryota,39WE2@33154|Opisthokonta,3BF30@33208|Metazoa,3D1GZ@33213|Bilateria,41XYJ@6656|Arthropoda,3SG4T@50557|Insecta,44XF1@7147|Diptera,45RM2@7214|Drosophilidae	50557|Insecta	T	Immunoglobulin V-set domain	-	GO:0001894,GO:0002009,GO:0003007,GO:0003674,GO:0005488,GO:0005515,GO:0005575,GO:0005911,GO:0005918,GO:0007043,GO:0007155,GO:0007156,GO:0007275,GO:0007424,GO:0007507,GO:0008150,GO:0009653,GO:0009790,GO:0009887,GO:0009888,GO:0009987,GO:0010669,GO:0016043,GO:0016331,GO:0019991,GO:0022607,GO:0022610,GO:0030054,GO:0032501,GO:0032502,GO:0034329,GO:0034330,GO:0035150,GO:0035151,GO:0035152,GO:0035160,GO:…	-	-	-	-	-	-	-	-	-	-	I-set,Ig_3
Dmen005834	Haxy018800	7227.FBpp0087053	0	1068	KOG0773@1|root,KOG0773@2759|Eukaryota,39S2F@33154|Opisthokonta,3BBCP@33208|Metazoa,3CRXU@33213|Bilateria,41VZ5@6656|Arthropoda,3SKVA@50557|Insecta,44YR2@7147|Diptera,45TDE@7214|Drosophilidae	50557|Insecta	K	DNA binding. It is involved in the biological process described with regulation of transcription, DNA-templated	-	GO:0000003,GO:0000981,GO:0000982,GO:0001077,GO:0001228,GO:0003674,GO:0003700,GO:0005488,GO:0005515,GO:0005575,GO:0005622,GO:0005623,GO:0005634,GO:0006139,GO:0006351,GO:0006355,GO:0006357,GO:0006366,GO:0006725,GO:0006807,GO:0007276,GO:0007283,GO:0008150,GO:0008152,GO:0009058,GO:0009059,GO:0009889,GO:0009891,GO:0009893,GO:0009987,GO:0010467,GO:0010468,GO:0010556,GO:0010557,GO:0010604,GO:0010628,GO:…	-	ko:K19383	ko04350,map04350	-	-	-	ko00000,ko00001,ko03000	-	-	-	Homeobox_KN
Dmen005839	Haxy008094	7227.FBpp0086935	0	2971	KOG4221@1|root,KOG4221@2759|Eukaryota,38DHJ@33154|Opisthokonta,3BASX@33208|Metazoa,3D0AX@33213|Bilateria,41VAS@6656|Arthropoda,3SKA4@50557|Insecta,44ZUK@7147|Diptera,45NSY@7214|Drosophilidae	50557|Insecta	T	Neogenin C-terminus	fra	GO:0000902,GO:0000904,GO:0001654,GO:0003002,GO:0003674,GO:0004888,GO:0005042,GO:0005488,GO:0005515,GO:0005575,GO:0005623,GO:0005886,GO:0006928,GO:0006935,GO:0007154,GO:0007165,GO:0007166,GO:0007275,GO:0007389,GO:0007399,GO:0007409,GO:0007411,GO:0007422,GO:0007423,GO:0007431,GO:0007432,GO:0008037,GO:0008038,GO:0008045,GO:0008150,GO:0008347,GO:0009605,GO:0009653,GO:0009887,GO:0009987,GO:0010160,GO:…	-	ko:K06766	ko04514,map04514	-	-	-	ko00000,ko00001	-	-	-	I-set,Ig_3,Neogenin_C,fn3
Dmen005847	Haxy010240	7227.FBpp0293225	0	3252	COG5602@1|root,KOG4204@2759|Eukaryota,38BUZ@33154|Opisthokonta,3BBQ2@33208|Metazoa,3CWCC@33213|Bilateria,41V9D@6656|Arthropoda,3SG7B@50557|Insecta,44YPQ@7147|Diptera,45SFA@7214|Drosophilidae	50557|Insecta	B	It is involved in the biological process described with regulation of transcription, DNA-templated	Sin3A	GO:0000118,GO:0000122,GO:0000228,GO:0000785,GO:0000790,GO:0000791,GO:0001667,GO:0002164,GO:0002682,GO:0003674,GO:0003682,GO:0003712,GO:0005488,GO:0005515,GO:0005575,GO:0005622,GO:0005623,GO:0005634,GO:0005654,GO:0005694,GO:0005700,GO:0006325,GO:0006355,GO:0006357,GO:0006464,GO:0006476,GO:0006807,GO:0006928,GO:0006996,GO:0007275,GO:0007346,GO:0007399,GO:0007422,GO:0007444,GO:0007525,GO:0007526,GO:…	-	ko:K11644	ko04139,ko04919,ko05016,ko05202,map04139,map04919,map05016,map05202	-	-	-	ko00000,ko00001,ko03036	-	-	-	PAH,Sin3_corepress,Sin3a_C
Dmen005915	Haxy019301	7227.FBpp0303362	0	2876	KOG0199@1|root,KOG0199@2759|Eukaryota,38D3P@33154|Opisthokonta,3BAHD@33208|Metazoa,3CXUB@33213|Bilateria,41UFY@6656|Arthropoda,3SII8@50557|Insecta,4554Z@7147|Diptera,45ZBD@7214|Drosophilidae	50557|Insecta	T	P21-Rho-binding domain	-	GO:0002376,GO:0003674,GO:0003824,GO:0004672,GO:0004713,GO:0004715,GO:0005102,GO:0005488,GO:0005515,GO:0005575,GO:0005622,GO:0005623,GO:0005886,GO:0006464,GO:0006468,GO:0006793,GO:0006796,GO:0006807,GO:0006928,GO:0006950,GO:0006952,GO:0006955,GO:0007154,GO:0007165,GO:0007166,GO:0007167,GO:0007169,GO:0008150,GO:0008152,GO:0009898,GO:0009987,GO:0016020,GO:0016301,GO:0016310,GO:0016477,GO:0016740,GO:…	-	-	-	-	-	-	-	-	-	-	PBD,Pkinase_Tyr,SH3_2
Dmen005939	Haxy019579	7227.FBpp0086875	7.84e-198	546	KOG3953@1|root,KOG3953@2759|Eukaryota,39R7W@33154|Opisthokonta,3BH58@33208|Metazoa,3CSJJ@33213|Bilateria,41URA@6656|Arthropoda,3SHHT@50557|Insecta,4504U@7147|Diptera,45RJT@7214|Drosophilidae	50557|Insecta	K	Required in the presynaptic motoneuron to down-regulate the levels of wnd and restrain synaptic terminal growth at the neuromuscular junction (NMJ)	Fsn	GO:0000151,GO:0003674,GO:0005488,GO:0005515,GO:0005575,GO:0005622,GO:0005623,GO:0005634,GO:0005737,GO:0005938,GO:0006508,GO:0006511,GO:0006807,GO:0007154,GO:0007267,GO:0007268,GO:0007274,GO:0008150,GO:0008152,GO:0008582,GO:0009056,GO:0009057,GO:0009892,GO:0009893,GO:0009894,GO:0009896,GO:0009987,GO:0010468,GO:0010498,GO:0010604,GO:0010605,GO:0010629,GO:0019005,GO:0019222,GO:0019538,GO:0019941,GO:…	-	ko:K10319	-	-	-	-	ko00000,ko04121	-	-	-	F-box,F-box-like,SPRY
Dmen005940	Haxy009268	7227.FBpp0086853	0	868	KOG2829@1|root,KOG2829@2759|Eukaryota,394NJ@33154|Opisthokonta,3B9GT@33208|Metazoa,3D0NZ@33213|Bilateria,41U36@6656|Arthropoda,3SHBR@50557|Insecta,451VP@7147|Diptera,45SGJ@7214|Drosophilidae	50557|Insecta	K	Sequence-specific DNA binding transcription factor activity. It is involved in the biological process described with regulation of transcription, DNA-templated	Dp	GO:0000003,GO:0000278,GO:0002009,GO:0002064,GO:0002065,GO:0002066,GO:0003002,GO:0003006,GO:0003674,GO:0003676,GO:0003677,GO:0005488,GO:0005515,GO:0005575,GO:0005622,GO:0005623,GO:0005634,GO:0005667,GO:0005694,GO:0006139,GO:0006259,GO:0006277,GO:0006725,GO:0006807,GO:0006915,GO:0006950,GO:0006974,GO:0007049,GO:0007113,GO:0007154,GO:0007163,GO:0007165,GO:0007275,GO:0007276,GO:0007281,GO:0007292,GO:…	-	ko:K04683,ko:K09394	ko04110,ko04350,map04110,map04350	-	-	-	ko00000,ko00001,ko03000	-	-	-	DP,E2F_TDP
Dmen005977	Haxy024293	7222.FBpp0156530	2.63e-156	437	KOG3601@1|root,KOG3601@2759|Eukaryota,38H2P@33154|Opisthokonta,3BAEW@33208|Metazoa,3CZEX@33213|Bilateria,41UYN@6656|Arthropoda,3SHT6@50557|Insecta,44Z3T@7147|Diptera,45RTW@7214|Drosophilidae	50557|Insecta	T	SH2 domain	drk	GO:0000003,GO:0000165,GO:0000186,GO:0000578,GO:0001654,GO:0001700,GO:0001745,GO:0001751,GO:0001752,GO:0001754,GO:0001932,GO:0001933,GO:0001934,GO:0002009,GO:0002064,GO:0002065,GO:0002066,GO:0002165,GO:0002376,GO:0003002,GO:0003006,GO:0003008,GO:0003674,GO:0003824,GO:0004672,GO:0004713,GO:0004715,GO:0005070,GO:0005102,GO:0005118,GO:0005488,GO:0005515,GO:0005575,GO:0005622,GO:0005623,GO:0005886,GO:…	-	ko:K04364	ko01521,ko01522,ko04010,ko04012,ko04013,ko04014,ko04062,ko04068,ko04072,ko04150,ko04151,ko04320,ko04380,ko04510,ko04540,ko04550,ko04630,ko04650,ko04660,ko04662,ko04664,ko04714,ko04722,ko04910,ko04912,ko04915,ko04917,ko04926,ko05034,ko05160,ko05161,ko05165,ko05200,ko05203,ko05205,ko05206,ko05210,ko05211,ko05213,ko05214,ko05215,ko05220,ko05221,ko05223,ko05224,ko05225,ko05226,ko05231,map01521,map015…	-	-	-	ko00000,ko00001,ko04131	-	-	-	SH2,SH3_1
Dmen006009	Haxy023908	7227.FBpp0086773	0	908	KOG2991@1|root,KOG2991@2759|Eukaryota,38ERU@33154|Opisthokonta,3B9BD@33208|Metazoa,3CTN4@33213|Bilateria,41URH@6656|Arthropoda,3SHC3@50557|Insecta,450K1@7147|Diptera,45R2N@7214|Drosophilidae	50557|Insecta	K	It is involved in the biological process described with regulation of mRNA splicing, via spliceosome	-	GO:0000003,GO:0000375,GO:0000381,GO:0001510,GO:0001654,GO:0003006,GO:0003674,GO:0005488,GO:0005515,GO:0005575,GO:0005622,GO:0005623,GO:0005634,GO:0006139,GO:0006325,GO:0006342,GO:0006355,GO:0006396,GO:0006725,GO:0006807,GO:0006996,GO:0007275,GO:0007423,GO:0007530,GO:0007538,GO:0007539,GO:0007542,GO:0008150,GO:0008152,GO:0008380,GO:0009451,GO:0009889,GO:0009890,GO:0009892,GO:0009987,GO:0010467,GO:…	-	-	-	-	-	-	-	-	-	-	Wtap
Dmen006023	Haxy011913	7227.FBpp0086712	3.19e-211	590	KOG4445@1|root,KOG4445@2759|Eukaryota,39TF9@33154|Opisthokonta,3BI9K@33208|Metazoa,3CTMM@33213|Bilateria,41XKQ@6656|Arthropoda,3SKTJ@50557|Insecta,450ID@7147|Diptera,45SHM@7214|Drosophilidae	50557|Insecta	O	Zinc ion binding	-	GO:0003674,GO:0003824,GO:0004842,GO:0005488,GO:0005575,GO:0005622,GO:0005623,GO:0005634,GO:0006355,GO:0006464,GO:0006807,GO:0008150,GO:0008152,GO:0008270,GO:0009889,GO:0009987,GO:0010468,GO:0010556,GO:0016567,GO:0016740,GO:0019219,GO:0019222,GO:0019538,GO:0019787,GO:0031323,GO:0031326,GO:0032446,GO:0036211,GO:0043167,GO:0043169,GO:0043170,GO:0043226,GO:0043227,GO:0043229,GO:0043231,GO:0043412,GO:…	2.3.2.27	ko:K10640	-	-	-	-	ko00000,ko01000,ko04121	-	-	-	RWD,zf-RING_11
Dmen006026	Haxy011602	7227.FBpp0294043	0	1978	KOG1041@1|root,KOG1041@2759|Eukaryota,38CFV@33154|Opisthokonta,3BA6S@33208|Metazoa,3CRF4@33213|Bilateria,41WWV@6656|Arthropoda,3SINA@50557|Insecta,450ES@7147|Diptera,45R64@7214|Drosophilidae	50557|Insecta	J	Belongs to the argonaute family	AGO1	GO:0000003,GO:0001709,GO:0003002,GO:0003006,GO:0003008,GO:0003674,GO:0003676,GO:0003723,GO:0005488,GO:0005515,GO:0005575,GO:0005622,GO:0005623,GO:0005634,GO:0005737,GO:0006139,GO:0006325,GO:0006342,GO:0006355,GO:0006379,GO:0006396,GO:0006401,GO:0006402,GO:0006417,GO:0006725,GO:0006807,GO:0006996,GO:0007275,GO:0007276,GO:0007281,GO:0007292,GO:0007293,GO:0007294,GO:0007350,GO:0007365,GO:0007367,GO:…	-	ko:K11593	-	-	-	-	ko00000,ko03019,ko03036	-	-	-	ArgoL1,ArgoL2,ArgoMid,ArgoN,PAZ,Piwi
Dmen006095	Haxy010035	7227.FBpp0086616	0	1120	KOG3739@1|root,KOG3739@2759|Eukaryota,38DTZ@33154|Opisthokonta,3BCCN@33208|Metazoa,3D0AB@33213|Bilateria,41UAJ@6656|Arthropoda,3SKNJ@50557|Insecta,44Y93@7147|Diptera,45T2N@7214|Drosophilidae	50557|Insecta	T	Component of a multiprotein complex that phosphorylates Akt1, a protein that regulates the balance between cell survival and apoptosis through a cascade that primarily alters the function of transcription factors that regulate pro- and antiapoptotic genes	Sin1	GO:0000902,GO:0000904,GO:0001932,GO:0001934,GO:0003674,GO:0005488,GO:0005515,GO:0005543,GO:0005546,GO:0005575,GO:0005622,GO:0005623,GO:0005737,GO:0005886,GO:0006950,GO:0006996,GO:0007010,GO:0007154,GO:0007163,GO:0007165,GO:0007275,GO:0007399,GO:0008150,GO:0008289,GO:0008582,GO:0009653,GO:0009719,GO:0009725,GO:0009893,GO:0009966,GO:0009967,GO:0009987,GO:0010033,GO:0010243,GO:0010562,GO:0010604,GO:…	-	ko:K18407,ko:K20410	ko04150,map04150	-	-	-	ko00000,ko00001,ko03036	-	-	-	CRIM,SIN1,SIN1_PH
Dmen006099	Haxy009063	7227.FBpp0086621	0	1016	2B46D@1|root,2S0GB@2759|Eukaryota,3A25H@33154|Opisthokonta,3BQCU@33208|Metazoa,3D7KY@33213|Bilateria,41ZMG@6656|Arthropoda,3SMXM@50557|Insecta,4509W@7147|Diptera,45QVY@7214|Drosophilidae	50557|Insecta	S	It is involved in the biological process described with negative regulation of TOR signaling	Lobe	GO:0007154,GO:0007165,GO:0008150,GO:0009966,GO:0009968,GO:0009987,GO:0010646,GO:0010648,GO:0023051,GO:0023052,GO:0023057,GO:0031929,GO:0032006,GO:0032007,GO:0035556,GO:0038202,GO:0048519,GO:0048523,GO:0048583,GO:0048585,GO:0050789,GO:0050794,GO:0050896,GO:0051716,GO:0065007,GO:1902531,GO:1902532	-	-	-	-	-	-	-	-	-	-	PRAS
Dmen006101	Haxy018924	7227.FBpp0305149	0	2366	28Q0U@1|root,2QWPH@2759|Eukaryota,398DR@33154|Opisthokonta,3BJQC@33208|Metazoa,3E469@33213|Bilateria,41X88@6656|Arthropoda,3SFZF@50557|Insecta,4505U@7147|Diptera,45VH4@7214|Drosophilidae	50557|Insecta	K	Asx homology domain	-	GO:0000278,GO:0000785,GO:0001709,GO:0002009,GO:0002165,GO:0003674,GO:0003682,GO:0005488,GO:0005575,GO:0005622,GO:0005623,GO:0005634,GO:0005694,GO:0006325,GO:0006355,GO:0006464,GO:0006508,GO:0006807,GO:0006996,GO:0007049,GO:0007275,GO:0007423,GO:0007444,GO:0007469,GO:0007472,GO:0007475,GO:0007476,GO:0007552,GO:0007560,GO:0008047,GO:0008150,GO:0008152,GO:0008587,GO:0009653,GO:0009790,GO:0009791,GO:…	-	ko:K11471	-	-	-	-	ko00000,ko03036	-	-	-	ASXH,PHD_3
Dmen006135	Haxy025354	7220.FBpp0139024	1.35e-71	215	2A05R@1|root,2RXXU@2759|Eukaryota,39ZVE@33154|Opisthokonta,3BPM7@33208|Metazoa,3D9PC@33213|Bilateria,420TM@6656|Arthropoda,3SP48@50557|Insecta,4546M@7147|Diptera	50557|Insecta	S	SAM domain (Sterile alpha motif)	ave	GO:0001654,GO:0001745,GO:0001751,GO:0001754,GO:0005575,GO:0005622,GO:0005623,GO:0005737,GO:0005886,GO:0007154,GO:0007165,GO:0007166,GO:0007167,GO:0007169,GO:0007173,GO:0007275,GO:0007399,GO:0007423,GO:0008150,GO:0009653,GO:0009887,GO:0009987,GO:0016020,GO:0022008,GO:0023052,GO:0030154,GO:0030182,GO:0032501,GO:0032502,GO:0038127,GO:0042675,GO:0044424,GO:0044464,GO:0046530,GO:0048513,GO:0048592,GO:…	-	-	-	-	-	-	-	-	-	-	SAM_2
Dmen006154	Haxy013720	7227.FBpp0291500	0	3222	KOG2071@1|root,KOG2071@2759|Eukaryota,38EY0@33154|Opisthokonta,3BBS5@33208|Metazoa,3CV3E@33213|Bilateria,41THQ@6656|Arthropoda,3SHZZ@50557|Insecta,44YE0@7147|Diptera,45R9I@7214|Drosophilidae	50557|Insecta	A	RPR	-	GO:0000993,GO:0001098,GO:0001099,GO:0003674,GO:0003676,GO:0003723,GO:0003729,GO:0005488,GO:0005515,GO:0005575,GO:0005622,GO:0005623,GO:0005634,GO:0005654,GO:0005737,GO:0005849,GO:0006139,GO:0006351,GO:0006353,GO:0006366,GO:0006369,GO:0006378,GO:0006379,GO:0006396,GO:0006397,GO:0006725,GO:0006807,GO:0008150,GO:0008152,GO:0009058,GO:0009059,GO:0009987,GO:0010467,GO:0016070,GO:0016071,GO:0018130,GO:…	-	ko:K14400	ko03015,map03015	-	-	-	ko00000,ko00001,ko03019,ko03021	-	-	-	CFIA_Pcf11,CTD_bind
Dmen006189	Haxy019445	7227.FBpp0086533	0	2414	KOG1721@1|root,KOG1721@2759|Eukaryota,39VRX@33154|Opisthokonta,3BHCU@33208|Metazoa,3CY9U@33213|Bilateria,41X3V@6656|Arthropoda,3SIPS@50557|Insecta,44ZY1@7147|Diptera,45NDP@7214|Drosophilidae	50557|Insecta	BD	Metal ion binding	-	GO:0003674,GO:0005488,GO:0005515,GO:0005575,GO:0005622,GO:0005623,GO:0005634,GO:0006355,GO:0006357,GO:0008150,GO:0009889,GO:0010468,GO:0010556,GO:0019219,GO:0019222,GO:0031323,GO:0031326,GO:0032991,GO:0043226,GO:0043227,GO:0043229,GO:0043231,GO:0044424,GO:0044464,GO:0050789,GO:0050794,GO:0051171,GO:0051252,GO:0060255,GO:0065007,GO:0080090,GO:1903506,GO:2000112,GO:2001141	-	-	-	-	-	-	-	-	-	-	-
Dmen006208	Haxy019224	7227.FBpp0086514	0	2124	KOG1480@1|root,KOG1480@2759|Eukaryota,38FF2@33154|Opisthokonta,3BB3I@33208|Metazoa,3CW83@33213|Bilateria,41XKV@6656|Arthropoda,3SHAH@50557|Insecta,44XVF@7147|Diptera,45SXS@7214|Drosophilidae	50557|Insecta	T	It is involved in the biological process described with signal transduction	unc-5	GO:0000902,GO:0000904,GO:0003002,GO:0003674,GO:0004888,GO:0005042,GO:0005043,GO:0006928,GO:0006935,GO:0007154,GO:0007165,GO:0007166,GO:0007275,GO:0007389,GO:0007399,GO:0007409,GO:0007411,GO:0007431,GO:0007432,GO:0008045,GO:0008150,GO:0008347,GO:0009605,GO:0009653,GO:0009887,GO:0009987,GO:0010160,GO:0016043,GO:0016477,GO:0022008,GO:0023052,GO:0030030,GO:0030154,GO:0030182,GO:0031175,GO:0032501,GO:…	-	ko:K07521	ko04360,map04360	-	-	-	ko00000,ko00001,ko04516	-	-	-	Death,I-set,Ig_3,TSP_1,UPA,ZU5
Dmen006211	Haxy011703	7227.FBpp0086515	0	1318	KOG1290@1|root,KOG1290@2759|Eukaryota,38CNN@33154|Opisthokonta,3B9NI@33208|Metazoa,3CSMR@33213|Bilateria,41WEA@6656|Arthropoda,3SHI7@50557|Insecta,44Z73@7147|Diptera,45TA5@7214|Drosophilidae	50557|Insecta	T	It is involved in the biological process described with protein phosphorylation	-	GO:0000003,GO:0000212,GO:0000226,GO:0000245,GO:0000280,GO:0000375,GO:0000377,GO:0000398,GO:0003006,GO:0003674,GO:0003824,GO:0004672,GO:0004674,GO:0005575,GO:0005622,GO:0005623,GO:0005634,GO:0005737,GO:0006139,GO:0006396,GO:0006397,GO:0006464,GO:0006468,GO:0006725,GO:0006793,GO:0006796,GO:0006807,GO:0006996,GO:0007010,GO:0007017,GO:0007049,GO:0007051,GO:0007056,GO:0007143,GO:0007154,GO:0007165,GO:…	2.7.11.1	ko:K08832,ko:K15409	ko05168,map05168	-	-	-	ko00000,ko00001,ko01000,ko01001,ko03041	-	-	-	Pkinase
Dmen006234	Haxy006988	7220.FBpp0140890	8.93e-219	602	KOG0662@1|root,KOG0662@2759|Eukaryota,3AJNJ@33154|Opisthokonta,3BASC@33208|Metazoa,3CR6Q@33213|Bilateria,41VZC@6656|Arthropoda,3SK54@50557|Insecta,4528P@7147|Diptera,45PG5@7214|Drosophilidae	50557|Insecta	TU	It is involved in the biological process described with protein phosphorylation	Cdk5	GO:0000902,GO:0000904,GO:0002252,GO:0002376,GO:0003674,GO:0003824,GO:0004672,GO:0004674,GO:0004693,GO:0005575,GO:0005622,GO:0005623,GO:0005634,GO:0005737,GO:0005829,GO:0006464,GO:0006468,GO:0006582,GO:0006725,GO:0006793,GO:0006796,GO:0006807,GO:0006810,GO:0006915,GO:0006928,GO:0006935,GO:0006950,GO:0006952,GO:0006955,GO:0007154,GO:0007165,GO:0007275,GO:0007399,GO:0007409,GO:0007411,GO:0007417,GO:…	2.7.11.22	ko:K02090	ko04360,ko05010,ko05030,map04360,map05010,map05030	-	-	-	ko00000,ko00001,ko01000,ko01001,ko04131	-	-	-	Pkinase
Dmen006278	Haxy013669	7227.FBpp0086345	0	3044	KOG3620@1|root,KOG3620@2759|Eukaryota,38FI0@33154|Opisthokonta,3BAE7@33208|Metazoa,3CWGQ@33213|Bilateria,41X8D@6656|Arthropoda,3SH0M@50557|Insecta,450EM@7147|Diptera,45SAQ@7214|Drosophilidae	50557|Insecta	S	Transmembrane protein 131-like	-	GO:0005575,GO:0016020	-	-	-	-	-	-	-	-	-	-	TMEM131_like
Dmen006285	Haxy006480	7227.FBpp0086349	0	1280	KOG4293@1|root,KOG4293@2759|Eukaryota,38G7Z@33154|Opisthokonta,3BDET@33208|Metazoa,3D3KU@33213|Bilateria,41U4U@6656|Arthropoda,3SIX4@50557|Insecta,44XH1@7147|Diptera,45QWI@7214|Drosophilidae	50557|Insecta	T	Cytochrome b-561 / ferric reductase transmembrane domain.	-	GO:0000293,GO:0003674,GO:0003824,GO:0005575,GO:0008150,GO:0008152,GO:0016020,GO:0016021,GO:0016491,GO:0016722,GO:0016723,GO:0031224,GO:0044425,GO:0055114	-	-	-	-	-	-	-	-	-	-	Cytochrom_B561,DOMON,Reeler
Dmen006286	Haxy006421	7227.FBpp0086398	0	1336	KOG1363@1|root,KOG1363@2759|Eukaryota,39RQQ@33154|Opisthokonta,3BA6D@33208|Metazoa,3CXI3@33213|Bilateria,41TWB@6656|Arthropoda,3SG36@50557|Insecta,44YEF@7147|Diptera,45QCV@7214|Drosophilidae	50557|Insecta	T	UAS	casp	GO:0002682,GO:0002683,GO:0002697,GO:0002698,GO:0002700,GO:0002701,GO:0002759,GO:0002784,GO:0002785,GO:0002786,GO:0002787,GO:0002805,GO:0002806,GO:0002808,GO:0002809,GO:0002813,GO:0002814,GO:0002831,GO:0002832,GO:0002920,GO:0002921,GO:0005575,GO:0005622,GO:0005623,GO:0005737,GO:0008150,GO:0008348,GO:0009889,GO:0009890,GO:0009892,GO:0009966,GO:0009968,GO:0010605,GO:0010646,GO:0010648,GO:0019222,GO:…	-	ko:K20703	ko04217,ko04624,map04217,map04624	-	-	-	ko00000,ko00001	-	-	-	UBA_4,UBX,ubiquitin
Dmen006290	Haxy008161	7227.FBpp0297348	0	2105	KOG3781@1|root,KOG3781@2759|Eukaryota,38E7W@33154|Opisthokonta,3BE6V@33208|Metazoa,3CTAT@33213|Bilateria,41WM5@6656|Arthropoda,3SGPY@50557|Insecta,44XRU@7147|Diptera,45RFS@7214|Drosophilidae	50557|Insecta	W	Calcium ion binding. It is involved in the biological process described with cytoskeletal anchoring at plasma membrane	Dg	GO:0000003,GO:0000578,GO:0000902,GO:0000904,GO:0002009,GO:0002165,GO:0003002,GO:0003006,GO:0003674,GO:0005198,GO:0005488,GO:0005515,GO:0005575,GO:0005622,GO:0005623,GO:0005737,GO:0005886,GO:0006109,GO:0006110,GO:0006140,GO:0006928,GO:0006935,GO:0006996,GO:0007010,GO:0007016,GO:0007163,GO:0007275,GO:0007276,GO:0007281,GO:0007292,GO:0007293,GO:0007295,GO:0007308,GO:0007309,GO:0007314,GO:0007350,GO:…	-	ko:K06265	ko04512,ko05410,ko05412,ko05414,ko05416,map04512,map05410,map05412,map05414,map05416	-	-	-	ko00000,ko00001,ko04516	-	-	-	DAG1
Dmen006293	Haxy009717	7217.FBpp0114482	2.87e-137	388	COG1100@1|root,KOG0393@2759|Eukaryota,38B7E@33154|Opisthokonta,3BG87@33208|Metazoa,3CUE7@33213|Bilateria,41TC5@6656|Arthropoda,3SIUJ@50557|Insecta,44ZH6@7147|Diptera,45TD4@7214|Drosophilidae	50557|Insecta	U	GTP binding. It is involved in the biological process described with small GTPase mediated signal transduction	Rho1	GO:0000003,GO:0000278,GO:0000281,GO:0000902,GO:0000904,GO:0000910,GO:0000912,GO:0000915,GO:0001654,GO:0001655,GO:0001667,GO:0001700,GO:0001703,GO:0001736,GO:0001738,GO:0001745,GO:0001932,GO:0001934,GO:0002009,GO:0002064,GO:0002065,GO:0002066,GO:0002165,GO:0002376,GO:0002520,GO:0003006,GO:0003674,GO:0003824,GO:0003924,GO:0005488,GO:0005515,GO:0005575,GO:0005622,GO:0005623,GO:0005737,GO:0005911,GO:…	-	ko:K04513	ko04011,ko04014,ko04015,ko04022,ko04024,ko04062,ko04071,ko04072,ko04144,ko04150,ko04270,ko04310,ko04350,ko04360,ko04510,ko04520,ko04530,ko04611,ko04621,ko04660,ko04670,ko04722,ko04810,ko04921,ko04972,ko05100,ko05130,ko05133,ko05152,ko05200,ko05203,ko05205,ko05206,ko05210,ko05418,map04011,map04014,map04015,map04022,map04024,map04062,map04071,map04072,map04144,map04150,map04270,map04310,map04350,ma…	-	-	-	ko00000,ko00001,ko04031,ko04131,ko04147	-	-	-	Ras
Dmen006305	Haxy003822	7227.FBpp0291294	0	1830	COG4886@1|root,KOG4194@2759|Eukaryota,39JK1@33154|Opisthokonta,3BDMH@33208|Metazoa,3CSI3@33213|Bilateria,41TZV@6656|Arthropoda,3SK9Q@50557|Insecta,44ZNC@7147|Diptera,45XAD@7214|Drosophilidae	50557|Insecta	T	Leucine rich repeat N-terminal domain	-	-	-	-	-	-	-	-	-	-	-	-	I-set,Ig_3,LRRCT,LRR_6,LRR_8
Dmen006309	Haxy024016	7227.FBpp0086375	1.2e-158	460	KOG0295@1|root,KOG0295@2759|Eukaryota,38EAS@33154|Opisthokonta,3BB2N@33208|Metazoa,3CVPH@33213|Bilateria,41UKW@6656|Arthropoda,3SI8P@50557|Insecta,44YE9@7147|Diptera	50557|Insecta	Z	Positively regulates the activity of the minus-end directed microtubule motor protein dynein. May enhance dynein- mediated microtubule sliding by targeting dynein to the microtubule plus end. Required for several dynein- and microtubule-dependent processes	Lis-1	GO:0000003,GO:0000075,GO:0000132,GO:0000226,GO:0000278,GO:0000775,GO:0000776,GO:0000902,GO:0000904,GO:0000922,GO:0001654,GO:0001667,GO:0001709,GO:0001745,GO:0001751,GO:0001754,GO:0002064,GO:0002065,GO:0002066,GO:0003002,GO:0003006,GO:0003674,GO:0003824,GO:0005488,GO:0005515,GO:0005575,GO:0005622,GO:0005623,GO:0005694,GO:0005737,GO:0005813,GO:0005815,GO:0005819,GO:0005828,GO:0005856,GO:0005869,GO:…	-	ko:K16794	ko00565,ko01100,map00565,map01100	-	R04452	RC00037,RC00094	ko00000,ko00001,ko03036,ko04147	-	-	-	LisH,WD40
Dmen006310	Haxy023907	7227.FBpp0293290	3.96e-112	329	KOG4055@1|root,KOG4055@2759|Eukaryota,3A4EK@33154|Opisthokonta,3BRQV@33208|Metazoa,3CYYE@33213|Bilateria,41ZTV@6656|Arthropoda,3SMYX@50557|Insecta,453NW@7147|Diptera,45NHY@7214|Drosophilidae	50557|Insecta	S	Protein of unknown function (DUF1168)	-	GO:0001932,GO:0001933,GO:0003674,GO:0003676,GO:0003723,GO:0003725,GO:0004857,GO:0004860,GO:0005488,GO:0005515,GO:0005575,GO:0005622,GO:0005623,GO:0005634,GO:0005730,GO:0006469,GO:0008150,GO:0009892,GO:0010563,GO:0010605,GO:0019207,GO:0019210,GO:0019220,GO:0019222,GO:0019887,GO:0019899,GO:0019900,GO:0019901,GO:0030234,GO:0031323,GO:0031324,GO:0031399,GO:0031400,GO:0031974,GO:0031981,GO:0032268,GO:…	-	-	-	-	-	-	-	-	-	-	DUF1168
Dmen006316	Haxy002965	7227.FBpp0086382	0	1843	COG0515@1|root,KOG0197@2759|Eukaryota,39M7P@33154|Opisthokonta,3C07Y@33208|Metazoa,3E51K@33213|Bilateria,41XN0@6656|Arthropoda,3SFRZ@50557|Insecta,44Y50@7147|Diptera,45QKS@7214|Drosophilidae	50557|Insecta	T	ATP binding. It is involved in the biological process described with protein phosphorylation	-	GO:0000003,GO:0000165,GO:0000902,GO:0001700,GO:0002009,GO:0002064,GO:0002065,GO:0002066,GO:0002376,GO:0003006,GO:0003674,GO:0003824,GO:0004672,GO:0004713,GO:0004715,GO:0005102,GO:0005488,GO:0005515,GO:0005575,GO:0005622,GO:0005623,GO:0005737,GO:0005886,GO:0005938,GO:0006464,GO:0006468,GO:0006793,GO:0006796,GO:0006807,GO:0006810,GO:0006897,GO:0006909,GO:0006928,GO:0006950,GO:0006952,GO:0006955,GO:…	2.7.10.2	ko:K17512	ko04013,map04013	-	-	-	ko00000,ko00001,ko01000,ko01001	-	-	-	Ank_2,Ank_3,Pkinase_Tyr,SH2
Dmen006317	Haxy004905	7227.FBpp0305077	1.83e-196	550	COG0484@1|root,KOG0714@2759|Eukaryota,38GYI@33154|Opisthokonta,3BBV4@33208|Metazoa,3CUNP@33213|Bilateria,41YW1@6656|Arthropoda,3SM6R@50557|Insecta,4508J@7147|Diptera,45R9R@7214|Drosophilidae	50557|Insecta	O	DnaJ molecular chaperone homology domain	-	GO:0003674,GO:0005488,GO:0005515,GO:0006457,GO:0008150,GO:0009987,GO:0051082	-	ko:K09512	-	-	-	-	ko00000,ko03110	-	-	-	DnaJ
Dmen006410	Haxy009486	7227.FBpp0086177	0	1360	KOG3417@1|root,KOG3417@2759|Eukaryota,38HVP@33154|Opisthokonta,3BB33@33208|Metazoa,3CT9B@33213|Bilateria,41VYS@6656|Arthropoda,3SJ7X@50557|Insecta,44XVM@7147|Diptera,45RKJ@7214|Drosophilidae	50557|Insecta	T	Guanyl-nucleotide exchange factor activity. It is involved in the biological process described with small GTPase mediated signal transduction	-	GO:0003674,GO:0005085,GO:0005088,GO:0005488,GO:0005515,GO:0008150,GO:0008321,GO:0009966,GO:0010646,GO:0017016,GO:0017160,GO:0019899,GO:0023051,GO:0031267,GO:0032485,GO:0046578,GO:0048583,GO:0050789,GO:0050794,GO:0051020,GO:0051056,GO:0065007,GO:0065009,GO:0098772,GO:1902531	-	-	-	-	-	-	-	-	-	-	PH,RasGEF
Dmen006417	Haxy006381	7227.FBpp0086186	0	2015	2CA0B@1|root,2QQS8@2759|Eukaryota,38PXM@33154|Opisthokonta,3BFKX@33208|Metazoa,3D02T@33213|Bilateria,41V0T@6656|Arthropoda,3SJQN@50557|Insecta,4508P@7147|Diptera,45RPB@7214|Drosophilidae	50557|Insecta	S	Integrator complex subunit	-	GO:0000428,GO:0005575,GO:0005622,GO:0005623,GO:0005634,GO:0005654,GO:0006139,GO:0006396,GO:0006725,GO:0006807,GO:0008150,GO:0008152,GO:0009987,GO:0010467,GO:0016070,GO:0016073,GO:0016180,GO:0016591,GO:0030880,GO:0031123,GO:0031974,GO:0031981,GO:0032039,GO:0032991,GO:0034470,GO:0034472,GO:0034641,GO:0034660,GO:0043170,GO:0043226,GO:0043227,GO:0043229,GO:0043231,GO:0043233,GO:0043628,GO:0044237,GO:…	-	ko:K04676,ko:K13145	ko04350,ko04390,ko04391,ko04550,ko05202,map04350,map04390,map04391,map04550,map05202	M00679	-	-	ko00000,ko00001,ko00002,ko03041	-	-	-	-
Dmen006422	Haxy025242	7227.FBpp0086191	7.98e-122	346	2DQ45@1|root,2S6AV@2759|Eukaryota,3A73U@33154|Opisthokonta,3BSSY@33208|Metazoa,3DA6X@33213|Bilateria,420PI@6656|Arthropoda,3SN55@50557|Insecta,453IF@7147|Diptera,45X6T@7214|Drosophilidae	50557|Insecta	G	Lysozyme activity	-	GO:0003674,GO:0003796,GO:0003824,GO:0004553,GO:0005575,GO:0005576,GO:0005615,GO:0006950,GO:0006952,GO:0008150,GO:0009605,GO:0009607,GO:0009617,GO:0016787,GO:0016798,GO:0042742,GO:0043207,GO:0044421,GO:0050829,GO:0050896,GO:0051704,GO:0051707,GO:0061783,GO:0098542	-	-	-	-	-	-	-	-	-	-	Destabilase
Dmen006438	Haxy006566	7227.FBpp0086203	8.2e-245	673	28N1K@1|root,2QUKH@2759|Eukaryota,394X3@33154|Opisthokonta,3BAW6@33208|Metazoa,3CYHJ@33213|Bilateria,41YAC@6656|Arthropoda,3SG3H@50557|Insecta,44WRH@7147|Diptera,45RRD@7214|Drosophilidae	50557|Insecta	S	NICE-3 protein	-	-	-	-	-	-	-	-	-	-	-	-	NICE-3
Dmen006451	Haxy010467	7227.FBpp0086124	0	4499	COG5422@1|root,KOG3520@2759|Eukaryota,38G5M@33154|Opisthokonta,3BF3M@33208|Metazoa,3CRSK@33213|Bilateria,41USD@6656|Arthropoda,3SFQR@50557|Insecta,44YS0@7147|Diptera,45X24@7214|Drosophilidae	50557|Insecta	T	Rho guanyl-nucleotide exchange factor activity. It is involved in the biological process described with	-	GO:0000003,GO:0000902,GO:0000904,GO:0001700,GO:0001703,GO:0002009,GO:0002064,GO:0002165,GO:0003006,GO:0003381,GO:0003382,GO:0003383,GO:0003384,GO:0003674,GO:0005085,GO:0005088,GO:0005089,GO:0005488,GO:0005515,GO:0005575,GO:0005622,GO:0005623,GO:0005737,GO:0005826,GO:0005856,GO:0005886,GO:0005938,GO:0006928,GO:0006996,GO:0007010,GO:0007015,GO:0007275,GO:0007276,GO:0007277,GO:0007349,GO:0007369,GO:…	-	-	-	-	-	-	-	-	-	-	C1_1,PDZ,PH_13,RGS-like,RhoGEF
Dmen006497	Haxy019252	7227.FBpp0086117	0	2617	KOG1738@1|root,KOG1738@2759|Eukaryota,39RBI@33154|Opisthokonta,3BE3R@33208|Metazoa,3CVF1@33213|Bilateria,41TF5@6656|Arthropoda,3SIZQ@50557|Insecta,4520M@7147|Diptera,45QP8@7214|Drosophilidae	50557|Insecta	F	Connector enhancer of kinase suppressor of ras	cnk	-	-	ko:K17536	ko04013,map04013	-	-	-	ko00000,ko00001,ko01001	-	-	-	CRIC_ras_sig,PDZ,PH,SAM_1,SAM_2
Dmen006504	Haxy018898	7227.FBpp0086074	6.91e-174	484	KOG2659@1|root,KOG2659@2759|Eukaryota,396D9@33154|Opisthokonta,3BE83@33208|Metazoa,3CZCH@33213|Bilateria,41VK1@6656|Arthropoda,3SJVM@50557|Insecta,44ZYR@7147|Diptera,45S2G@7214|Drosophilidae	50557|Insecta	Z	CT11-RanBPM	-	GO:0005575,GO:0005622,GO:0005623,GO:0005634,GO:0005737,GO:0006508,GO:0006511,GO:0006807,GO:0008150,GO:0008152,GO:0009056,GO:0009057,GO:0009987,GO:0010498,GO:0019538,GO:0019941,GO:0030163,GO:0043161,GO:0043170,GO:0043226,GO:0043227,GO:0043229,GO:0043231,GO:0043632,GO:0044237,GO:0044238,GO:0044248,GO:0044257,GO:0044260,GO:0044265,GO:0044267,GO:0044424,GO:0044464,GO:0051603,GO:0071704,GO:1901564,GO:…	-	-	-	-	-	-	-	-	-	-	CLTH,LisH
Dmen006511	Haxy000853	7227.FBpp0086110	0	1650	KOG1704@1|root,KOG1704@2759|Eukaryota,39XCJ@33154|Opisthokonta,3BIX0@33208|Metazoa,3D5PC@33213|Bilateria,41VAI@6656|Arthropoda,3SFX2@50557|Insecta,44Y1A@7147|Diptera,45NQM@7214|Drosophilidae	50557|Insecta	TZ	Zinc ion binding	-	GO:0005575,GO:0005622,GO:0005623,GO:0005737,GO:0005856,GO:0015629,GO:0043226,GO:0043228,GO:0043229,GO:0043232,GO:0044424,GO:0044464	-	-	-	-	-	-	-	-	-	-	LIM,PET
Dmen006512	Haxy006907	7227.FBpp0297358	4.05e-273	759	COG5176@1|root,KOG1588@2759|Eukaryota,39M3H@33154|Opisthokonta,3BJ08@33208|Metazoa,3CZ6C@33213|Bilateria,42A2T@6656|Arthropoda,3SZI6@50557|Insecta,450AJ@7147|Diptera,45RXC@7214|Drosophilidae	50557|Insecta	A	RNA binding	-	GO:0000375,GO:0000377,GO:0000398,GO:0003674,GO:0003676,GO:0003723,GO:0005488,GO:0005575,GO:0005622,GO:0005623,GO:0005737,GO:0006139,GO:0006396,GO:0006397,GO:0006725,GO:0006807,GO:0008150,GO:0008152,GO:0008380,GO:0009987,GO:0010467,GO:0016070,GO:0016071,GO:0034641,GO:0043170,GO:0044237,GO:0044238,GO:0044424,GO:0044464,GO:0046483,GO:0071704,GO:0090304,GO:0097159,GO:1901360,GO:1901363	-	ko:K14942	-	-	-	-	ko00000,ko03041	-	-	-	KH_1
Dmen006546	Haxy023884	7227.FBpp0305371	0	1858	COG5021@1|root,KOG0940@2759|Eukaryota,38CB4@33154|Opisthokonta,3BC0A@33208|Metazoa,3CV5H@33213|Bilateria,41V15@6656|Arthropoda,3SHAP@50557|Insecta,451CC@7147|Diptera,45NTG@7214|Drosophilidae	50557|Insecta	O	ubiquitin-protein transferase activity	-	GO:0000003,GO:0000151,GO:0001700,GO:0003006,GO:0003674,GO:0003824,GO:0004842,GO:0005488,GO:0005515,GO:0005575,GO:0005622,GO:0005623,GO:0005737,GO:0005829,GO:0006355,GO:0006357,GO:0006464,GO:0006508,GO:0006511,GO:0006807,GO:0007154,GO:0007165,GO:0007166,GO:0007167,GO:0007178,GO:0007275,GO:0007276,GO:0007281,GO:0007292,GO:0007293,GO:0007442,GO:0008101,GO:0008150,GO:0008152,GO:0009056,GO:0009057,GO:…	2.3.2.26	ko:K04678	ko04120,ko04144,ko04340,ko04341,ko04350,map04120,map04144,map04340,map04341,map04350	-	-	-	ko00000,ko00001,ko01000,ko03029,ko04121,ko04131	-	-	-	C2,HECT,WW
Dmen006621	Haxy023987	7227.FBpp0112005	0	2228	COG2940@1|root,KOG1084@2759|Eukaryota,38GS2@33154|Opisthokonta,3BFV9@33208|Metazoa,3CTI9@33213|Bilateria,41Z12@6656|Arthropoda,3SM1K@50557|Insecta,4519Y@7147|Diptera,45N5F@7214|Drosophilidae	50557|Insecta	K	PHD-like zinc-binding domain	-	GO:0001067,GO:0003674,GO:0003676,GO:0003677,GO:0003700,GO:0005488,GO:0005575,GO:0005622,GO:0005623,GO:0005634,GO:0006355,GO:0006357,GO:0008150,GO:0009889,GO:0009891,GO:0009893,GO:0010468,GO:0010556,GO:0010557,GO:0010604,GO:0010628,GO:0019219,GO:0019222,GO:0031323,GO:0031325,GO:0031326,GO:0031328,GO:0043226,GO:0043227,GO:0043229,GO:0043231,GO:0044212,GO:0044424,GO:0044464,GO:0045893,GO:0045935,GO:…	-	-	-	-	-	-	-	-	-	-	zf-HC5HC2H
Dmen006627	Haxy002709	7227.FBpp0110266	0	1379	COG5169@1|root,KOG0627@2759|Eukaryota,38BXQ@33154|Opisthokonta,3BJH9@33208|Metazoa,3CUJ5@33213|Bilateria,41XIE@6656|Arthropoda,3SI13@50557|Insecta,451BU@7147|Diptera,45PKQ@7214|Drosophilidae	50557|Insecta	K	Sequence-specific DNA binding. It is involved in the biological process described with	Hsf	GO:0000785,GO:0003674,GO:0003676,GO:0003677,GO:0003700,GO:0005488,GO:0005515,GO:0005575,GO:0005622,GO:0005623,GO:0005634,GO:0005694,GO:0005700,GO:0006355,GO:0006357,GO:0006950,GO:0006952,GO:0008150,GO:0009266,GO:0009408,GO:0009605,GO:0009607,GO:0009617,GO:0009620,GO:0009628,GO:0009889,GO:0009890,GO:0009891,GO:0009892,GO:0009893,GO:0010468,GO:0010556,GO:0010557,GO:0010558,GO:0010604,GO:0010605,GO:…	-	ko:K09414	ko04212,ko05134,map04212,map05134	-	-	-	ko00000,ko00001,ko03000	-	-	-	HSF_DNA-bind,Vert_HS_TF
Dmen006632	Haxy001255	7227.FBpp0085923	0	1303	KOG1334@1|root,KOG1310@2759|Eukaryota,38DRV@33154|Opisthokonta,3BB28@33208|Metazoa,3CTM7@33213|Bilateria,41UGQ@6656|Arthropoda,3SIXG@50557|Insecta,44XD0@7147|Diptera,45P1W@7214|Drosophilidae	50557|Insecta	S	TPR repeat	-	GO:0001101,GO:0005975,GO:0006629,GO:0006950,GO:0008150,GO:0008152,GO:0009269,GO:0009414,GO:0009415,GO:0009628,GO:0010035,GO:0010883,GO:0010888,GO:0010889,GO:0010891,GO:0032879,GO:0042221,GO:0044238,GO:0048519,GO:0050789,GO:0050896,GO:0065007,GO:0065008,GO:0071704,GO:1901700,GO:1905952,GO:1905953	-	ko:K11807	-	-	-	-	ko00000,ko04121	-	-	-	TPR_19,TPR_6,WD40
Dmen006639	Haxy004767	7227.FBpp0085953	0	1273	COG5258@1|root,KOG0463@2759|Eukaryota,38CTU@33154|Opisthokonta,3BDUQ@33208|Metazoa,3CXNZ@33213|Bilateria,41XZ3@6656|Arthropoda,3SIRG@50557|Insecta,44YZ6@7147|Diptera,45RR7@7214|Drosophilidae	50557|Insecta	J	GTP binding	-	-	-	-	-	-	-	-	-	-	-	-	GTP_EFTU,GTP_EFTU_D2
Dmen006643	Haxy007579	7227.FBpp0085950	3.32e-270	747	KOG4199@1|root,KOG4199@2759|Eukaryota,39241@33154|Opisthokonta,3BD3P@33208|Metazoa,3CRIE@33213|Bilateria,41TDE@6656|Arthropoda,3SJ9P@50557|Insecta,44WZ7@7147|Diptera,45V4U@7214|Drosophilidae	50557|Insecta	S	Armadillo/beta-catenin-like repeats	-	GO:0002244,GO:0002376,GO:0002520,GO:0007275,GO:0008150,GO:0009987,GO:0030097,GO:0030154,GO:0032501,GO:0032502,GO:0048513,GO:0048534,GO:0048731,GO:0048856,GO:0048869	-	-	-	-	-	-	-	-	-	-	Arm
Dmen006700	Haxy011312	7227.FBpp0289650	0	1553	KOG3518@1|root,KOG3518@2759|Eukaryota,38E2F@33154|Opisthokonta,3BC9Q@33208|Metazoa,3CUZP@33213|Bilateria,41TBP@6656|Arthropoda,3SGSU@50557|Insecta,451P1@7147|Diptera,45S7V@7214|Drosophilidae	50557|Insecta	T	Rho guanyl-nucleotide exchange factor activity. It is involved in the biological process described with regulation of Rho protein signal transduction	-	GO:0002009,GO:0002165,GO:0003002,GO:0003674,GO:0005085,GO:0005088,GO:0005089,GO:0005488,GO:0005515,GO:0007275,GO:0007389,GO:0007444,GO:0007472,GO:0007474,GO:0007476,GO:0007478,GO:0007480,GO:0007552,GO:0007560,GO:0008150,GO:0009653,GO:0009791,GO:0009886,GO:0009887,GO:0009888,GO:0009966,GO:0010646,GO:0017016,GO:0017048,GO:0017160,GO:0019899,GO:0023051,GO:0031267,GO:0032489,GO:0032501,GO:0032502,GO:…	-	-	-	-	-	-	-	-	-	-	RhoGEF
Dmen006714	Haxy010407	7227.FBpp0291075	2.4e-231	635	28KA5@1|root,2QSQW@2759|Eukaryota,38RR1@33154|Opisthokonta,3BD7P@33208|Metazoa,3D100@33213|Bilateria,41Y2B@6656|Arthropoda,3SIBG@50557|Insecta,44Y9X@7147|Diptera,45VSM@7214|Drosophilidae	50557|Insecta	G	protein-N-terminal asparagine amidohydrolase activity	-	-	3.5.1.121	ko:K14662	-	-	R11559	RC00010	ko00000,ko01000	-	-	-	N_Asn_amidohyd
Dmen006723	Haxy001817	7227.FBpp0292995	0	2878	KOG0586@1|root,KOG0586@2759|Eukaryota,38CXP@33154|Opisthokonta,3BECE@33208|Metazoa,3CX2M@33213|Bilateria,41X9S@6656|Arthropoda,3SIV9@50557|Insecta,44ZQB@7147|Diptera,45VG9@7214|Drosophilidae	50557|Insecta	T	protein serine threonine kinase activity. It is involved in the biological process described with protein phosphorylation	-	GO:0003674,GO:0003824,GO:0004672,GO:0004674,GO:0005575,GO:0005622,GO:0005623,GO:0005634,GO:0005737,GO:0006464,GO:0006468,GO:0006793,GO:0006796,GO:0006807,GO:0006950,GO:0007154,GO:0007165,GO:0007166,GO:0007167,GO:0007169,GO:0007610,GO:0007622,GO:0007623,GO:0008150,GO:0008152,GO:0008286,GO:0009605,GO:0009719,GO:0009725,GO:0009892,GO:0009894,GO:0009895,GO:0009987,GO:0009991,GO:0010033,GO:0010243,GO:…	2.7.11.1	ko:K19009	-	-	-	-	ko00000,ko01000,ko01001	-	-	-	KA1,Pkinase
Dmen006738	Haxy024709	7227.FBpp0085816	0	985	KOG2532@1|root,KOG2532@2759|Eukaryota,38CXA@33154|Opisthokonta,3BG67@33208|Metazoa,3D1CY@33213|Bilateria,41XS1@6656|Arthropoda,3SI50@50557|Insecta,44XRS@7147|Diptera,45T0W@7214|Drosophilidae	50557|Insecta	G	It is involved in the biological process described with transmembrane transport	-	GO:0001666,GO:0003002,GO:0003674,GO:0005215,GO:0005575,GO:0005623,GO:0005886,GO:0006810,GO:0006811,GO:0006820,GO:0006950,GO:0007275,GO:0007389,GO:0007444,GO:0007447,GO:0007450,GO:0008150,GO:0009628,GO:0009888,GO:0009953,GO:0016020,GO:0016021,GO:0022857,GO:0031224,GO:0032501,GO:0032502,GO:0035220,GO:0035222,GO:0035295,GO:0036293,GO:0044425,GO:0044464,GO:0048190,GO:0048513,GO:0048731,GO:0048856,GO:…	-	ko:K12301	ko04142,map04142	-	-	-	ko00000,ko00001,ko02000	2.A.1.14.10	-	-	MFS_1
Dmen006795	Haxy020306	7227.FBpp0085742	1.51e-279	764	KOG3725@1|root,KOG3725@2759|Eukaryota,38H11@33154|Opisthokonta,3BHYE@33208|Metazoa,3CV60@33213|Bilateria,41VZ7@6656|Arthropoda,3SFUB@50557|Insecta,450N4@7147|Diptera,45QSW@7214|Drosophilidae	50557|Insecta	T	BAR	-	GO:0000003,GO:0003674,GO:0003824,GO:0005488,GO:0005543,GO:0005575,GO:0006810,GO:0006897,GO:0006898,GO:0007009,GO:0007028,GO:0007276,GO:0007292,GO:0007296,GO:0008150,GO:0008289,GO:0009987,GO:0010256,GO:0016020,GO:0016043,GO:0016192,GO:0016740,GO:0016746,GO:0016747,GO:0019953,GO:0022412,GO:0022414,GO:0032501,GO:0032504,GO:0042171,GO:0043167,GO:0043168,GO:0044703,GO:0048609,GO:0051179,GO:0051234,GO:…	-	ko:K11248	ko04140,ko04144,map04140,map04144	-	-	-	ko00000,ko00001,ko01009,ko03029,ko04131	-	-	-	BAR,SH3_9
Dmen006810	Haxy006289	7227.FBpp0113097	0	2983	KOG4257@1|root,KOG4257@2759|Eukaryota,38BUS@33154|Opisthokonta,3B9QA@33208|Metazoa,3CRDE@33213|Bilateria,41YCU@6656|Arthropoda,3SHI2@50557|Insecta,44Z24@7147|Diptera,45NAW@7214|Drosophilidae	50557|Insecta	T	It is involved in the biological process described with protein phosphorylation	-	GO:0001932,GO:0001933,GO:0002376,GO:0003674,GO:0003824,GO:0004672,GO:0004713,GO:0004715,GO:0005102,GO:0005488,GO:0005515,GO:0005575,GO:0005622,GO:0005623,GO:0005886,GO:0005912,GO:0005924,GO:0005925,GO:0006464,GO:0006468,GO:0006469,GO:0006793,GO:0006796,GO:0006807,GO:0006950,GO:0006952,GO:0006955,GO:0006996,GO:0007010,GO:0007016,GO:0008104,GO:0008150,GO:0008152,GO:0008582,GO:0009892,GO:0009898,GO:…	2.7.10.2	ko:K05725	ko01522,ko04012,ko04062,ko04151,ko04360,ko04370,ko04510,ko04670,ko04810,ko05100,ko05146,ko05165,ko05200,ko05202,ko05205,ko05222,ko05418,map01522,map04012,map04062,map04151,map04360,map04370,map04510,map04670,map04810,map05100,map05146,map05165,map05200,map05202,map05205,map05222,map05418	-	-	-	ko00000,ko00001,ko01000,ko01001,ko01009	-	-	-	FERM_M,Focal_AT,Pkinase_Tyr
Dmen006811	Haxy002238	7227.FBpp0085716	0	1925	COG5164@1|root,KOG1999@2759|Eukaryota,38GVC@33154|Opisthokonta,3BA8U@33208|Metazoa,3CU43@33213|Bilateria,41VCZ@6656|Arthropoda,3SK0C@50557|Insecta,452U8@7147|Diptera,45SMP@7214|Drosophilidae	50557|Insecta	K	It is involved in the biological process described with regulation of	Spt5	GO:0000122,GO:0003674,GO:0003676,GO:0003677,GO:0003682,GO:0003723,GO:0003729,GO:0005488,GO:0005515,GO:0005575,GO:0005622,GO:0005623,GO:0005634,GO:0005654,GO:0005694,GO:0005700,GO:0005703,GO:0005705,GO:0006139,GO:0006351,GO:0006354,GO:0006355,GO:0006357,GO:0006366,GO:0006368,GO:0006396,GO:0006397,GO:0006725,GO:0006807,GO:0007549,GO:0008023,GO:0008150,GO:0008152,GO:0009058,GO:0009059,GO:0009889,GO:…	-	ko:K15172	-	-	-	-	ko00000,ko03019,ko03021	-	-	-	CTD,KOW,Spt5-NGN,Spt5_N
Dmen006822	Haxy003746	7227.FBpp0304253	0	1277	KOG0574@1|root,KOG0574@2759|Eukaryota,3AJ3H@33154|Opisthokonta,3BA3K@33208|Metazoa,3CV9N@33213|Bilateria,41VZQ@6656|Arthropoda,3SIZF@50557|Insecta,44Y1T@7147|Diptera,45WTB@7214|Drosophilidae	50557|Insecta	T	It is involved in the biological process described with protein phosphorylation	-	GO:0000003,GO:0001654,GO:0001667,GO:0001708,GO:0001745,GO:0001751,GO:0001752,GO:0001754,GO:0001932,GO:0001934,GO:0002009,GO:0002011,GO:0002064,GO:0002065,GO:0002066,GO:0003006,GO:0003674,GO:0003824,GO:0004672,GO:0004674,GO:0005488,GO:0005515,GO:0005575,GO:0005622,GO:0005623,GO:0005737,GO:0005829,GO:0005911,GO:0005938,GO:0006464,GO:0006468,GO:0006508,GO:0006793,GO:0006796,GO:0006807,GO:0006915,GO:…	-	ko:K04412	ko04010,ko04214,ko04390,ko04391,ko04392,map04010,map04214,map04390,map04391,map04392	M00683	-	-	ko00000,ko00001,ko00002,ko01001	-	-	-	Mst1_SARAH,Pkinase
Dmen006938	Haxy012374	7227.FBpp0085545	2.16e-124	353	COG0681@1|root,KOG1568@2759|Eukaryota,3A65R@33154|Opisthokonta,3BPIG@33208|Metazoa,3CZSU@33213|Bilateria,41Z21@6656|Arthropoda,3SM0B@50557|Insecta,452XJ@7147|Diptera,45SEQ@7214|Drosophilidae	50557|Insecta	OU	Serine-type peptidase activity. It is involved in the biological process described with	-	GO:0005575,GO:0005622,GO:0005623,GO:0005737,GO:0005739,GO:0005740,GO:0005743,GO:0006465,GO:0006508,GO:0006518,GO:0006605,GO:0006626,GO:0006627,GO:0006807,GO:0006810,GO:0006839,GO:0006886,GO:0006996,GO:0007005,GO:0008104,GO:0008150,GO:0008152,GO:0009987,GO:0010467,GO:0015031,GO:0015833,GO:0016020,GO:0016043,GO:0016485,GO:0019538,GO:0019866,GO:0022607,GO:0031090,GO:0031966,GO:0031967,GO:0031975,GO:…	-	ko:K09648	ko03060,map03060	-	-	-	ko00000,ko00001,ko01000,ko01002,ko03029	-	-	-	Peptidase_S24
Dmen006965	Haxy009113	7227.FBpp0071490	0	1513	28JIZ@1|root,2QRY2@2759|Eukaryota,38CPY@33154|Opisthokonta,3BDMR@33208|Metazoa,3D1TQ@33213|Bilateria,41Y8R@6656|Arthropoda,3SK5U@50557|Insecta,45264@7147|Diptera,45ZI5@7214|Drosophilidae	50557|Insecta	U	protein binding, bridging	-	GO:0000226,GO:0000278,GO:0001655,GO:0001709,GO:0003674,GO:0005488,GO:0005515,GO:0005575,GO:0005622,GO:0005623,GO:0005737,GO:0005938,GO:0006403,GO:0006950,GO:0006952,GO:0006996,GO:0007010,GO:0007017,GO:0007049,GO:0007275,GO:0007399,GO:0007400,GO:0007405,GO:0007422,GO:0007423,GO:0007525,GO:0008092,GO:0008093,GO:0008104,GO:0008150,GO:0008283,GO:0008356,GO:0009605,GO:0009607,GO:0009617,GO:0009786,GO:…	-	-	-	-	-	-	-	-	-	-	-
Dmen006993	Haxy008863	7227.FBpp0071476	1.06e-314	857	COG5109@1|root,KOG2817@2759|Eukaryota,38CGT@33154|Opisthokonta,3BGZ1@33208|Metazoa,3CRCB@33213|Bilateria,41UIM@6656|Arthropoda,3SJ10@50557|Insecta,44Z8E@7147|Diptera,45QHX@7214|Drosophilidae	50557|Insecta	O	CT11-RanBPM	-	GO:0005575,GO:0005622,GO:0005623,GO:0005634,GO:0005737,GO:0006508,GO:0006511,GO:0006807,GO:0008150,GO:0008152,GO:0009056,GO:0009057,GO:0009987,GO:0010498,GO:0019538,GO:0019941,GO:0030163,GO:0032991,GO:0034657,GO:0043161,GO:0043170,GO:0043226,GO:0043227,GO:0043229,GO:0043231,GO:0043632,GO:0044237,GO:0044238,GO:0044248,GO:0044257,GO:0044260,GO:0044265,GO:0044267,GO:0044424,GO:0044464,GO:0051603,GO:…	-	-	-	-	-	-	-	-	-	-	CLTH,zf-RING_UBOX
Dmen006996	Haxy003207	7227.FBpp0071475	0	3014	KOG3594@1|root,KOG3594@2759|Eukaryota,38SH4@33154|Opisthokonta,3BKSF@33208|Metazoa,3CV38@33213|Bilateria,41X6P@6656|Arthropoda,3SH2B@50557|Insecta,44YMQ@7147|Diptera,45XYA@7214|Drosophilidae	50557|Insecta	S	Cadherins are calcium-dependent cell adhesion proteins	-	GO:0000003,GO:0000578,GO:0000902,GO:0000904,GO:0001654,GO:0001667,GO:0001700,GO:0001703,GO:0001736,GO:0001738,GO:0001745,GO:0001748,GO:0001763,GO:0001894,GO:0002009,GO:0002064,GO:0002065,GO:0002066,GO:0002165,GO:0002376,GO:0002520,GO:0003002,GO:0003006,GO:0003007,GO:0003151,GO:0003674,GO:0005488,GO:0005509,GO:0005515,GO:0005575,GO:0005622,GO:0005623,GO:0005737,GO:0005768,GO:0005886,GO:0005887,GO:…	-	-	-	-	-	-	-	-	-	-	Cadherin,Cadherin_C,Laminin_G_2
Dmen007016	Haxy006510	7227.FBpp0071501	1.23e-255	702	COG5648@1|root,KOG0381@2759|Eukaryota,38DGI@33154|Opisthokonta,3BGI7@33208|Metazoa,3CYRU@33213|Bilateria,41YI8@6656|Arthropoda,3SKUH@50557|Insecta,453I2@7147|Diptera,45R15@7214|Drosophilidae	50557|Insecta	K	high mobility group	-	GO:0005575,GO:0005622,GO:0005623,GO:0005634,GO:0043226,GO:0043227,GO:0043229,GO:0043231,GO:0044424,GO:0044464	-	-	-	-	-	-	-	-	-	-	HMG_box
Dmen007031	Haxy023521	7227.FBpp0071549	0	1340	KOG0515@1|root,KOG0515@2759|Eukaryota,38HT9@33154|Opisthokonta,3BCSY@33208|Metazoa,3CW0I@33213|Bilateria,41VX8@6656|Arthropoda,3SHW7@50557|Insecta,451Y4@7147|Diptera,45RIG@7214|Drosophilidae	50557|Insecta	T	Src homology 3 domains	-	GO:0001932,GO:0001934,GO:0003674,GO:0005575,GO:0005912,GO:0008047,GO:0008150,GO:0009893,GO:0010562,GO:0010604,GO:0019207,GO:0019209,GO:0019220,GO:0019222,GO:0019887,GO:0030054,GO:0030234,GO:0030295,GO:0030296,GO:0031323,GO:0031325,GO:0031399,GO:0031401,GO:0032147,GO:0032268,GO:0032270,GO:0033674,GO:0042325,GO:0042327,GO:0043085,GO:0043549,GO:0044093,GO:0045859,GO:0045860,GO:0045937,GO:0048518,GO:…	-	ko:K02177,ko:K17554	ko04320,map04320	-	-	-	ko00000,ko00001,ko01009,ko03019,ko03041	-	-	-	Ank_4,SH3_1
Dmen007056	Haxy003714	7227.FBpp0271715	4.05e-233	654	2CYCE@1|root,2S3JC@2759|Eukaryota,3A65B@33154|Opisthokonta,3BSWY@33208|Metazoa,3D9A0@33213|Bilateria,420IS@6656|Arthropoda,3SNSH@50557|Insecta,4543X@7147|Diptera,45U1E@7214|Drosophilidae	50557|Insecta	T	Cell surface proteoglycan	Sdc	GO:0000902,GO:0000904,GO:0001667,GO:0003008,GO:0005575,GO:0005623,GO:0005886,GO:0006928,GO:0006935,GO:0007275,GO:0007399,GO:0007409,GO:0007411,GO:0007424,GO:0007427,GO:0007600,GO:0007601,GO:0008045,GO:0008150,GO:0008582,GO:0009314,GO:0009416,GO:0009581,GO:0009582,GO:0009583,GO:0009584,GO:0009605,GO:0009628,GO:0009653,GO:0009986,GO:0009987,GO:0010001,GO:0010468,GO:0010631,GO:0016020,GO:0016043,GO:…	-	ko:K16336	ko04514,ko05144,ko05205,ko05418,map04514,map05144,map05205,map05418	-	-	-	ko00000,ko00001,ko00535,ko04090,ko04516	-	-	-	Syndecan
Dmen007057	Haxy001954	7227.FBpp0071564	0	2539	KOG1841@1|root,KOG1841@2759|Eukaryota,38EZR@33154|Opisthokonta,3BEQN@33208|Metazoa,3CU1Z@33213|Bilateria,41XS3@6656|Arthropoda,3SKEG@50557|Insecta,44Z5F@7147|Diptera,45SK1@7214|Drosophilidae	50557|Insecta	V	Metal ion binding	Sara	GO:0001709,GO:0003674,GO:0005488,GO:0005515,GO:0005575,GO:0005622,GO:0005623,GO:0005737,GO:0005768,GO:0005769,GO:0008150,GO:0008157,GO:0008356,GO:0008593,GO:0009966,GO:0009987,GO:0010646,GO:0012505,GO:0017145,GO:0019899,GO:0019902,GO:0019903,GO:0023051,GO:0030154,GO:0031410,GO:0031982,GO:0032502,GO:0036335,GO:0042592,GO:0043226,GO:0043227,GO:0043229,GO:0044424,GO:0044444,GO:0044464,GO:0045165,GO:…	-	ko:K04679	ko04144,ko04350,map04144,map04350	-	-	-	ko00000,ko00001,ko01009	-	-	-	DUF3480,FYVE,SARA
Dmen007065	Haxy010780	7227.FBpp0071571	0	2747	KOG1025@1|root,KOG1025@2759|Eukaryota,38CH9@33154|Opisthokonta,3BBNC@33208|Metazoa,3CSNN@33213|Bilateria,41W3S@6656|Arthropoda,3SKRG@50557|Insecta,44XFY@7147|Diptera,45P7I@7214|Drosophilidae	50557|Insecta	T	transmembrane receptor protein tyrosine kinase activity. It is involved in the biological process described with protein phosphorylation	Egfr	GO:0000003,GO:0000086,GO:0000278,GO:0000578,GO:0001654,GO:0001655,GO:0001667,GO:0001700,GO:0001708,GO:0001709,GO:0001736,GO:0001738,GO:0001742,GO:0001745,GO:0001751,GO:0001752,GO:0001754,GO:0001894,GO:0002009,GO:0002064,GO:0002065,GO:0002066,GO:0002165,GO:0002682,GO:0003002,GO:0003006,GO:0003008,GO:0003013,GO:0003015,GO:0003674,GO:0003824,GO:0004672,GO:0004713,GO:0004714,GO:0004888,GO:0005006,GO:…	2.7.10.1	ko:K04361	ko01521,ko01522,ko04010,ko04012,ko04013,ko04014,ko04015,ko04020,ko04060,ko04066,ko04068,ko04072,ko04144,ko04151,ko04214,ko04320,ko04510,ko04520,ko04540,ko04630,ko04810,ko04912,ko04915,ko04921,ko04926,ko04934,ko05120,ko05160,ko05165,ko05200,ko05205,ko05206,ko05210,ko05212,ko05213,ko05214,ko05215,ko05218,ko05219,ko05223,ko05224,ko05225,ko05226,ko05230,ko05231,map01521,map01522,map04010,map04012,map…	-	-	-	ko00000,ko00001,ko01000,ko01001,ko01020,ko04050,ko04147,ko04516	-	-	-	Furin-like,GF_recep_IV,Pkinase_Tyr,Recep_L_domain
Dmen007080	Haxy018633	7227.FBpp0071577	0	1402	KOG1721@1|root,KOG1721@2759|Eukaryota,3A05I@33154|Opisthokonta,3C5XC@33208|Metazoa,3D71H@33213|Bilateria,41Z4I@6656|Arthropoda,3SR45@50557|Insecta,44XJ5@7147|Diptera,45QCX@7214|Drosophilidae	50557|Insecta	S	Zinc ion binding	-	GO:0000976,GO:0001067,GO:0003674,GO:0003676,GO:0003677,GO:0003690,GO:0003700,GO:0005488,GO:0005575,GO:0005622,GO:0005623,GO:0005634,GO:0006355,GO:0008150,GO:0009889,GO:0010468,GO:0010556,GO:0019219,GO:0019222,GO:0031323,GO:0031326,GO:0043226,GO:0043227,GO:0043229,GO:0043231,GO:0043565,GO:0044212,GO:0044424,GO:0044464,GO:0050789,GO:0050794,GO:0051171,GO:0051252,GO:0060255,GO:0065007,GO:0080090,GO:…	-	-	-	-	-	-	-	-	-	-	zf-AD,zf-C2H2
Dmen007081	Haxy005077	7227.FBpp0071578	0	1546	KOG1620@1|root,KOG1620@2759|Eukaryota,38CF9@33154|Opisthokonta,3BBHF@33208|Metazoa,3CUCH@33213|Bilateria,41U19@6656|Arthropoda,3SHZ9@50557|Insecta,452FK@7147|Diptera,45VKY@7214|Drosophilidae	50557|Insecta	IKT	Belongs to the inositol phosphokinase (IPK) family	-	-	2.7.4.21	ko:K07756	ko04070,ko04138,map04070,map04138	-	R09087,R10548	RC00002	ko00000,ko00001,ko01000	-	-	-	IPK
Dmen007127	Haxy003394	7227.FBpp0111505	0	937	COG4886@1|root,KOG0619@2759|Eukaryota,39R2F@33154|Opisthokonta,3BH3X@33208|Metazoa,3CZM1@33213|Bilateria,41Y86@6656|Arthropoda,3SHY2@50557|Insecta,4507B@7147|Diptera,45NMF@7214|Drosophilidae	50557|Insecta	T	Leucine rich repeat	-	GO:0000902,GO:0000904,GO:0005575,GO:0005576,GO:0005615,GO:0007275,GO:0007399,GO:0007409,GO:0007591,GO:0007593,GO:0008150,GO:0009653,GO:0009987,GO:0010941,GO:0016020,GO:0016021,GO:0016043,GO:0021700,GO:0022008,GO:0022404,GO:0030030,GO:0030154,GO:0030182,GO:0031175,GO:0031224,GO:0032501,GO:0032502,GO:0032989,GO:0032990,GO:0042303,GO:0042335,GO:0042981,GO:0043067,GO:0043473,GO:0044421,GO:0044425,GO:…	-	-	-	-	-	-	-	-	-	-	LRR_5,LRR_8
Dmen007145	Haxy000618	7217.FBpp0116476	5.23e-178	498	COG5018@1|root,KOG0542@2759|Eukaryota,39CFB@33154|Opisthokonta,3B9W4@33208|Metazoa,3CXUM@33213|Bilateria,41ZNQ@6656|Arthropoda,3SMY0@50557|Insecta,44YIF@7147|Diptera,45N0U@7214|Drosophilidae	50557|Insecta	L	nucleic acid binding	-	-	-	ko:K18417	-	-	-	-	ko00000,ko01000,ko03019,ko03036	-	-	-	RNase_T,RRM_1
Dmen007150	Haxy002877	7227.FBpp0071669	0	909	COG1171@1|root,KOG2547@2759|Eukaryota,38DAM@33154|Opisthokonta,3BEY1@33208|Metazoa,3CUEB@33213|Bilateria,41XQJ@6656|Arthropoda,3SFXG@50557|Insecta,44ZEZ@7147|Diptera,45R82@7214|Drosophilidae	50557|Insecta	IM	Transferase activity, transferring glycosyl groups	GlcT-1	GO:0000139,GO:0003674,GO:0003824,GO:0005575,GO:0005622,GO:0005623,GO:0005737,GO:0005783,GO:0005789,GO:0005794,GO:0006629,GO:0006643,GO:0006664,GO:0006665,GO:0006672,GO:0006677,GO:0006678,GO:0006679,GO:0006687,GO:0006688,GO:0006807,GO:0008120,GO:0008150,GO:0008152,GO:0008194,GO:0008610,GO:0009058,GO:0009247,GO:0009987,GO:0010941,GO:0012505,GO:0016020,GO:0016740,GO:0016757,GO:0016758,GO:0030148,GO:…	2.4.1.80	ko:K00720	ko00600,ko01100,map00600,map01100	M00066	R01497	RC00005,RC00059	ko00000,ko00001,ko00002,ko01000,ko01003,ko02000	4.D.1.4	GT21	-	Glyco_transf_21
Dmen007156	Haxy003322	7227.FBpp0071672	0	1418	KOG1829@1|root,KOG1829@2759|Eukaryota,38DQN@33154|Opisthokonta,3BJJ4@33208|Metazoa,3CXB1@33213|Bilateria,41W86@6656|Arthropoda,3SHJC@50557|Insecta,452TM@7147|Diptera,45NBC@7214|Drosophilidae	50557|Insecta	O	zinc ion binding. It is involved in the biological process described with intracellular signal transduction	-	-	-	-	-	-	-	-	-	-	-	-	RUN,zf-RING_9
Dmen007169	Haxy020146	7227.FBpp0071681	0	1346	KOG0379@1|root,KOG0379@2759|Eukaryota,38BY0@33154|Opisthokonta,3BI7N@33208|Metazoa,3CX1D@33213|Bilateria,41V52@6656|Arthropoda,3SIK4@50557|Insecta,44YAE@7147|Diptera,45V6X@7214|Drosophilidae	50557|Insecta	S	A Receptor for Ubiquitination Targets	-	GO:0000151,GO:0005575,GO:0005622,GO:0005623,GO:0006508,GO:0006511,GO:0006807,GO:0008150,GO:0008152,GO:0009056,GO:0009057,GO:0009987,GO:0010498,GO:0019005,GO:0019538,GO:0019941,GO:0030163,GO:0031146,GO:0031461,GO:0032991,GO:0043161,GO:0043170,GO:0043632,GO:0044237,GO:0044238,GO:0044248,GO:0044257,GO:0044260,GO:0044265,GO:0044267,GO:0044424,GO:0044464,GO:0051603,GO:0071704,GO:1901564,GO:1901565,GO:…	-	ko:K10317	-	-	-	-	ko00000,ko04121	-	-	-	F-box-like,Kelch_3,Kelch_4,Kelch_5
Dmen007187	Haxy003077	7227.FBpp0071729	0	1515	COG4886@1|root,KOG0619@2759|Eukaryota,39R3M@33154|Opisthokonta,3BPPJ@33208|Metazoa,3D3QM@33213|Bilateria,41UNC@6656|Arthropoda,3SJTH@50557|Insecta,451VI@7147|Diptera,45R7H@7214|Drosophilidae	50557|Insecta	S	Leucine-rich repeats, typical (most populated) subfamily	Gp150	GO:0001654,GO:0005575,GO:0005623,GO:0005886,GO:0007154,GO:0007165,GO:0007166,GO:0007167,GO:0007185,GO:0007275,GO:0007423,GO:0008150,GO:0009987,GO:0016020,GO:0023052,GO:0032501,GO:0032502,GO:0044464,GO:0048513,GO:0048731,GO:0048749,GO:0048856,GO:0050789,GO:0050794,GO:0050896,GO:0051716,GO:0065007,GO:0071944	-	-	-	-	-	-	-	-	-	-	LRR_1,LRR_5,LRR_8
Dmen007194	Haxy010431	7227.FBpp0071731	0	1183	COG5296@1|root,KOG2402@2759|Eukaryota,38DGU@33154|Opisthokonta,3BEV8@33208|Metazoa,3CTCG@33213|Bilateria,41WEF@6656|Arthropoda,3SIYJ@50557|Insecta,44XMN@7147|Diptera,45STC@7214|Drosophilidae	50557|Insecta	K	DNA binding. It is involved in the biological process described with histone modification	Rtf1	GO:0000428,GO:0000785,GO:0000988,GO:0000989,GO:0000993,GO:0001076,GO:0001098,GO:0001099,GO:0003674,GO:0003824,GO:0005488,GO:0005515,GO:0005575,GO:0005622,GO:0005623,GO:0005634,GO:0005654,GO:0005694,GO:0006325,GO:0006355,GO:0006357,GO:0006464,GO:0006479,GO:0006807,GO:0006996,GO:0007154,GO:0007165,GO:0007166,GO:0007219,GO:0008023,GO:0008150,GO:0008152,GO:0008168,GO:0008170,GO:0008213,GO:0008276,GO:…	-	ko:K15178	-	-	-	-	ko00000,ko03021	-	-	-	Plus-3
Dmen007218	Haxy007169	7227.FBpp0071748	0	1179	28NMI@1|root,2QV76@2759|Eukaryota,38G93@33154|Opisthokonta,3B95T@33208|Metazoa,3CU47@33213|Bilateria,41TFY@6656|Arthropoda,3SGJR@50557|Insecta,44XT5@7147|Diptera,45PHG@7214|Drosophilidae	50557|Insecta	O	Zinc ion binding	dnr1	GO:0002682,GO:0002683,GO:0002697,GO:0002698,GO:0002700,GO:0002701,GO:0002759,GO:0002784,GO:0002785,GO:0002786,GO:0002787,GO:0002805,GO:0002806,GO:0002808,GO:0002809,GO:0002813,GO:0002814,GO:0002831,GO:0002832,GO:0002920,GO:0002921,GO:0003674,GO:0003824,GO:0004842,GO:0005488,GO:0006464,GO:0006807,GO:0008150,GO:0008152,GO:0008270,GO:0008348,GO:0009889,GO:0009890,GO:0009892,GO:0009987,GO:0016567,GO:…	2.3.2.27	ko:K10637	ko04979,map04979	-	-	-	ko00000,ko00001,ko01000,ko04121,ko04131	-	-	-	FERM_C,FERM_M,FERM_N,zf-C3HC4_3
Dmen007227	Haxy010823	7227.FBpp0071848	2.4e-299	815	KOG0669@1|root,KOG0669@2759|Eukaryota,39M9B@33154|Opisthokonta,3BCFT@33208|Metazoa,3CVH9@33213|Bilateria,41TRX@6656|Arthropoda,3SKB7@50557|Insecta,44ZVN@7147|Diptera,45WST@7214|Drosophilidae	50557|Insecta	D	It is involved in the biological process described with protein phosphorylation	Cdk9	GO:0000307,GO:0001067,GO:0002230,GO:0002682,GO:0002697,GO:0002831,GO:0003674,GO:0003676,GO:0003677,GO:0003824,GO:0004672,GO:0004674,GO:0004693,GO:0005488,GO:0005515,GO:0005575,GO:0005622,GO:0005623,GO:0005634,GO:0005654,GO:0005694,GO:0005700,GO:0005703,GO:0006139,GO:0006351,GO:0006354,GO:0006355,GO:0006357,GO:0006366,GO:0006368,GO:0006464,GO:0006468,GO:0006725,GO:0006793,GO:0006796,GO:0006807,GO:…	2.7.11.22,2.7.11.23	ko:K02211	ko05202,map05202	-	-	-	ko00000,ko00001,ko01000,ko01001,ko03021	-	-	-	Pkinase
Dmen007229	Haxy004904	7227.FBpp0071847	4.41e-135	390	KOG1995@1|root,KOG1995@2759|Eukaryota,38HZJ@33154|Opisthokonta,3BB4G@33208|Metazoa,3CRHZ@33213|Bilateria,41ZAA@6656|Arthropoda,3SMIW@50557|Insecta,45311@7147|Diptera,45QWM@7214|Drosophilidae	50557|Insecta	S	Zinc finger Ran-binding domain-containing protein 2	-	-	-	-	-	-	-	-	-	-	-	-	zf-RanBP
Dmen007252	Haxy006466	7220.FBpp0138647	1.31e-219	625	KOG1947@1|root,KOG1947@2759|Eukaryota,38EZ4@33154|Opisthokonta,3BEYN@33208|Metazoa,3D0ZV@33213|Bilateria,41X0K@6656|Arthropoda,3SHDT@50557|Insecta,44XWC@7147|Diptera,45PGR@7214|Drosophilidae	50557|Insecta	S	A Receptor for Ubiquitination Targets	-	GO:0000151,GO:0005575,GO:0005622,GO:0005623,GO:0006508,GO:0006511,GO:0006807,GO:0008150,GO:0008152,GO:0009056,GO:0009057,GO:0009987,GO:0010498,GO:0019005,GO:0019538,GO:0019941,GO:0030163,GO:0031146,GO:0031461,GO:0032991,GO:0043161,GO:0043170,GO:0043632,GO:0044237,GO:0044238,GO:0044248,GO:0044257,GO:0044260,GO:0044265,GO:0044267,GO:0044424,GO:0044464,GO:0051603,GO:0071704,GO:1901564,GO:1901565,GO:…	-	ko:K10280	-	-	-	-	ko00000,ko04121	-	-	-	F-box,F-box-like,LRR_6
Dmen007253	Haxy025649	7227.FBpp0071834	0	2778	KOG4222@1|root,KOG4222@2759|Eukaryota,38FSN@33154|Opisthokonta,3BBPC@33208|Metazoa,3CUFZ@33213|Bilateria,41TN9@6656|Arthropoda,3SJID@50557|Insecta,452B3@7147|Diptera,45RQA@7214|Drosophilidae	50557|Insecta	T	Fibronectin type 3 domain	robo	GO:0000003,GO:0000902,GO:0000904,GO:0001667,GO:0003002,GO:0003006,GO:0003007,GO:0003151,GO:0003674,GO:0005488,GO:0005515,GO:0005539,GO:0005575,GO:0005623,GO:0005886,GO:0005887,GO:0006928,GO:0006935,GO:0007154,GO:0007165,GO:0007166,GO:0007275,GO:0007389,GO:0007399,GO:0007409,GO:0007411,GO:0007424,GO:0007427,GO:0007431,GO:0007432,GO:0007507,GO:0007548,GO:0008037,GO:0008038,GO:0008045,GO:0008150,GO:…	-	ko:K06754	ko04360,map04360	-	-	-	ko00000,ko00001,ko04147,ko04516	-	-	-	I-set,Ig_3,fn3
Dmen007267	Haxy008404	7227.FBpp0071822	0	985	COG5024@1|root,KOG0653@2759|Eukaryota,38F4R@33154|Opisthokonta,3BB78@33208|Metazoa,3CTCK@33213|Bilateria,41VMG@6656|Arthropoda,3SJK1@50557|Insecta,44Y73@7147|Diptera,45P6C@7214|Drosophilidae	50557|Insecta	D	Protein kinase binding. It is involved in the biological process described with regulation of cyclin-dependent protein serine threonine kinase activity	-	GO:0000003,GO:0000070,GO:0000086,GO:0000278,GO:0000280,GO:0000281,GO:0000775,GO:0000819,GO:0000910,GO:0000920,GO:0001700,GO:0001932,GO:0003006,GO:0003674,GO:0005488,GO:0005515,GO:0005575,GO:0005622,GO:0005623,GO:0005634,GO:0005694,GO:0005737,GO:0005819,GO:0005856,GO:0006928,GO:0006996,GO:0007017,GO:0007018,GO:0007049,GO:0007059,GO:0007079,GO:0007275,GO:0007276,GO:0007281,GO:0008150,GO:0008283,GO:…	2.4.2.30	ko:K00774,ko:K21770	ko04068,ko04110,ko04114,ko04115,ko04218,ko04914,ko05166,map04068,map04110,map04114,map04115,map04218,map04914,map05166	-	-	-	ko00000,ko00001,ko01000,ko03032,ko03036	1.I.1.1.3	-	-	Cyclin_C,Cyclin_N,PARP
Dmen007293	Haxy001768	7227.FBpp0291910	0	1330	COG5052@1|root,KOG1726@2759|Eukaryota,38C6K@33154|Opisthokonta,3BFVN@33208|Metazoa,3D31W@33213|Bilateria,41U2D@6656|Arthropoda,3SHA5@50557|Insecta,44ZHA@7147|Diptera,45MTZ@7214|Drosophilidae	50557|Insecta	V	TB2/DP1, HVA22 family	-	GO:0005575,GO:0005622,GO:0005623,GO:0005737,GO:0005783,GO:0006950,GO:0006996,GO:0007029,GO:0008150,GO:0009987,GO:0010256,GO:0012505,GO:0016043,GO:0033554,GO:0034976,GO:0043226,GO:0043227,GO:0043229,GO:0043231,GO:0044424,GO:0044444,GO:0044456,GO:0044464,GO:0045202,GO:0050896,GO:0051716,GO:0071840,GO:0097458,GO:0098793	-	ko:K17338	-	-	-	-	ko00000	-	-	-	TB2_DP1_HVA22
Dmen007310	Haxy013215	7227.FBpp0071869	4.54e-285	778	KOG2521@1|root,KOG2521@2759|Eukaryota,39PAD@33154|Opisthokonta,3BNRX@33208|Metazoa,3D2CB@33213|Bilateria,41YIM@6656|Arthropoda,3SJD9@50557|Insecta,450RK@7147|Diptera,45S2C@7214|Drosophilidae	50557|Insecta	S	Eukaryotic protein of unknown function (DUF829)	l(2)k09913	-	-	-	-	-	-	-	-	-	-	-	DUF829
Dmen007388	Haxy024204	7227.FBpp0112025	4.25e-250	684	KOG0278@1|root,KOG0278@2759|Eukaryota,38BC1@33154|Opisthokonta,3BD5N@33208|Metazoa,3CTAG@33213|Bilateria,41THZ@6656|Arthropoda,3SI90@50557|Insecta,45159@7147|Diptera,45QTC@7214|Drosophilidae	50557|Insecta	I	WD domain, G-beta repeat	-	GO:0002009,GO:0002165,GO:0007275,GO:0007444,GO:0007472,GO:0007476,GO:0007552,GO:0007560,GO:0008150,GO:0009653,GO:0009791,GO:0009886,GO:0009887,GO:0009888,GO:0032501,GO:0032502,GO:0035107,GO:0035114,GO:0035120,GO:0035220,GO:0035239,GO:0035295,GO:0048513,GO:0048563,GO:0048569,GO:0048707,GO:0048729,GO:0048731,GO:0048736,GO:0048737,GO:0048856,GO:0060429,GO:0060562	-	ko:K13137	ko03013,map03013	M00426	-	-	ko00000,ko00001,ko00002,ko03041	-	-	-	WD40
Dmen007415	Haxy006615	7227.FBpp0072006	2.42e-147	415	2BXV7@1|root,2S00N@2759|Eukaryota,38J6E@33154|Opisthokonta,3BBGU@33208|Metazoa,3CRHV@33213|Bilateria,41Z4J@6656|Arthropoda,3SM5T@50557|Insecta,45313@7147|Diptera,45T7X@7214|Drosophilidae	50557|Insecta	S	cysteine-type endopeptidase inhibitor activity involved in apoptotic process	-	GO:0001932,GO:0001934,GO:0003674,GO:0004857,GO:0004866,GO:0004869,GO:0005575,GO:0005622,GO:0005623,GO:0005737,GO:0006915,GO:0007275,GO:0007431,GO:0007435,GO:0008150,GO:0008219,GO:0009653,GO:0009887,GO:0009892,GO:0009893,GO:0009894,GO:0009966,GO:0009967,GO:0009987,GO:0010466,GO:0010506,GO:0010562,GO:0010604,GO:0010605,GO:0010646,GO:0010647,GO:0010941,GO:0010942,GO:0010951,GO:0012501,GO:0019220,GO:…	-	-	-	-	-	-	-	-	-	-	DUF758
Dmen007441	Haxy000481	7227.FBpp0072145	4.5e-198	549	KOG3065@1|root,KOG3065@2759|Eukaryota,39T4K@33154|Opisthokonta,3BJFV@33208|Metazoa,3CRJR@33213|Bilateria,41Z87@6656|Arthropoda,3SMVT@50557|Insecta,452Z6@7147|Diptera,45V2Z@7214|Drosophilidae	50557|Insecta	U	Helical region found in SNAREs	-	GO:0000149,GO:0001505,GO:0003674,GO:0005484,GO:0005488,GO:0005515,GO:0005575,GO:0005622,GO:0005623,GO:0005737,GO:0005886,GO:0006810,GO:0006836,GO:0006887,GO:0006906,GO:0006914,GO:0006996,GO:0007030,GO:0007154,GO:0007267,GO:0007268,GO:0007269,GO:0008150,GO:0008152,GO:0009056,GO:0009987,GO:0010256,GO:0016020,GO:0016043,GO:0016050,GO:0016079,GO:0016082,GO:0016192,GO:0016236,GO:0017156,GO:0019905,GO:…	-	ko:K08509	ko04130,ko04140,map04130,map04140	-	-	-	ko00000,ko00001,ko04131	-	-	-	V-SNARE_C
Dmen007485	Haxy012093	7227.FBpp0072065	0	1585	KOG2165@1|root,KOG2165@2759|Eukaryota,38DC2@33154|Opisthokonta,3BJ99@33208|Metazoa,3CUP8@33213|Bilateria,41UVS@6656|Arthropoda,3SIMZ@50557|Insecta,452A0@7147|Diptera,45PW5@7214|Drosophilidae	50557|Insecta	DO	Ubiquitin protein ligase binding. It is involved in the biological process described with ubiquitin-dependent protein catabolic process	mr	GO:0000151,GO:0000152,GO:0003674,GO:0003824,GO:0004842,GO:0005488,GO:0005515,GO:0005575,GO:0005622,GO:0005623,GO:0005634,GO:0005680,GO:0006464,GO:0006508,GO:0006511,GO:0006807,GO:0008150,GO:0008152,GO:0008582,GO:0009056,GO:0009057,GO:0009987,GO:0010498,GO:0010646,GO:0016567,GO:0016740,GO:0019538,GO:0019787,GO:0019899,GO:0019941,GO:0023051,GO:0030163,GO:0031145,GO:0031461,GO:0031625,GO:0032446,GO:…	-	ko:K03349	ko04110,ko04111,ko04113,ko04114,ko04120,ko04914,ko05166,map04110,map04111,map04113,map04114,map04120,map04914,map05166	M00389	-	-	ko00000,ko00001,ko00002,ko03036,ko04121	-	-	-	ANAPC2,Cullin
Dmen007486	Haxy001638	7227.FBpp0072113	2.03e-222	613	2DZKW@1|root,2S745@2759|Eukaryota,39W1I@33154|Opisthokonta,3BMBW@33208|Metazoa,3CZH6@33213|Bilateria,4217C@6656|Arthropoda,3SPJG@50557|Insecta,454HJ@7147|Diptera,45UEH@7214|Drosophilidae	50557|Insecta	S	Phosphatase-1 catalytic subunit binding region	-	GO:0003674,GO:0005488,GO:0005515,GO:0005575,GO:0005622,GO:0005623,GO:0005737,GO:0005783,GO:0008157,GO:0012505,GO:0019899,GO:0019902,GO:0019903,GO:0043226,GO:0043227,GO:0043229,GO:0043231,GO:0044424,GO:0044444,GO:0044464	-	-	-	-	-	-	-	-	-	-	PP1c_bdg
Dmen007487	Haxy007041	7227.FBpp0072066	0	1249	KOG0527@1|root,KOG1703@1|root,KOG0527@2759|Eukaryota,KOG1703@2759|Eukaryota,3A3ZP@33154|Opisthokonta,3BRHW@33208|Metazoa,3DE55@33213|Bilateria,41Z6B@6656|Arthropoda,3SM4X@50557|Insecta,454C7@7147|Diptera,45QAJ@7214|Drosophilidae	50557|Insecta	K	high mobility group	-	GO:0000902,GO:0000904,GO:0003674,GO:0003676,GO:0003677,GO:0005488,GO:0005575,GO:0005622,GO:0005623,GO:0005634,GO:0006355,GO:0006357,GO:0007275,GO:0007399,GO:0007552,GO:0008150,GO:0008301,GO:0009653,GO:0009889,GO:0009987,GO:0010468,GO:0010556,GO:0010720,GO:0014041,GO:0014042,GO:0016043,GO:0016322,GO:0016358,GO:0019219,GO:0019222,GO:0021700,GO:0022008,GO:0030030,GO:0030154,GO:0030182,GO:0031175,GO:…	-	ko:K09268	-	-	-	-	ko00000,ko03000	-	-	-	HMG_box
Dmen007504	Haxy006558	7245.FBpp0256503	1.01e-152	430	COG3823@1|root,KOG4508@2759|Eukaryota,38HRB@33154|Opisthokonta,3BF07@33208|Metazoa,3D1AV@33213|Bilateria,41WJ2@6656|Arthropoda,3SJYI@50557|Insecta,4515N@7147|Diptera,45SAC@7214|Drosophilidae	50557|Insecta	O	Uncharacterized conserved protein (DUF2363)	-	GO:0005575,GO:0005622,GO:0005623,GO:0006139,GO:0006401,GO:0006402,GO:0006417,GO:0006725,GO:0006807,GO:0008150,GO:0008152,GO:0009056,GO:0009057,GO:0009889,GO:0009890,GO:0009892,GO:0009987,GO:0010468,GO:0010556,GO:0010558,GO:0010605,GO:0010608,GO:0010629,GO:0016070,GO:0016071,GO:0017148,GO:0019222,GO:0019439,GO:0030014,GO:0031323,GO:0031324,GO:0031326,GO:0031327,GO:0032268,GO:0032269,GO:0032991,GO:…	-	-	-	-	-	-	-	-	-	-	DUF2363
Dmen007515	Haxy003544	7220.FBpp0138501	5.07e-299	816	COG5021@1|root,KOG0940@2759|Eukaryota,38D6U@33154|Opisthokonta,3BCXM@33208|Metazoa,3CY7W@33213|Bilateria,41VPT@6656|Arthropoda,3SGBN@50557|Insecta,451Y1@7147|Diptera,45N9Q@7214|Drosophilidae	50557|Insecta	K	Domain with 2 conserved Trp (W) residues	-	GO:0000003,GO:0001667,GO:0001708,GO:0002009,GO:0002011,GO:0002064,GO:0002065,GO:0002066,GO:0003006,GO:0003007,GO:0003674,GO:0003712,GO:0003713,GO:0005488,GO:0005515,GO:0005575,GO:0005622,GO:0005623,GO:0005634,GO:0005737,GO:0005829,GO:0006355,GO:0006357,GO:0006928,GO:0007154,GO:0007165,GO:0007275,GO:0007276,GO:0007281,GO:0007292,GO:0007297,GO:0007298,GO:0007399,GO:0007507,GO:0008134,GO:0008150,GO:…	-	ko:K16687	ko04390,ko04391,ko04392,map04390,map04391,map04392	M00683	-	-	ko00000,ko00001,ko00002	-	-	-	WW
Dmen007523	Haxy014365	7227.FBpp0072159	0	4233	COG5027@1|root,KOG2747@2759|Eukaryota,38BNE@33154|Opisthokonta,3B9Y1@33208|Metazoa,3CS24@33213|Bilateria,41X66@6656|Arthropoda,3SH5G@50557|Insecta,44YYK@7147|Diptera,45TDM@7214|Drosophilidae	50557|Insecta	B	transferase activity, transferring acyl groups other than amino-acyl groups. It is involved in the biological process described with regulation of transcription, DNA-templated	-	GO:0000123,GO:0000902,GO:0000904,GO:0003674,GO:0003824,GO:0004402,GO:0005575,GO:0005622,GO:0005623,GO:0005634,GO:0005654,GO:0006325,GO:0006464,GO:0006473,GO:0006475,GO:0006807,GO:0006928,GO:0006935,GO:0006996,GO:0007275,GO:0007399,GO:0007405,GO:0007409,GO:0007411,GO:0007417,GO:0007420,GO:0008080,GO:0008150,GO:0008152,GO:0008283,GO:0009605,GO:0009653,GO:0009987,GO:0010484,GO:0016043,GO:0016319,GO:…	2.3.1.48	ko:K11306	-	-	-	-	ko00000,ko01000,ko03036	-	-	-	Linker_histone,MOZ_SAS,PHD
Dmen007530	Haxy006710	7227.FBpp0072188	0	1530	29HW1@1|root,2RR2T@2759|Eukaryota,3A18U@33154|Opisthokonta,3BWFT@33208|Metazoa,3D4G8@33213|Bilateria,41WHW@6656|Arthropoda,3SKU0@50557|Insecta,44XNJ@7147|Diptera,45NRS@7214|Drosophilidae	50557|Insecta	S	Zinc ion binding. It is involved in the biological process described with protein transport	-	GO:0003674,GO:0005488,GO:0005515,GO:0005575,GO:0005622,GO:0005623,GO:0005737,GO:0006810,GO:0007275,GO:0008104,GO:0008150,GO:0008536,GO:0015031,GO:0015833,GO:0017016,GO:0019899,GO:0031267,GO:0032501,GO:0032502,GO:0033036,GO:0042886,GO:0044424,GO:0044464,GO:0045184,GO:0048856,GO:0051020,GO:0051179,GO:0051234,GO:0071702,GO:0071705	-	ko:K17595	ko04217,map04217	-	-	-	ko00000,ko00001,ko01009	-	-	-	PUB
Dmen007540	Haxy013623	7227.FBpp0292795	0	4036	KOG3585@1|root,KOG3585@2759|Eukaryota,3A8SX@33154|Opisthokonta,3BUE2@33208|Metazoa,3DBSJ@33213|Bilateria,421GC@6656|Arthropoda,3SP1I@50557|Insecta,451M0@7147|Diptera,45SZD@7214|Drosophilidae	50557|Insecta	K	Sequence-specific DNA binding transcription factor activity. It is involved in the biological process described with regulation of transcription, DNA-templated	-	GO:0002164,GO:0002376,GO:0002520,GO:0005575,GO:0005622,GO:0005623,GO:0005634,GO:0007275,GO:0007549,GO:0008150,GO:0009791,GO:0010468,GO:0019222,GO:0030097,GO:0032501,GO:0032502,GO:0035166,GO:0035167,GO:0040029,GO:0043226,GO:0043227,GO:0043229,GO:0043231,GO:0044424,GO:0044464,GO:0048513,GO:0048534,GO:0048542,GO:0048569,GO:0048731,GO:0048732,GO:0048856,GO:0050789,GO:0060255,GO:0065007	-	-	-	-	-	-	-	-	-	-	DUF4801
Dmen007588	Haxy009334	7220.FBpp0141524	5.41e-84	247	2CKSD@1|root,2S3WA@2759|Eukaryota,3A5YE@33154|Opisthokonta,3BSNS@33208|Metazoa,3D9YD@33213|Bilateria,420BI@6656|Arthropoda,3SNGT@50557|Insecta,453Y5@7147|Diptera,45Y7B@7214|Drosophilidae	50557|Insecta	S	Neuropeptide hormone activity	ITP	GO:0003674,GO:0005102,GO:0005179,GO:0005184,GO:0005488,GO:0005515,GO:0005575,GO:0005576,GO:0005615,GO:0007154,GO:0007165,GO:0007186,GO:0007218,GO:0007610,GO:0007622,GO:0007623,GO:0007626,GO:0008150,GO:0009966,GO:0009987,GO:0010469,GO:0010646,GO:0023051,GO:0023052,GO:0030545,GO:0042745,GO:0044421,GO:0045475,GO:0048018,GO:0048511,GO:0048512,GO:0048583,GO:0050789,GO:0050794,GO:0050896,GO:0051716,GO:…	-	-	-	-	-	-	-	-	-	-	Crust_neurohorm
Dmen007594	Haxy007728	7227.FBpp0088807	0	1003	KOG3845@1|root,KOG3845@2759|Eukaryota,393YY@33154|Opisthokonta,3BG9U@33208|Metazoa,3CV5P@33213|Bilateria,41TUT@6656|Arthropoda,3SJVX@50557|Insecta,450C2@7147|Diptera,45MTY@7214|Drosophilidae	50557|Insecta	I	lipid binding	-	GO:0003674,GO:0005488,GO:0005496,GO:0008289,GO:0015485,GO:0032934,GO:0036094,GO:0043178,GO:0097159	-	ko:K22291	ko04979,map04979	-	-	-	ko00000,ko00001,ko02000	9.B.64.1	-	-	MENTAL,START
Dmen007609	Haxy024817	7227.FBpp0072228	0	1044	COG2124@1|root,KOG0158@2759|Eukaryota,38BTY@33154|Opisthokonta,3BF8S@33208|Metazoa,3CV2F@33213|Bilateria,41YIV@6656|Arthropoda,3SZ1M@50557|Insecta,45A4M@7147|Diptera,45R2C@7214|Drosophilidae	50557|Insecta	Q	heme binding. It is involved in the biological process described with oxidation-reduction process	-	GO:0003674,GO:0003824,GO:0008150,GO:0008152,GO:0016491,GO:0055114	-	ko:K15003	-	-	-	-	ko00000,ko00199,ko01000	-	-	-	p450
Dmen007623	Haxy025423	7227.FBpp0072276	0	2167	COG5560@1|root,KOG1870@2759|Eukaryota,38BCQ@33154|Opisthokonta,3BENJ@33208|Metazoa,3CX63@33213|Bilateria,41XEC@6656|Arthropoda,3SJPW@50557|Insecta,44WQT@7147|Diptera,45PKI@7214|Drosophilidae	50557|Insecta	O	ubiquitinyl hydrolase activity. It is involved in the biological process described with ubiquitin-dependent protein catabolic process	-	GO:0003674,GO:0003824,GO:0004843,GO:0006464,GO:0006508,GO:0006807,GO:0008150,GO:0008152,GO:0008233,GO:0008234,GO:0009987,GO:0016579,GO:0016787,GO:0019538,GO:0019783,GO:0036211,GO:0036459,GO:0043170,GO:0043412,GO:0044237,GO:0044238,GO:0044260,GO:0044267,GO:0070011,GO:0070646,GO:0070647,GO:0071704,GO:0101005,GO:0140096,GO:1901564	3.4.19.12	ko:K11852,ko:K21343	ko04137,map04137	-	-	-	ko00000,ko00001,ko01000,ko01002,ko04121,ko04131	-	-	-	UCH
Dmen007672	Haxy019070	7227.FBpp0072304	0	938	2A3G3@1|root,2RY58@2759|Eukaryota,3A0V9@33154|Opisthokonta,3BPFG@33208|Metazoa,3D6PG@33213|Bilateria,41Z4K@6656|Arthropoda,3SMRJ@50557|Insecta,44ZFW@7147|Diptera,45STY@7214|Drosophilidae	50557|Insecta	-	-	uzip	GO:0000902,GO:0000904,GO:0006928,GO:0006935,GO:0007275,GO:0007399,GO:0007409,GO:0007411,GO:0007413,GO:0008037,GO:0008038,GO:0008150,GO:0009605,GO:0009653,GO:0009987,GO:0016043,GO:0022008,GO:0030030,GO:0030154,GO:0030182,GO:0031175,GO:0032501,GO:0032502,GO:0032989,GO:0032990,GO:0040011,GO:0042221,GO:0042330,GO:0048468,GO:0048666,GO:0048667,GO:0048699,GO:0048731,GO:0048812,GO:0048856,GO:0048858,GO:…	-	-	-	-	-	-	-	-	-	-	DUF3421
Dmen007694	Haxy012448	7227.FBpp0305420	0	1497	KOG0592@1|root,KOG0592@2759|Eukaryota,38C50@33154|Opisthokonta,3B9MT@33208|Metazoa,3CYMK@33213|Bilateria,41XK3@6656|Arthropoda,3SJD5@50557|Insecta,4522B@7147|Diptera,45P5B@7214|Drosophilidae	50557|Insecta	T	It is involved in the biological process described with protein phosphorylation	-	GO:0000003,GO:0001558,GO:0001932,GO:0001934,GO:0003006,GO:0003674,GO:0003824,GO:0004672,GO:0004674,GO:0004676,GO:0005575,GO:0005622,GO:0005623,GO:0005737,GO:0005886,GO:0006464,GO:0006468,GO:0006793,GO:0006796,GO:0006807,GO:0007154,GO:0007165,GO:0007166,GO:0007167,GO:0007169,GO:0007275,GO:0007276,GO:0007283,GO:0007292,GO:0007399,GO:0007416,GO:0007528,GO:0007548,GO:0008047,GO:0008150,GO:0008152,GO:…	2.7.11.1	ko:K06276	ko01524,ko03320,ko04011,ko04068,ko04071,ko04140,ko04150,ko04151,ko04152,ko04210,ko04510,ko04660,ko04664,ko04722,ko04910,ko04919,ko04931,ko04960,ko05145,ko05160,ko05205,ko05213,ko05215,ko05223,ko05231,map01524,map03320,map04011,map04068,map04071,map04140,map04150,map04151,map04152,map04210,map04510,map04660,map04664,map04722,map04910,map04919,map04931,map04960,map05145,map05160,map05205,map05213,m…	-	-	-	ko00000,ko00001,ko01000,ko01001,ko04131	-	-	-	PH_3,Pkinase
Dmen007705	Haxy010675	7227.FBpp0072382	9.47e-317	862	KOG3840@1|root,KOG3840@2759|Eukaryota,38CHE@33154|Opisthokonta,3BBJC@33208|Metazoa,3CS1K@33213|Bilateria,41Y0C@6656|Arthropoda,3SHPA@50557|Insecta,4520G@7147|Diptera,45QMF@7214|Drosophilidae	50557|Insecta	S	It is involved in the biological process described with protein homooligomerization	-	GO:0003008,GO:0007600,GO:0008150,GO:0032501,GO:0050877,GO:0050954,GO:0050975	2.7.1.30	ko:K00864,ko:K10482	ko00561,ko01100,ko03320,ko04626,map00561,map01100,map03320,map04626	-	R00847	RC00002,RC00017	ko00000,ko00001,ko01000,ko04121,ko04147	-	-	-	BTB_3
Dmen007721	Haxy010927	7227.FBpp0072420	0	3487	COG0318@1|root,KOG3628@2759|Eukaryota,38C0H@33154|Opisthokonta,3BC8R@33208|Metazoa,3CTY7@33213|Bilateria,41WJC@6656|Arthropoda,3SH8M@50557|Insecta,452DD@7147|Diptera,45TIS@7214|Drosophilidae	50557|Insecta	IQ	catalytic activity. It is involved in the biological process described with metabolic process	DIP2	GO:0003674,GO:0005488,GO:0005515	-	-	-	-	-	-	-	-	-	-	AMP-binding,DMAP_binding
Dmen007734	Haxy006570	7227.FBpp0301175	0	914	COG0513@1|root,COG0666@1|root,KOG0337@2759|Eukaryota,KOG0504@2759|Eukaryota,39MVN@33154|Opisthokonta,3CPF5@33208|Metazoa,3E5K7@33213|Bilateria,42AMX@6656|Arthropoda,3T00X@50557|Insecta,4533K@7147|Diptera,45RG2@7214|Drosophilidae	50557|Insecta	K	Ankyrin repeat	-	GO:0000123,GO:0001067,GO:0003674,GO:0003676,GO:0003677,GO:0003700,GO:0005488,GO:0005575,GO:0005622,GO:0005623,GO:0005634,GO:0005654,GO:0005671,GO:0006325,GO:0006338,GO:0006355,GO:0006357,GO:0006464,GO:0006473,GO:0006475,GO:0006807,GO:0006996,GO:0008150,GO:0008152,GO:0009889,GO:0009891,GO:0009893,GO:0009987,GO:0010468,GO:0010556,GO:0010557,GO:0010604,GO:0010628,GO:0016043,GO:0016569,GO:0016570,GO:…	-	ko:K09454	-	-	-	-	ko00000,ko03000,ko03029	-	-	-	Ank,Ank_2,Ank_3,Ank_4
Dmen007746	Haxy003200	7227.FBpp0305983	0	3849	2C4BE@1|root,2QT75@2759|Eukaryota,38NBU@33154|Opisthokonta,3BFN5@33208|Metazoa,3CR4Z@33213|Bilateria,41YAH@6656|Arthropoda,3SGP9@50557|Insecta,4509I@7147|Diptera,45R9D@7214|Drosophilidae	50557|Insecta	-	-	-	GO:0000226,GO:0001654,GO:0001745,GO:0001751,GO:0001754,GO:0002164,GO:0003674,GO:0005488,GO:0005515,GO:0005575,GO:0005622,GO:0005623,GO:0005634,GO:0005635,GO:0005640,GO:0005737,GO:0006810,GO:0006869,GO:0006928,GO:0006996,GO:0006997,GO:0007010,GO:0007017,GO:0007018,GO:0007097,GO:0007275,GO:0007317,GO:0007399,GO:0007423,GO:0007424,GO:0007517,GO:0007522,GO:0007523,GO:0007591,GO:0007593,GO:0008092,GO:…	-	-	-	-	-	-	-	-	-	-	KASH
Dmen007750	Haxy000296	7227.FBpp0072449	1.19e-202	562	KOG4514@1|root,KOG4514@2759|Eukaryota,3A3TT@33154|Opisthokonta,3BREZ@33208|Metazoa,3E4AA@33213|Bilateria,42001@6656|Arthropoda,3SNDR@50557|Insecta,4539A@7147|Diptera,45WQ1@7214|Drosophilidae	50557|Insecta	S	BLOC-1-related complex sub-unit 6	-	-	-	ko:K20820	-	-	-	-	ko00000,ko04131	-	-	-	BORCS6
Dmen007752	Haxy013321	7227.FBpp0072450	0	2291	KOG0667@1|root,KOG0667@2759|Eukaryota,38D9D@33154|Opisthokonta,3BCXE@33208|Metazoa,3CUY3@33213|Bilateria,41VTT@6656|Arthropoda,3SK18@50557|Insecta,452UP@7147|Diptera,45SNE@7214|Drosophilidae	50557|Insecta	T	It is involved in the biological process described with protein phosphorylation	hipk	GO:0001654,GO:0002009,GO:0002165,GO:0003674,GO:0003824,GO:0004672,GO:0004674,GO:0005488,GO:0005515,GO:0005575,GO:0005622,GO:0005623,GO:0005634,GO:0006464,GO:0006468,GO:0006793,GO:0006796,GO:0006807,GO:0007275,GO:0007423,GO:0007444,GO:0007472,GO:0007476,GO:0007552,GO:0007560,GO:0008013,GO:0008134,GO:0008150,GO:0008152,GO:0008586,GO:0008587,GO:0008589,GO:0008593,GO:0009605,GO:0009628,GO:0009629,GO:…	2.7.11.1	ko:K08826	ko04218,map04218	-	-	-	ko00000,ko00001,ko01000,ko01001	-	-	-	Pkinase
Dmen007775	Haxy011442	7227.FBpp0072477	2.82e-111	323	2CI6V@1|root,2RZP5@2759|Eukaryota,39ZVB@33154|Opisthokonta,3BPKH@33208|Metazoa,3CV6U@33213|Bilateria,420DB@6656|Arthropoda,3SNUA@50557|Insecta,453G7@7147|Diptera,45TQ9@7214|Drosophilidae	50557|Insecta	K	Protein dimerization activity. It is involved in the biological process described with negative regulation of transcription, DNA-templated	emc	GO:0000003,GO:0000122,GO:0000988,GO:0000989,GO:0001076,GO:0001191,GO:0001654,GO:0001700,GO:0001745,GO:0001751,GO:0001752,GO:0001754,GO:0002009,GO:0002064,GO:0002065,GO:0002066,GO:0002165,GO:0003002,GO:0003006,GO:0003674,GO:0005488,GO:0005515,GO:0005575,GO:0005622,GO:0005623,GO:0005634,GO:0006355,GO:0006357,GO:0007275,GO:0007276,GO:0007281,GO:0007292,GO:0007304,GO:0007306,GO:0007389,GO:0007391,GO:…	-	ko:K17696	ko04350,map04350	-	-	-	ko00000,ko00001,ko03000	-	-	-	HLH
Dmen007778	Haxy001233	7227.FBpp0290467	2.61e-259	711	KOG4529@1|root,KOG4529@2759|Eukaryota,38H0M@33154|Opisthokonta,3BAD8@33208|Metazoa,3CTB6@33213|Bilateria,41XD5@6656|Arthropoda,3SJ56@50557|Insecta,450BG@7147|Diptera,45V2E@7214|Drosophilidae	50557|Insecta	S	Protein of unknown function (DUF1308)	-	-	-	-	-	-	-	-	-	-	-	-	DUF1308
Dmen007780	Haxy008707	7227.FBpp0303820	2.82e-161	451	28N36@1|root,2QUNA@2759|Eukaryota,38EY3@33154|Opisthokonta,3BN38@33208|Metazoa,3CV6Y@33213|Bilateria,41ZCR@6656|Arthropoda,3SN9J@50557|Insecta,44Z89@7147|Diptera,45RAK@7214|Drosophilidae	50557|Insecta	S	DPCD protein family	-	-	-	ko:K20800	-	-	-	-	ko00000,ko03036	-	-	-	DPCD
Dmen007823	Haxy012683	7227.FBpp0072553	9.05e-242	667	KOG4297@1|root,KOG4297@2759|Eukaryota,39TWF@33154|Opisthokonta,3BFQ9@33208|Metazoa,3CX0X@33213|Bilateria,41Y2Z@6656|Arthropoda,3SGM9@50557|Insecta,4513A@7147|Diptera,45PSB@7214|Drosophilidae	50557|Insecta	TV	C-type lectin (CTL) or carbohydrate-recognition domain (CRD)	CTLMA6	GO:0003674,GO:0005488,GO:0007275,GO:0007591,GO:0007593,GO:0008150,GO:0021700,GO:0022404,GO:0030246,GO:0032501,GO:0032502,GO:0042303,GO:0042335,GO:0043473,GO:0048066,GO:0048067,GO:0048085,GO:0048856	-	-	-	-	-	-	-	-	-	-	Lectin_C
Dmen007853	Haxy000090	7227.FBpp0072595	0	1538	KOG3665@1|root,KOG3665@2759|Eukaryota,38DFJ@33154|Opisthokonta,3BAQN@33208|Metazoa,3CT45@33213|Bilateria,41TS4@6656|Arthropoda,3SH9K@50557|Insecta,450EY@7147|Diptera,45PM7@7214|Drosophilidae	50557|Insecta	S	regulation of ligase activity	-	GO:0000151,GO:0003674,GO:0003824,GO:0004842,GO:0005575,GO:0005622,GO:0005623,GO:0006464,GO:0006807,GO:0008150,GO:0008152,GO:0009987,GO:0016567,GO:0016740,GO:0019222,GO:0019538,GO:0019787,GO:0031323,GO:0031396,GO:0031399,GO:0031461,GO:0031462,GO:0032268,GO:0032446,GO:0032991,GO:0036211,GO:0043170,GO:0043412,GO:0044237,GO:0044238,GO:0044260,GO:0044267,GO:0044424,GO:0044464,GO:0050789,GO:0050790,GO:…	-	ko:K10350	-	-	-	-	ko00000,ko04121	-	-	-	-
Dmen007860	Haxy013439	7227.FBpp0072618	0	1553	KOG2127@1|root,KOG2080@2759|Eukaryota,38BDU@33154|Opisthokonta,3BCR4@33208|Metazoa,3CU6W@33213|Bilateria,41V0B@6656|Arthropoda,3SFMD@50557|Insecta,44YSP@7147|Diptera,45TJM@7214|Drosophilidae	50557|Insecta	T	PLAT/LH2 domain	-	GO:0003674,GO:0005085,GO:0005088,GO:0005215,GO:0005216,GO:0005261,GO:0005262,GO:0005488,GO:0005515,GO:0005575,GO:0005622,GO:0005623,GO:0005737,GO:0005794,GO:0006810,GO:0006811,GO:0006812,GO:0006816,GO:0007275,GO:0007591,GO:0007593,GO:0008150,GO:0008324,GO:0009581,GO:0009582,GO:0009605,GO:0009612,GO:0009628,GO:0009966,GO:0010646,GO:0012505,GO:0015075,GO:0015085,GO:0015267,GO:0015318,GO:0016020,GO:…	-	ko:K20164	-	-	-	-	ko00000,ko04131	-	-	-	DENN,PLAT,RUN,dDENN,uDENN
Dmen007870	Haxy005070	7227.FBpp0305552	2.14e-179	499	COG5648@1|root,KOG0381@2759|Eukaryota,391XQ@33154|Opisthokonta,3BI3N@33208|Metazoa,3CVAM@33213|Bilateria,41YII@6656|Arthropoda,3SIRX@50557|Insecta,454DB@7147|Diptera,45TV5@7214|Drosophilidae	50557|Insecta	K	high mobility group	-	-	-	-	-	-	-	-	-	-	-	-	HMG_box
Dmen007887	Haxy019881	7227.FBpp0072691	2.06e-194	543	KOG0917@1|root,KOG0917@2759|Eukaryota,39RB9@33154|Opisthokonta,3BE1F@33208|Metazoa,3CWNC@33213|Bilateria,41YCM@6656|Arthropoda,3SKN7@50557|Insecta,4505C@7147|Diptera,45SX7@7214|Drosophilidae	50557|Insecta	S	Vta1 like	-	GO:0001671,GO:0003674,GO:0005575,GO:0005622,GO:0005623,GO:0005737,GO:0005768,GO:0005770,GO:0005771,GO:0006810,GO:0008047,GO:0008150,GO:0010008,GO:0012505,GO:0016020,GO:0016192,GO:0016197,GO:0030234,GO:0031090,GO:0031410,GO:0031982,GO:0032509,GO:0032781,GO:0032991,GO:0036452,GO:0043085,GO:0043226,GO:0043227,GO:0043229,GO:0043462,GO:0044093,GO:0044422,GO:0044424,GO:0044425,GO:0044433,GO:0044440,GO:…	-	ko:K12199	ko04144,map04144	-	-	-	ko00000,ko00001,ko04131	-	-	-	Vta1
Dmen007904	Haxy008494	7227.FBpp0297108	0	981	COG3325@1|root,KOG2806@2759|Eukaryota,39UIT@33154|Opisthokonta,3BKFT@33208|Metazoa,3D1K1@33213|Bilateria,41VI4@6656|Arthropoda,3SIPT@50557|Insecta,452BP@7147|Diptera,45SF6@7214|Drosophilidae	50557|Insecta	G	Chitinase activity. It is involved in the biological process described with carbohydrate metabolic process	-	GO:0002164,GO:0002165,GO:0002168,GO:0003674,GO:0003824,GO:0004553,GO:0004568,GO:0005488,GO:0005575,GO:0005576,GO:0005615,GO:0005622,GO:0005623,GO:0005737,GO:0006022,GO:0006026,GO:0006030,GO:0006032,GO:0006040,GO:0006807,GO:0006950,GO:0007275,GO:0007591,GO:0008061,GO:0008144,GO:0008150,GO:0008152,GO:0008362,GO:0008363,GO:0009056,GO:0009057,GO:0009611,GO:0009791,GO:0009987,GO:0016787,GO:0016798,GO:…	3.2.1.14	ko:K01183	ko00520,ko01100,map00520,map01100	-	R01206,R02334	RC00467	ko00000,ko00001,ko01000	-	GH18	-	Glyco_hydro_18
Dmen007925	Haxy010421	7227.FBpp0072745	0	1285	COG5256@1|root,KOG0458@2759|Eukaryota,38BRZ@33154|Opisthokonta,3BIVK@33208|Metazoa,3CTGM@33213|Bilateria,41X1W@6656|Arthropoda,3SHSQ@50557|Insecta,44X16@7147|Diptera,45S5K@7214|Drosophilidae	50557|Insecta	J	GTPase activity	-	GO:0003674,GO:0003824,GO:0003924,GO:0005488,GO:0005515,GO:0005575,GO:0005622,GO:0005623,GO:0006412,GO:0006518,GO:0006807,GO:0008150,GO:0008152,GO:0009058,GO:0009059,GO:0009892,GO:0009987,GO:0010467,GO:0010468,GO:0010605,GO:0010608,GO:0010629,GO:0016441,GO:0016458,GO:0016462,GO:0016787,GO:0016817,GO:0016818,GO:0017111,GO:0019222,GO:0019538,GO:0034641,GO:0034645,GO:0040029,GO:0043043,GO:0043170,GO:…	-	ko:K14416	ko03015,ko05134,map03015,map05134	-	-	-	ko00000,ko00001,ko03019	-	-	-	GTP_EFTU,GTP_EFTU_D2,GTP_EFTU_D3,HBS1_N
Dmen007926	Haxy000496	7220.FBpp0133378	5.75e-124	352	KOG4753@1|root,KOG4753@2759|Eukaryota,3ABM0@33154|Opisthokonta,3BS4C@33208|Metazoa,3D8U1@33213|Bilateria,41ZR5@6656|Arthropoda,3SMXW@50557|Insecta,452WT@7147|Diptera,45QQK@7214|Drosophilidae	50557|Insecta	S	Eukaryotic protein of unknown function (DUF872)	-	-	-	-	-	-	-	-	-	-	-	-	DUF872
Dmen007938	Haxy013667	7227.FBpp0293022	0	7046	KOG1786@1|root,KOG1786@2759|Eukaryota,3AMG3@33154|Opisthokonta,3BBV0@33208|Metazoa,3CWV0@33213|Bilateria,41XXZ@6656|Arthropoda,3SKJV@50557|Insecta,44YM3@7147|Diptera,45PG8@7214|Drosophilidae	50557|Insecta	TU	Beige/BEACH domain	-	GO:0005575,GO:0005623,GO:0006810,GO:0006897,GO:0006909,GO:0006914,GO:0006996,GO:0007033,GO:0008150,GO:0008152,GO:0009056,GO:0009987,GO:0012505,GO:0016043,GO:0016192,GO:0016236,GO:0016243,GO:0032535,GO:0044237,GO:0044248,GO:0044464,GO:0045771,GO:0051179,GO:0051234,GO:0061919,GO:0065007,GO:0065008,GO:0071840,GO:0090066,GO:0098657,GO:1905037	-	-	-	-	-	-	-	-	-	-	Beach,PH_BEACH
Dmen007967	Haxy010410	7227.FBpp0072781	0	1354	KOG2406@1|root,KOG2406@2759|Eukaryota,38H0J@33154|Opisthokonta,3BDYG@33208|Metazoa,3CXQ1@33213|Bilateria,41X1D@6656|Arthropoda,3SKF3@50557|Insecta,44YQ1@7147|Diptera,45NJI@7214|Drosophilidae	50557|Insecta	K	SGT1 protein	ecd	GO:0000003,GO:0000375,GO:0000377,GO:0000398,GO:0001654,GO:0001655,GO:0001700,GO:0001745,GO:0002009,GO:0002164,GO:0002165,GO:0002168,GO:0002376,GO:0002520,GO:0003006,GO:0003674,GO:0003712,GO:0003713,GO:0005488,GO:0005575,GO:0005622,GO:0005623,GO:0005634,GO:0005737,GO:0006066,GO:0006139,GO:0006351,GO:0006366,GO:0006396,GO:0006397,GO:0006629,GO:0006694,GO:0006697,GO:0006725,GO:0006807,GO:0006996,GO:…	-	-	-	-	-	-	-	-	-	-	SGT1
Dmen007976	Haxy024830	7227.FBpp0072779	0	1704	COG5183@1|root,KOG1609@2759|Eukaryota,38GYJ@33154|Opisthokonta,3BCF4@33208|Metazoa,3CWNX@33213|Bilateria,41VBR@6656|Arthropoda,3SKRY@50557|Insecta,45238@7147|Diptera,45RMT@7214|Drosophilidae	50557|Insecta	A	Zinc ion binding	-	GO:0003674,GO:0003824,GO:0004842,GO:0005488,GO:0005575,GO:0005622,GO:0005623,GO:0005737,GO:0005783,GO:0005789,GO:0006464,GO:0006508,GO:0006511,GO:0006807,GO:0006950,GO:0008150,GO:0008152,GO:0008270,GO:0009056,GO:0009057,GO:0009987,GO:0010033,GO:0010243,GO:0010498,GO:0012505,GO:0016020,GO:0016021,GO:0016567,GO:0016740,GO:0019538,GO:0019787,GO:0019941,GO:0030163,GO:0030176,GO:0030433,GO:0031224,GO:…	2.3.2.27	ko:K10661	ko04141,map04141	-	-	-	ko00000,ko00001,ko01000,ko04121	-	-	-	RINGv
Dmen007981	Haxy012325	7213.XP_004526995.1	0	3390	KOG0445@1|root,KOG0445@2759|Eukaryota,38D8G@33154|Opisthokonta,3BCUN@33208|Metazoa,3CV9H@33213|Bilateria,41UF8@6656|Arthropoda,3SJN8@50557|Insecta,44XM9@7147|Diptera	50557|Insecta	Z	Actin binding. It is involved in the biological process described with cytoskeleton organization	-	GO:0003674,GO:0003779,GO:0005488,GO:0005515,GO:0008092	-	ko:K10369	-	-	-	-	ko00000,ko04812	-	-	-	Gelsolin,VHP
Dmen007993	Haxy014200	7227.FBpp0072803	0	1418	KOG3751@1|root,KOG3751@2759|Eukaryota,39Z26@33154|Opisthokonta,3BH08@33208|Metazoa,3CS03@33213|Bilateria,41XC5@6656|Arthropoda,3SFSK@50557|Insecta,451GW@7147|Diptera,45S5U@7214|Drosophilidae	50557|Insecta	T	Pleckstrin homology domain.	dos	GO:0000578,GO:0001654,GO:0001745,GO:0001751,GO:0001752,GO:0001754,GO:0002376,GO:0003002,GO:0003674,GO:0005070,GO:0005488,GO:0005515,GO:0005575,GO:0005622,GO:0005623,GO:0005737,GO:0005886,GO:0006355,GO:0006357,GO:0006955,GO:0006959,GO:0007154,GO:0007165,GO:0007166,GO:0007167,GO:0007169,GO:0007275,GO:0007350,GO:0007351,GO:0007389,GO:0007399,GO:0007423,GO:0007444,GO:0007465,GO:0008150,GO:0008293,GO:…	-	ko:K20231	ko04013,map04013	-	-	-	ko00000,ko00001	-	-	-	PH
Dmen008015	Haxy008280	7227.FBpp0072840	0	3778	KOG2993@1|root,KOG2993@2759|Eukaryota,38BHV@33154|Opisthokonta,3BCCB@33208|Metazoa,3CSFT@33213|Bilateria,41YBC@6656|Arthropoda,3SIVQ@50557|Insecta,44XHM@7147|Diptera,45RJB@7214|Drosophilidae	50557|Insecta	U	It is involved in the biological process described with autophagy	Atg2	GO:0000045,GO:0000272,GO:0000407,GO:0000422,GO:0002165,GO:0005575,GO:0005622,GO:0005623,GO:0005737,GO:0005975,GO:0005976,GO:0005977,GO:0005980,GO:0006073,GO:0006091,GO:0006112,GO:0006914,GO:0006950,GO:0006996,GO:0007005,GO:0007033,GO:0007154,GO:0007275,GO:0007552,GO:0008150,GO:0008152,GO:0008219,GO:0009056,GO:0009057,GO:0009251,GO:0009267,GO:0009605,GO:0009611,GO:0009653,GO:0009791,GO:0009886,GO:…	-	ko:K17906	ko04136,ko04138,ko04140,map04136,map04138,map04140	-	-	-	ko00000,ko00001,ko02000,ko03029,ko04131	9.A.15.1	-	-	ATG2_CAD,ATG_C,Chorein_N,VPS13_C
Dmen008038	Haxy006971	7227.FBpp0072874	1.84e-243	675	KOG3002@1|root,KOG3002@2759|Eukaryota,39SPR@33154|Opisthokonta,3B9UI@33208|Metazoa,3CX0H@33213|Bilateria,41XUQ@6656|Arthropoda,3SH9T@50557|Insecta,451QV@7147|Diptera,45PHQ@7214|Drosophilidae	50557|Insecta	O	zinc ion binding. It is involved in the biological process described with protein ubiquitination	-	-	-	-	-	-	-	-	-	-	-	-	zf-C3HC4_3,zf-TRAF
Dmen008057	Haxy001481	7227.FBpp0072899	0	2123	KOG4643@1|root,KOG4643@2759|Eukaryota,38CBD@33154|Opisthokonta,3BBRW@33208|Metazoa,3CZG6@33213|Bilateria,41WM8@6656|Arthropoda,3SHUY@50557|Insecta,451JY@7147|Diptera,45PWV@7214|Drosophilidae	50557|Insecta	S	HOOK protein	-	GO:0000226,GO:0000902,GO:0000904,GO:0003674,GO:0005488,GO:0005515,GO:0005575,GO:0005622,GO:0005623,GO:0005737,GO:0005813,GO:0005815,GO:0005856,GO:0005911,GO:0005912,GO:0005913,GO:0005914,GO:0005915,GO:0006810,GO:0006996,GO:0007010,GO:0007015,GO:0007017,GO:0007155,GO:0007275,GO:0007399,GO:0008017,GO:0008092,GO:0008150,GO:0008361,GO:0009653,GO:0009987,GO:0015630,GO:0015631,GO:0016043,GO:0016358,GO:…	-	-	-	-	-	-	-	-	-	-	HOOK
Dmen008079	Haxy013246	7227.FBpp0072956	1.17e-271	743	COG0631@1|root,KOG0698@2759|Eukaryota,39J7S@33154|Opisthokonta,3BGKM@33208|Metazoa,3D3YV@33213|Bilateria,41XAV@6656|Arthropoda,3SFS5@50557|Insecta,450DX@7147|Diptera,45T6G@7214|Drosophilidae	50557|Insecta	T	protein serine threonine phosphatase activity. It is involved in the biological process described with protein dephosphorylation	-	GO:0003674,GO:0003824,GO:0004721,GO:0004722,GO:0005575,GO:0005622,GO:0005623,GO:0005737,GO:0005829,GO:0006464,GO:0006470,GO:0006793,GO:0006796,GO:0006807,GO:0008150,GO:0008152,GO:0009987,GO:0016311,GO:0016787,GO:0016788,GO:0016791,GO:0019538,GO:0036211,GO:0042578,GO:0043170,GO:0043412,GO:0044237,GO:0044238,GO:0044260,GO:0044267,GO:0044424,GO:0044444,GO:0044464,GO:0071704,GO:0140096,GO:1901564	3.1.3.16	ko:K14803	-	-	-	-	ko00000,ko01000,ko01009,ko03009	-	-	-	PP2C
Dmen008104	Haxy011480	7227.FBpp0072940	0	1005	KOG1902@1|root,KOG1902@2759|Eukaryota,38HRU@33154|Opisthokonta,3B9NA@33208|Metazoa,3CZQ9@33213|Bilateria,41VG0@6656|Arthropoda,3SIG5@50557|Insecta,44XKM@7147|Diptera,45QSQ@7214|Drosophilidae	50557|Insecta	AT	YT521-B-like domain	-	GO:0000003,GO:0000381,GO:0003006,GO:0003674,GO:0003676,GO:0003723,GO:0003729,GO:0005488,GO:0005575,GO:0005622,GO:0005623,GO:0005634,GO:0005654,GO:0006139,GO:0006725,GO:0006807,GO:0007530,GO:0008150,GO:0008152,GO:0009987,GO:0010468,GO:0016070,GO:0016604,GO:0019219,GO:0019222,GO:0022414,GO:0031323,GO:0031974,GO:0031981,GO:0032502,GO:0034641,GO:0036002,GO:0043170,GO:0043226,GO:0043227,GO:0043229,GO:…	-	ko:K20100	-	-	-	-	ko00000,ko03041	-	-	-	YTH
Dmen008106	Haxy010991	7227.FBpp0072938	4.23e-87	255	KOG4517@1|root,KOG4517@2759|Eukaryota,3A4EW@33154|Opisthokonta,3BUZG@33208|Metazoa,3D83R@33213|Bilateria,421E3@6656|Arthropoda,3SPBQ@50557|Insecta,454HU@7147|Diptera,45UDX@7214|Drosophilidae	50557|Insecta	S	Uncharacterized conserved protein (DUF2367)	-	-	-	-	-	-	-	-	-	-	-	-	DUF2367
Dmen008143	Haxy008765	7227.FBpp0073035	0	1483	COG5272@1|root,KOG0001@2759|Eukaryota,38ECC@33154|Opisthokonta,3B9NC@33208|Metazoa,3CXIG@33213|Bilateria,41XBP@6656|Arthropoda,3SFZR@50557|Insecta,4527Q@7147|Diptera	50557|Insecta	O	protein tag	-	GO:0002165,GO:0003674,GO:0005575,GO:0005622,GO:0005623,GO:0005694,GO:0005700,GO:0005704,GO:0006464,GO:0006508,GO:0006511,GO:0006807,GO:0006914,GO:0007275,GO:0007552,GO:0007568,GO:0008150,GO:0008152,GO:0008219,GO:0008340,GO:0009056,GO:0009057,GO:0009653,GO:0009791,GO:0009886,GO:0009987,GO:0010259,GO:0010623,GO:0012501,GO:0016567,GO:0019538,GO:0019941,GO:0030154,GO:0030163,GO:0031386,GO:0032446,GO:…	-	ko:K08770	ko03320,map03320	-	-	-	ko00000,ko00001,ko04121	-	-	-	ubiquitin
Dmen008222	Haxy006225	7227.FBpp0073090	1.35e-178	499	COG5174@1|root,KOG3095@2759|Eukaryota,38CER@33154|Opisthokonta,3BJGW@33208|Metazoa,3CRKG@33213|Bilateria,41X70@6656|Arthropoda,3SI37@50557|Insecta,44YWF@7147|Diptera,45VE0@7214|Drosophilidae	50557|Insecta	K	Recruits TFIIH to the initiation complex and stimulates the RNA polymerase II C-terminal domain kinase and DNA-dependent ATPase activities of TFIIH. Both TFIIH and TFIIE are required for promoter clearance by RNA polymerase	-	GO:0000428,GO:0005575,GO:0005622,GO:0005623,GO:0005634,GO:0005654,GO:0005667,GO:0005673,GO:0006139,GO:0006351,GO:0006352,GO:0006355,GO:0006357,GO:0006366,GO:0006367,GO:0006725,GO:0006807,GO:0008150,GO:0008152,GO:0009058,GO:0009059,GO:0009889,GO:0009891,GO:0009893,GO:0009987,GO:0010467,GO:0010468,GO:0010556,GO:0010557,GO:0010604,GO:0010628,GO:0016070,GO:0016591,GO:0018130,GO:0019219,GO:0019222,GO:…	-	ko:K03137	ko03022,ko05169,ko05203,map03022,map05169,map05203	-	-	-	ko00000,ko00001,ko03021	-	-	-	TFIIE_beta
Dmen008230	Haxy007258	7227.FBpp0112051	0	1125	KOG3565@1|root,KOG3565@2759|Eukaryota,38EK2@33154|Opisthokonta,3BDUA@33208|Metazoa,3CTQB@33213|Bilateria,41UJ6@6656|Arthropoda,3SGBC@50557|Insecta,44ZDE@7147|Diptera,45R5F@7214|Drosophilidae	50557|Insecta	Z	It is involved in the biological process described with signal transduction	-	GO:0000003,GO:0002009,GO:0002064,GO:0002065,GO:0002066,GO:0002165,GO:0003006,GO:0003674,GO:0005488,GO:0005515,GO:0005543,GO:0005575,GO:0005623,GO:0005886,GO:0007009,GO:0007275,GO:0007276,GO:0007281,GO:0007292,GO:0007293,GO:0007349,GO:0007399,GO:0007444,GO:0007472,GO:0007476,GO:0007498,GO:0007552,GO:0007560,GO:0008064,GO:0008104,GO:0008150,GO:0008289,GO:0008544,GO:0008582,GO:0009653,GO:0009791,GO:…	-	ko:K20121	-	-	-	-	ko00000,ko04131	-	-	-	FCH,SH3_1
Dmen008261	Haxy010558	7227.FBpp0293524	2.5e-314	856	KOG2287@1|root,KOG2287@2759|Eukaryota,39WDH@33154|Opisthokonta,3BT6Y@33208|Metazoa,3D9UH@33213|Bilateria,429X1@6656|Arthropoda,3SZC1@50557|Insecta,45110@7147|Diptera,45SD5@7214|Drosophilidae	50557|Insecta	G	activity. It is involved in the biological process described with protein glycosylation	-	GO:0003674,GO:0003824,GO:0016740,GO:0016757	-	-	-	-	-	-	-	-	-	-	Galactosyl_T
Dmen008264	Haxy010894	7220.FBpp0132718	0	1143	COG0515@1|root,KOG0197@2759|Eukaryota,38E1B@33154|Opisthokonta,3BAZR@33208|Metazoa,3CTKV@33213|Bilateria,41XSC@6656|Arthropoda,3SJNU@50557|Insecta,44ZT0@7147|Diptera,45Q6M@7214|Drosophilidae	50557|Insecta	T	ATP binding. It is involved in the biological process described with protein phosphorylation	-	GO:0000003,GO:0000165,GO:0000902,GO:0000904,GO:0001700,GO:0001932,GO:0001934,GO:0002009,GO:0002064,GO:0002065,GO:0002066,GO:0002376,GO:0003006,GO:0003008,GO:0003674,GO:0003824,GO:0004672,GO:0004713,GO:0004715,GO:0005102,GO:0005488,GO:0005515,GO:0005575,GO:0005576,GO:0005622,GO:0005623,GO:0005886,GO:0006464,GO:0006468,GO:0006793,GO:0006796,GO:0006807,GO:0006810,GO:0006928,GO:0006935,GO:0006950,GO:…	2.7.10.2	ko:K05704	ko01521,ko01522,ko04012,ko04013,ko04015,ko04062,ko04137,ko04144,ko04360,ko04370,ko04510,ko04520,ko04530,ko04540,ko04611,ko04727,ko04750,ko04810,ko04912,ko04915,ko04917,ko04919,ko04921,ko04926,ko05100,ko05120,ko05131,ko05152,ko05161,ko05167,ko05203,ko05205,ko05219,ko05418,map01521,map01522,map04012,map04013,map04015,map04062,map04137,map04144,map04360,map04370,map04510,map04520,map04530,map04540,m…	-	-	-	ko00000,ko00001,ko01000,ko01001,ko04131	-	-	-	Pkinase_Tyr,SH2,SH3_1
Dmen008314	Haxy002364	7227.FBpp0076861	0	1274	COG5059@1|root,KOG4280@2759|Eukaryota,39M8E@33154|Opisthokonta,3BA0S@33208|Metazoa,3CRJG@33213|Bilateria,41W6D@6656|Arthropoda,3SGXQ@50557|Insecta,452PK@7147|Diptera,45S2A@7214|Drosophilidae	50557|Insecta	Z	Belongs to the TRAFAC class myosin-kinesin ATPase superfamily. Kinesin family	kinesin-2B	GO:0000226,GO:0000902,GO:0000904,GO:0003008,GO:0003674,GO:0003774,GO:0003777,GO:0003824,GO:0005575,GO:0005622,GO:0005623,GO:0005737,GO:0005768,GO:0005769,GO:0005856,GO:0005871,GO:0005875,GO:0005886,GO:0005912,GO:0005929,GO:0006810,GO:0006928,GO:0006935,GO:0006996,GO:0007010,GO:0007017,GO:0007018,GO:0007163,GO:0007275,GO:0007399,GO:0007409,GO:0007411,GO:0007600,GO:0007605,GO:0007606,GO:0007608,GO:…	-	ko:K10394	ko04340,map04340	-	-	-	ko00000,ko00001,ko04812	-	-	-	Kinesin
Dmen008340	Haxy019532	7227.FBpp0304191	0	1803	KOG2461@1|root,KOG2461@2759|Eukaryota,38HX4@33154|Opisthokonta,3BEN7@33208|Metazoa,3CRW3@33213|Bilateria,41VAP@6656|Arthropoda,3SK1U@50557|Insecta,45073@7147|Diptera,45PX1@7214|Drosophilidae	50557|Insecta	K	Metal ion binding	Blimp-1	GO:0000122,GO:0000981,GO:0000982,GO:0001078,GO:0001227,GO:0002165,GO:0003674,GO:0003700,GO:0005575,GO:0005622,GO:0005623,GO:0005634,GO:0006355,GO:0006357,GO:0007275,GO:0007424,GO:0008150,GO:0009719,GO:0009725,GO:0009791,GO:0009889,GO:0009890,GO:0009892,GO:0009987,GO:0010033,GO:0010468,GO:0010556,GO:0010558,GO:0010605,GO:0010629,GO:0014070,GO:0019219,GO:0019222,GO:0031323,GO:0031324,GO:0031326,GO:…	-	-	-	-	-	-	-	-	-	-	SET,zf-C2H2
Dmen008347	Haxy011551	7227.FBpp0076802	0	2908	COG5077@1|root,KOG4598@2759|Eukaryota,38DTA@33154|Opisthokonta,3BEVE@33208|Metazoa,3CY0B@33213|Bilateria,41XF9@6656|Arthropoda,3SJ08@50557|Insecta,451YQ@7147|Diptera,45RYQ@7214|Drosophilidae	50557|Insecta	O	ubiquitinyl hydrolase activity. It is involved in the biological process described with ubiquitin-dependent protein catabolic process	-	GO:0001654,GO:0001745,GO:0003674,GO:0003824,GO:0004843,GO:0005575,GO:0005622,GO:0005623,GO:0005634,GO:0005737,GO:0006139,GO:0006259,GO:0006281,GO:0006284,GO:0006355,GO:0006464,GO:0006508,GO:0006725,GO:0006807,GO:0006950,GO:0006974,GO:0007275,GO:0007423,GO:0008150,GO:0008152,GO:0008233,GO:0008234,GO:0009653,GO:0009887,GO:0009889,GO:0009892,GO:0009894,GO:0009895,GO:0009966,GO:0009967,GO:0009987,GO:…	3.4.19.12	ko:K11857	-	-	-	-	ko00000,ko01000,ko01002,ko04121	-	-	-	UCH,Ubiquitin_2
Dmen008354	Haxy019126	7227.FBpp0289218	5.98e-125	355	2CN73@1|root,2QUAI@2759|Eukaryota,38EPE@33154|Opisthokonta,3BEFD@33208|Metazoa,3CTIJ@33213|Bilateria,41ZAF@6656|Arthropoda,3SNE0@50557|Insecta,44XX6@7147|Diptera,45RNU@7214|Drosophilidae	50557|Insecta	C	It is involved in the biological process described with mitochondrion organization	Pmi	GO:0005575,GO:0005622,GO:0005623,GO:0005737,GO:0005739,GO:0005740,GO:0005743,GO:0006091,GO:0006119,GO:0006139,GO:0006163,GO:0006725,GO:0006753,GO:0006793,GO:0006796,GO:0006807,GO:0006996,GO:0007005,GO:0007006,GO:0007007,GO:0008150,GO:0008152,GO:0009117,GO:0009123,GO:0009126,GO:0009141,GO:0009144,GO:0009150,GO:0009161,GO:0009167,GO:0009199,GO:0009205,GO:0009259,GO:0009653,GO:0009987,GO:0015980,GO:…	-	-	-	-	-	-	-	-	-	-	Mito_morph_reg
Dmen008453	Haxy019069	7227.FBpp0076677	0	2071	KOG3704@1|root,KOG3703@2759|Eukaryota,38FX2@33154|Opisthokonta,3BAKF@33208|Metazoa,3CVV0@33213|Bilateria,41TYB@6656|Arthropoda,3SI2B@50557|Insecta,44WSE@7147|Diptera,45MUN@7214|Drosophilidae	50557|Insecta	O	heparan sulfate -glucosamine N-sulfotransferase activity	-	GO:0000003,GO:0000137,GO:0000271,GO:0001667,GO:0001704,GO:0001707,GO:0002009,GO:0002165,GO:0003002,GO:0003674,GO:0003824,GO:0005575,GO:0005622,GO:0005623,GO:0005737,GO:0005783,GO:0005794,GO:0005795,GO:0005975,GO:0005976,GO:0006022,GO:0006023,GO:0006024,GO:0006029,GO:0006790,GO:0006807,GO:0006810,GO:0006897,GO:0006928,GO:0006996,GO:0007005,GO:0007154,GO:0007165,GO:0007166,GO:0007167,GO:0007169,GO:…	-	ko:K02577	ko00534,ko01100,map00534,map01100	M00059	-	-	ko00000,ko00001,ko00002,ko01000,ko01003	-	-	-	HSNSD,Sulfotransfer_1
Dmen008477	Haxy011359	7227.FBpp0076649	2.45e-306	853	COG0513@1|root,KOG0331@2759|Eukaryota,38D0V@33154|Opisthokonta,3BCQC@33208|Metazoa,3CTK2@33213|Bilateria,41TIS@6656|Arthropoda,3SK3F@50557|Insecta,4507K@7147|Diptera,45RPZ@7214|Drosophilidae	50557|Insecta	A	nucleic acid binding	-	GO:0000375,GO:0000377,GO:0000398,GO:0003674,GO:0003724,GO:0003824,GO:0004004,GO:0004386,GO:0005575,GO:0005622,GO:0005623,GO:0005634,GO:0005730,GO:0005737,GO:0006139,GO:0006355,GO:0006396,GO:0006397,GO:0006725,GO:0006807,GO:0008026,GO:0008150,GO:0008152,GO:0008186,GO:0008380,GO:0009889,GO:0009891,GO:0009893,GO:0009987,GO:0010467,GO:0010468,GO:0010501,GO:0010556,GO:0010557,GO:0010604,GO:0010628,GO:…	3.6.4.13	ko:K12823	ko03040,ko05202,ko05205,map03040,map05202,map05205	-	-	-	ko00000,ko00001,ko01000,ko03009,ko03041	-	-	-	DEAD,Helicase_C
Dmen008500	Haxy007807	7227.FBpp0076635	0	1015	KOG3001@1|root,KOG3001@2759|Eukaryota,39SWR@33154|Opisthokonta,3BFGI@33208|Metazoa,3D0SP@33213|Bilateria,41W1V@6656|Arthropoda,3SHG4@50557|Insecta,45082@7147|Diptera,45S8Y@7214|Drosophilidae	50557|Insecta	B	MRG	msl-3	GO:0000123,GO:0000228,GO:0000803,GO:0000805,GO:0002682,GO:0003674,GO:0003676,GO:0003682,GO:0003723,GO:0003729,GO:0005488,GO:0005515,GO:0005575,GO:0005622,GO:0005623,GO:0005634,GO:0005654,GO:0005694,GO:0005700,GO:0006325,GO:0006338,GO:0006355,GO:0006464,GO:0006473,GO:0006475,GO:0006476,GO:0006807,GO:0006996,GO:0007549,GO:0008150,GO:0008152,GO:0009047,GO:0009889,GO:0009891,GO:0009893,GO:0009987,GO:…	-	ko:K18403	-	-	-	-	ko00000,ko03036	-	-	-	MRG,Tudor-knot
Dmen008506	Haxy005000	7227.FBpp0291254	0	1902	KOG3723@1|root,KOG3723@2759|Eukaryota,3943Z@33154|Opisthokonta,3BC4R@33208|Metazoa,3CTFB@33213|Bilateria,41VR4@6656|Arthropoda,3SIPD@50557|Insecta,451R5@7147|Diptera,45PKC@7214|Drosophilidae	50557|Insecta	T	Pleckstrin homology domain.	-	GO:0001654,GO:0001708,GO:0001745,GO:0001751,GO:0001752,GO:0001754,GO:0003674,GO:0005488,GO:0005515,GO:0005543,GO:0005575,GO:0005623,GO:0005886,GO:0006355,GO:0006950,GO:0007154,GO:0007275,GO:0007398,GO:0007399,GO:0007422,GO:0007423,GO:0007460,GO:0008150,GO:0008289,GO:0009267,GO:0009605,GO:0009653,GO:0009887,GO:0009888,GO:0009889,GO:0009966,GO:0009967,GO:0009987,GO:0009991,GO:0010314,GO:0010468,GO:…	-	-	-	-	-	-	-	-	-	-	PH
Dmen008507	Haxy004837	7227.FBpp0288916	0	1790	295C2@1|root,2RCA0@2759|Eukaryota,39RZI@33154|Opisthokonta,3BC0Y@33208|Metazoa,3D0D2@33213|Bilateria,41TQF@6656|Arthropoda,3SJAD@50557|Insecta,4506I@7147|Diptera,45SBV@7214|Drosophilidae	50557|Insecta	-	-	corn	GO:0003674,GO:0005488,GO:0005515,GO:0005575,GO:0005622,GO:0005623,GO:0005737,GO:0005938,GO:0008017,GO:0008092,GO:0008150,GO:0015631,GO:0017157,GO:0032879,GO:0032991,GO:0044424,GO:0044444,GO:0044464,GO:0045177,GO:0045921,GO:0048518,GO:0048522,GO:0050789,GO:0050794,GO:0051046,GO:0051047,GO:0051049,GO:0051050,GO:0060627,GO:0065007,GO:0071944,GO:0099568,GO:1903530,GO:1903532	-	-	-	-	-	-	-	-	-	-	-
Dmen008517	Haxy023795	7227.FBpp0305561	0	1345	COG0457@1|root,KOG1126@2759|Eukaryota,38DG8@33154|Opisthokonta,3BENB@33208|Metazoa,3CWDT@33213|Bilateria,41TXT@6656|Arthropoda,3SFUT@50557|Insecta,44XXJ@7147|Diptera,45PPK@7214|Drosophilidae	50557|Insecta	D	Anaphase-promoting complex, cyclosome, subunit 3	Cdc27	GO:0000151,GO:0000152,GO:0000375,GO:0000377,GO:0000398,GO:0003674,GO:0003824,GO:0004842,GO:0005575,GO:0005622,GO:0005623,GO:0005634,GO:0005680,GO:0006139,GO:0006396,GO:0006397,GO:0006464,GO:0006508,GO:0006511,GO:0006725,GO:0006807,GO:0008150,GO:0008152,GO:0008380,GO:0009056,GO:0009057,GO:0009987,GO:0010467,GO:0010498,GO:0016070,GO:0016071,GO:0016567,GO:0016740,GO:0019538,GO:0019787,GO:0019941,GO:…	-	ko:K03350	ko04110,ko04111,ko04113,ko04114,ko04120,ko04914,ko05166,map04110,map04111,map04113,map04114,map04120,map04914,map05166	M00389	-	-	ko00000,ko00001,ko00002,ko01009,ko03036,ko04121	-	-	-	ANAPC3,TPR_1,TPR_16,TPR_6,TPR_8
Dmen008534	Haxy018856	7227.FBpp0076557	6.45e-241	662	COG0142@1|root,KOG0777@2759|Eukaryota,38B3Z@33154|Opisthokonta,3BDF8@33208|Metazoa,3CWTQ@33213|Bilateria,41TBT@6656|Arthropoda,3SFVS@50557|Insecta,44YV3@7147|Diptera,45N4T@7214|Drosophilidae	50557|Insecta	H	It is involved in the biological process described with isoprenoid biosynthetic process	-	GO:0000003,GO:0003006,GO:0006928,GO:0007275,GO:0007276,GO:0007281,GO:0007292,GO:0007507,GO:0008150,GO:0008354,GO:0009790,GO:0009888,GO:0009987,GO:0016477,GO:0019953,GO:0022412,GO:0022414,GO:0030154,GO:0032501,GO:0032502,GO:0032504,GO:0035050,GO:0035295,GO:0040011,GO:0044703,GO:0048468,GO:0048477,GO:0048513,GO:0048568,GO:0048609,GO:0048731,GO:0048856,GO:0048869,GO:0048870,GO:0051179,GO:0051674,GO:…	2.5.1.1,2.5.1.10,2.5.1.29	ko:K00804	ko00900,ko01100,ko01110,ko01130,map00900,map01100,map01110,map01130	M00367	R01658,R02003,R02061	RC00279	ko00000,ko00001,ko00002,ko01000,ko01006	-	-	-	polyprenyl_synt
Dmen008610	Haxy005638	7227.FBpp0305425	0	865	KOG0664@1|root,KOG0664@2759|Eukaryota,38HQ5@33154|Opisthokonta,3BA2J@33208|Metazoa,3CSW6@33213|Bilateria,41W1P@6656|Arthropoda,3SI2X@50557|Insecta,44YBG@7147|Diptera,45NDX@7214|Drosophilidae	50557|Insecta	T	kinase activity. It is involved in the biological process described with protein phosphorylation	nmo	GO:0000165,GO:0001654,GO:0001736,GO:0001738,GO:0001745,GO:0002009,GO:0002165,GO:0003002,GO:0003674,GO:0003824,GO:0004672,GO:0004674,GO:0004707,GO:0005575,GO:0005622,GO:0005623,GO:0005634,GO:0005737,GO:0006464,GO:0006468,GO:0006793,GO:0006796,GO:0006807,GO:0007154,GO:0007163,GO:0007164,GO:0007165,GO:0007275,GO:0007389,GO:0007423,GO:0007444,GO:0007447,GO:0007450,GO:0007472,GO:0007474,GO:0007476,GO:…	2.7.11.24	ko:K04468	ko04010,ko04068,ko04310,ko04520,map04010,map04068,map04310,map04520	-	-	-	ko00000,ko00001,ko01000,ko01001	-	-	-	Pkinase
Dmen008627	Haxy007178	7227.FBpp0076455	0	1332	2CE2K@1|root,2S3FS@2759|Eukaryota,3A48U@33154|Opisthokonta,3BRE1@33208|Metazoa,3D94N@33213|Bilateria,4202W@6656|Arthropoda,3SI54@50557|Insecta,44ZWT@7147|Diptera,45RPA@7214|Drosophilidae	50557|Insecta	S	chitin binding. It is involved in the biological process described with chitin metabolic process	-	-	-	-	-	-	-	-	-	-	-	-	CBM_14
Dmen008639	Haxy012022	7227.FBpp0304449	1.14e-133	378	KOG0420@1|root,KOG0420@2759|Eukaryota,38GRW@33154|Opisthokonta,3BGX6@33208|Metazoa,3CRHA@33213|Bilateria,41XBK@6656|Arthropoda,3SG5G@50557|Insecta,44ZXT@7147|Diptera,45WVN@7214|Drosophilidae	50557|Insecta	O	Ubiquitin-conjugating enzyme	-	GO:0003674,GO:0003824,GO:0004842,GO:0005575,GO:0005622,GO:0005623,GO:0005737,GO:0006464,GO:0006807,GO:0008150,GO:0008152,GO:0008589,GO:0009966,GO:0009968,GO:0009987,GO:0010646,GO:0010648,GO:0016567,GO:0016740,GO:0019538,GO:0019787,GO:0019788,GO:0023051,GO:0023057,GO:0032446,GO:0036211,GO:0043170,GO:0043412,GO:0044237,GO:0044238,GO:0044260,GO:0044267,GO:0044424,GO:0044464,GO:0045116,GO:0045879,GO:…	-	ko:K10579	ko04120,map04120	-	-	-	ko00000,ko00001,ko04121	-	-	-	UQ_con
Dmen008653	Haxy009150	7220.FBpp0132841	1.24e-158	444	KOG0084@1|root,KOG0084@2759|Eukaryota,38GAJ@33154|Opisthokonta,3BHNS@33208|Metazoa,3D3MC@33213|Bilateria,41U1V@6656|Arthropoda,3SK6H@50557|Insecta,44YHZ@7147|Diptera,45PK6@7214|Drosophilidae	50557|Insecta	U	GTP binding. It is involved in the biological process described with	-	GO:0001894,GO:0002065,GO:0002067,GO:0003674,GO:0003824,GO:0003924,GO:0005096,GO:0005488,GO:0005515,GO:0005575,GO:0005622,GO:0005623,GO:0005737,GO:0005794,GO:0006810,GO:0007154,GO:0007165,GO:0007264,GO:0007265,GO:0008047,GO:0008150,GO:0009888,GO:0009987,GO:0012505,GO:0016192,GO:0016462,GO:0016787,GO:0016817,GO:0016818,GO:0017111,GO:0023052,GO:0030154,GO:0030234,GO:0030695,GO:0030855,GO:0031982,GO:…	-	ko:K07930	-	-	-	-	ko00000,ko04031,ko04147	-	-	-	Ras
Dmen008684	Haxy010541	7227.FBpp0076342	0	1476	KOG1785@1|root,KOG1785@2759|Eukaryota,38BWD@33154|Opisthokonta,3BAZF@33208|Metazoa,3CRQC@33213|Bilateria,41TRD@6656|Arthropoda,3SH17@50557|Insecta,4502G@7147|Diptera,45PJZ@7214|Drosophilidae	50557|Insecta	V	It is involved in the biological process described with regulation of signaling	-	GO:0000003,GO:0001654,GO:0001667,GO:0001745,GO:0001751,GO:0001752,GO:0001754,GO:0001784,GO:0001932,GO:0001933,GO:0002009,GO:0002064,GO:0002065,GO:0002066,GO:0002165,GO:0003002,GO:0003006,GO:0003674,GO:0003824,GO:0004842,GO:0005102,GO:0005488,GO:0005515,GO:0005575,GO:0005622,GO:0005623,GO:0005737,GO:0005886,GO:0005938,GO:0006109,GO:0006464,GO:0006469,GO:0006508,GO:0006511,GO:0006807,GO:0006810,GO:…	2.3.2.27	ko:K04707	ko04012,ko04120,ko04144,ko04660,ko04910,ko05100,ko05200,ko05205,ko05220,map04012,map04120,map04144,map04660,map04910,map05100,map05200,map05205,map05220	-	-	-	ko00000,ko00001,ko01000,ko04121,ko04131	-	-	-	Cbl_N,Cbl_N2,Cbl_N3,Prok-RING_4,UBA
Dmen008689	Haxy011110	7227.FBpp0076380	0	984	COG5084@1|root,KOG1492@2759|Eukaryota,38HPF@33154|Opisthokonta,3BH42@33208|Metazoa,3CSQV@33213|Bilateria,41ZK0@6656|Arthropoda,3SMJ2@50557|Insecta,450UX@7147|Diptera,45Q6N@7214|Drosophilidae	50557|Insecta	S	Metal ion binding	ZC3H3	GO:0003674,GO:0003676,GO:0003723,GO:0003824,GO:0004518,GO:0004519,GO:0004521,GO:0004540,GO:0005488,GO:0005515,GO:0005575,GO:0005622,GO:0005623,GO:0005634,GO:0005654,GO:0005847,GO:0005849,GO:0006139,GO:0006378,GO:0006396,GO:0006397,GO:0006403,GO:0006405,GO:0006406,GO:0006611,GO:0006725,GO:0006807,GO:0006810,GO:0006886,GO:0006913,GO:0008104,GO:0008150,GO:0008152,GO:0009987,GO:0010467,GO:0010468,GO:…	-	-	-	-	-	-	-	-	-	-	-
Dmen008702	Haxy012580	7227.FBpp0076374	7.99e-190	528	28IDD@1|root,2QQQ4@2759|Eukaryota,38T9Q@33154|Opisthokonta,3BF2Y@33208|Metazoa,3D2EF@33213|Bilateria,41WR2@6656|Arthropoda,3SI88@50557|Insecta,44YDW@7147|Diptera,45SGA@7214|Drosophilidae	50557|Insecta	A	nucleic acid binding	Nelf-E	GO:0000122,GO:0003674,GO:0003676,GO:0003723,GO:0003729,GO:0005488,GO:0005575,GO:0005622,GO:0005623,GO:0005634,GO:0005654,GO:0006139,GO:0006351,GO:0006354,GO:0006355,GO:0006357,GO:0006366,GO:0006368,GO:0006725,GO:0006807,GO:0008023,GO:0008150,GO:0008152,GO:0009058,GO:0009059,GO:0009889,GO:0009890,GO:0009891,GO:0009892,GO:0009893,GO:0009987,GO:0010467,GO:0010468,GO:0010556,GO:0010557,GO:0010558,GO:…	-	ko:K15182	-	-	-	-	ko00000,ko03021	-	-	-	RRM_1
Dmen008738	Haxy005933	7227.FBpp0297069	0	1215	KOG3821@1|root,KOG3821@2759|Eukaryota,38D4C@33154|Opisthokonta,3B942@33208|Metazoa,3CXKE@33213|Bilateria,41Y61@6656|Arthropoda,3SHB4@50557|Insecta,44Z5E@7147|Diptera,45TMY@7214|Drosophilidae	50557|Insecta	T	Cell surface proteoglycan that bears heparan sulfate	dally	GO:0000003,GO:0000902,GO:0000904,GO:0001654,GO:0002009,GO:0002165,GO:0003002,GO:0003006,GO:0003674,GO:0005488,GO:0005515,GO:0005575,GO:0005623,GO:0006355,GO:0006357,GO:0006928,GO:0006935,GO:0007154,GO:0007165,GO:0007166,GO:0007167,GO:0007178,GO:0007275,GO:0007276,GO:0007281,GO:0007292,GO:0007350,GO:0007365,GO:0007367,GO:0007389,GO:0007399,GO:0007409,GO:0007411,GO:0007423,GO:0007444,GO:0007447,GO:…	-	ko:K02306	ko04310,ko04391,map04310,map04391	-	-	-	ko00000,ko00001,ko00535,ko00537	-	-	-	Glypican
Dmen008747	Haxy011007	7227.FBpp0076237	0	1039	COG2273@1|root,2RVCU@2759|Eukaryota,39ZIB@33154|Opisthokonta,3BNZE@33208|Metazoa,3D25B@33213|Bilateria,41X4H@6656|Arthropoda,3SG1B@50557|Insecta,44YTV@7147|Diptera,45N8E@7214|Drosophilidae	50557|Insecta	G	Hydrolase activity, hydrolyzing O-glycosyl compounds. It is involved in the biological process described with carbohydrate metabolic process	GNBP3	GO:0001530,GO:0001871,GO:0001872,GO:0002218,GO:0002220,GO:0002221,GO:0002238,GO:0002253,GO:0002376,GO:0002429,GO:0002682,GO:0002684,GO:0002752,GO:0002757,GO:0002758,GO:0002764,GO:0002768,GO:0003674,GO:0005488,GO:0005575,GO:0005576,GO:0005623,GO:0007154,GO:0007165,GO:0007166,GO:0008150,GO:0008289,GO:0008329,GO:0009593,GO:0009595,GO:0009605,GO:0009607,GO:0009620,GO:0009986,GO:0009987,GO:0010033,GO:…	-	ko:K20692,ko:K20697	ko04624,map04624	-	-	-	ko00000,ko00001	-	CBM39,GH16	-	CBM39,Glyco_hydro_16
Dmen008759	Haxy005284	7227.FBpp0306036	6.77e-288	787	COG0596@1|root,KOG2564@2759|Eukaryota,38CHN@33154|Opisthokonta,3BGQY@33208|Metazoa,3CUPF@33213|Bilateria,41XCU@6656|Arthropoda,3SJHE@50557|Insecta,44XAV@7147|Diptera,45RN9@7214|Drosophilidae	50557|Insecta	S	Demethylates proteins that have been reversibly carboxymethylated	-	GO:0003674,GO:0003824,GO:0006464,GO:0006482,GO:0006807,GO:0008150,GO:0008152,GO:0008214,GO:0009987,GO:0010921,GO:0016787,GO:0016788,GO:0019208,GO:0019220,GO:0019222,GO:0019538,GO:0019888,GO:0030234,GO:0031323,GO:0031399,GO:0032268,GO:0035303,GO:0035304,GO:0036211,GO:0043170,GO:0043412,GO:0043666,GO:0044237,GO:0044238,GO:0044260,GO:0044267,GO:0050789,GO:0050790,GO:0050794,GO:0051171,GO:0051174,GO:…	3.1.1.89	ko:K13617	-	-	-	-	ko00000,ko01000,ko01002	-	-	-	Abhydrolase_6
Dmen008761	Haxy014339	7227.FBpp0288542	0	1663	KOG3791@1|root,KOG3791@2759|Eukaryota,38EXQ@33154|Opisthokonta,3BBJE@33208|Metazoa,3CUN6@33213|Bilateria,41V5D@6656|Arthropoda,3SN8C@50557|Insecta,44WW6@7147|Diptera,45W3F@7214|Drosophilidae	50557|Insecta	K	Translation regulator that binds to the 3'-UTR of specific mRNAs such as nanos (nos) and prevent their translation. Prevents translation of unlocalized nos in the bulk cytoplasm via the recruitment of cup (By similarity)	smg	GO:0000288,GO:0000289,GO:0000900,GO:0000932,GO:0000956,GO:0003674,GO:0003676,GO:0003723,GO:0003729,GO:0003730,GO:0005488,GO:0005515,GO:0005575,GO:0005622,GO:0005623,GO:0005737,GO:0006139,GO:0006401,GO:0006402,GO:0006403,GO:0006417,GO:0006725,GO:0006807,GO:0008092,GO:0008150,GO:0008152,GO:0009056,GO:0009057,GO:0009889,GO:0009890,GO:0009892,GO:0009893,GO:0009894,GO:0009896,GO:0009987,GO:0010468,GO:…	-	-	-	-	-	-	-	-	-	-	PHAT,SAM_1
Dmen008762	Haxy004712	7227.FBpp0076247	0	2143	COG5021@1|root,KOG4427@2759|Eukaryota,3AIIW@33154|Opisthokonta,3B9G4@33208|Metazoa,3CXY0@33213|Bilateria,41VM9@6656|Arthropoda,3SGNI@50557|Insecta,44WYD@7147|Diptera,45WIX@7214|Drosophilidae	50557|Insecta	O	ubiquitin-protein transferase activity	-	GO:0003674,GO:0003824,GO:0004842,GO:0005575,GO:0005622,GO:0005623,GO:0005634,GO:0005737,GO:0006464,GO:0006807,GO:0008150,GO:0008152,GO:0009987,GO:0016567,GO:0016740,GO:0019538,GO:0019787,GO:0032446,GO:0036211,GO:0043170,GO:0043226,GO:0043227,GO:0043229,GO:0043231,GO:0043412,GO:0044237,GO:0044238,GO:0044260,GO:0044267,GO:0044424,GO:0044464,GO:0061630,GO:0061659,GO:0070647,GO:0071704,GO:0140096,GO:…	2.3.2.26	ko:K10588	ko04120,map04120	-	-	-	ko00000,ko00001,ko01000,ko04121	-	-	-	HECT,IQ
Dmen008804	Haxy019839	7227.FBpp0301283	0	1256	COG5183@1|root,KOG1609@2759|Eukaryota,38EEN@33154|Opisthokonta,3B9Y7@33208|Metazoa,3CWBN@33213|Bilateria,41YY2@6656|Arthropoda,3SZ2N@50557|Insecta,44X9X@7147|Diptera,45WY5@7214|Drosophilidae	50557|Insecta	A	Zinc ion binding	-	GO:0000209,GO:0003674,GO:0003824,GO:0004842,GO:0005488,GO:0005575,GO:0005622,GO:0005623,GO:0005737,GO:0005768,GO:0005769,GO:0005770,GO:0005886,GO:0006464,GO:0006807,GO:0008150,GO:0008152,GO:0008270,GO:0009987,GO:0010008,GO:0012505,GO:0016020,GO:0016567,GO:0016740,GO:0019538,GO:0019787,GO:0031090,GO:0031410,GO:0031901,GO:0031902,GO:0031982,GO:0032446,GO:0036211,GO:0043167,GO:0043169,GO:0043170,GO:…	2.3.2.27	ko:K10656	-	-	-	-	ko00000,ko01000,ko04121	-	-	-	RINGv
Dmen008828	Haxy011008	7227.FBpp0076196	0	3893	COG0055@1|root,KOG1246@2759|Eukaryota,38V05@33154|Opisthokonta,3BFR7@33208|Metazoa,3D27C@33213|Bilateria,41Y3R@6656|Arthropoda,3SJ05@50557|Insecta,4513D@7147|Diptera,45N6C@7214|Drosophilidae	50557|Insecta	K	DNA binding	Jarid2	GO:0000228,GO:0000785,GO:0000790,GO:0000791,GO:0005575,GO:0005622,GO:0005623,GO:0005634,GO:0005654,GO:0005694,GO:0005700,GO:0005719,GO:0008150,GO:0019222,GO:0031056,GO:0031060,GO:0031323,GO:0031399,GO:0031519,GO:0031974,GO:0031981,GO:0032268,GO:0032991,GO:0033043,GO:0033044,GO:0034708,GO:0035097,GO:0035098,GO:0043226,GO:0043227,GO:0043228,GO:0043229,GO:0043231,GO:0043232,GO:0043233,GO:0044422,GO:…	-	ko:K11478	ko04550,map04550	-	-	-	ko00000,ko00001,ko03036	-	-	-	ARID,JmjC,JmjN,zf-C5HC2
Dmen008862	Haxy000307	7227.FBpp0076129	4.41e-43	149	2CF8S@1|root,2S7HA@2759|Eukaryota,3A03W@33154|Opisthokonta,3BSHM@33208|Metazoa,3DAKD@33213|Bilateria,421GG@6656|Arthropoda,3SP4U@50557|Insecta,4545W@7147|Diptera,45TY6@7214|Drosophilidae	50557|Insecta	S	Multi-glycosylated core protein 24 (MGC-24), sialomucin	vsg	GO:0000003,GO:0003008,GO:0005575,GO:0005576,GO:0005622,GO:0005623,GO:0005737,GO:0007610,GO:0007611,GO:0007613,GO:0007616,GO:0008150,GO:0009636,GO:0010033,GO:0030534,GO:0031410,GO:0031982,GO:0032501,GO:0032504,GO:0035324,GO:0042127,GO:0042221,GO:0042493,GO:0043226,GO:0043227,GO:0043229,GO:0044421,GO:0044424,GO:0044444,GO:0044464,GO:0045171,GO:0045172,GO:0045471,GO:0046677,GO:0048149,GO:0050789,GO:…	-	ko:K06546	ko04142,map04142	-	-	-	ko00000,ko00001,ko04090	-	-	-	MGC-24
Dmen008950	Haxy001478	7227.FBpp0075997	0	1757	KOG2169@1|root,KOG2169@2759|Eukaryota,38BVG@33154|Opisthokonta,3BAIX@33208|Metazoa,3CRDN@33213|Bilateria,41WK4@6656|Arthropoda,3SKN4@50557|Insecta,452NS@7147|Diptera,45TEG@7214|Drosophilidae	50557|Insecta	K	Zinc ion binding	tna	GO:0006325,GO:0006338,GO:0006355,GO:0006996,GO:0008150,GO:0009889,GO:0009891,GO:0009893,GO:0009987,GO:0010468,GO:0010556,GO:0010557,GO:0010604,GO:0010628,GO:0016043,GO:0019219,GO:0019222,GO:0031323,GO:0031325,GO:0031326,GO:0031328,GO:0040029,GO:0045815,GO:0045893,GO:0045935,GO:0048096,GO:0048518,GO:0048522,GO:0050789,GO:0050794,GO:0051171,GO:0051173,GO:0051252,GO:0051254,GO:0051276,GO:0060255,GO:…	-	ko:K22403	-	-	-	-	ko00000	-	-	-	zf-MIZ
Dmen009027	Haxy024837	7227.FBpp0304225	1.28e-200	557	28WN4@1|root,2R3EE@2759|Eukaryota,38CTG@33154|Opisthokonta,3BGYQ@33208|Metazoa,3D44K@33213|Bilateria,41ZZ6@6656|Arthropoda,3SN1K@50557|Insecta,45390@7147|Diptera,45TD6@7214|Drosophilidae	50557|Insecta	S	It is involved in the biological process described with negative regulation of signal transduction	-	GO:0000003,GO:0001700,GO:0005575,GO:0005622,GO:0005623,GO:0005737,GO:0006915,GO:0006950,GO:0006979,GO:0007275,GO:0008150,GO:0008219,GO:0008258,GO:0009653,GO:0009790,GO:0009792,GO:0009966,GO:0009987,GO:0010646,GO:0012501,GO:0023051,GO:0032006,GO:0032501,GO:0032502,GO:0032504,GO:0040008,GO:0044424,GO:0044464,GO:0045926,GO:0048519,GO:0048583,GO:0048598,GO:0048856,GO:0050789,GO:0050794,GO:0050896,GO:…	-	-	-	-	-	-	-	-	-	-	RTP801_C
Dmen009054	Haxy002833	7227.FBpp0271813	0	1212	KOG2605@1|root,KOG2605@2759|Eukaryota,39SEE@33154|Opisthokonta,3BA0Q@33208|Metazoa,3CS26@33213|Bilateria,41TRT@6656|Arthropoda,3SJA6@50557|Insecta,44ZD3@7147|Diptera,45P0D@7214|Drosophilidae	50557|Insecta	OT	OTU-like cysteine protease	-	GO:0000003,GO:0003006,GO:0003674,GO:0003824,GO:0004843,GO:0006464,GO:0006508,GO:0006807,GO:0007275,GO:0007276,GO:0007281,GO:0007283,GO:0007286,GO:0007291,GO:0007349,GO:0008150,GO:0008152,GO:0008233,GO:0008234,GO:0009653,GO:0009987,GO:0016579,GO:0016787,GO:0019538,GO:0019783,GO:0019953,GO:0022412,GO:0022414,GO:0030154,GO:0032501,GO:0032502,GO:0032504,GO:0036211,GO:0036459,GO:0043170,GO:0043412,GO:…	3.4.19.12	ko:K12655	ko04622,map04622	-	-	-	ko00000,ko00001,ko01000,ko01002,ko04121	-	-	-	OTU
Dmen009061	Haxy013881	7227.FBpp0075837	0	1211	COG1131@1|root,KOG0061@2759|Eukaryota,39X0D@33154|Opisthokonta,3BNPY@33208|Metazoa,3D5N8@33213|Bilateria,41VPV@6656|Arthropoda,3SHPQ@50557|Insecta,44YBU@7147|Diptera,45PCY@7214|Drosophilidae	50557|Insecta	Q	ATP binding	-	GO:0003674,GO:0003824,GO:0005215,GO:0005319,GO:0005575,GO:0005623,GO:0005886,GO:0006810,GO:0006869,GO:0008150,GO:0010876,GO:0015248,GO:0015318,GO:0015399,GO:0015405,GO:0015850,GO:0015918,GO:0016020,GO:0016021,GO:0016462,GO:0016787,GO:0016817,GO:0016818,GO:0016887,GO:0017111,GO:0017127,GO:0022804,GO:0022857,GO:0030301,GO:0031224,GO:0033036,GO:0034040,GO:0034041,GO:0042623,GO:0042626,GO:0043492,GO:…	-	-	-	-	-	-	-	-	-	-	ABC2_membrane,ABC_tran
Dmen009066	Haxy018501	7227.FBpp0075839	2.36e-305	833	COG1675@1|root,KOG2593@2759|Eukaryota,38EEP@33154|Opisthokonta,3B9NE@33208|Metazoa,3CZE4@33213|Bilateria,41TT5@6656|Arthropoda,3SIB1@50557|Insecta,451F7@7147|Diptera,45RSG@7214|Drosophilidae	50557|Insecta	K	Sequence-specific DNA binding. It is involved in the biological process described with transcription initiation from RNA polymerase II promoter	TfIIEalpha	GO:0000428,GO:0005575,GO:0005622,GO:0005623,GO:0005634,GO:0005654,GO:0005667,GO:0005673,GO:0006139,GO:0006351,GO:0006352,GO:0006355,GO:0006357,GO:0006366,GO:0006367,GO:0006725,GO:0006807,GO:0008150,GO:0008152,GO:0009058,GO:0009059,GO:0009889,GO:0009891,GO:0009893,GO:0009987,GO:0010467,GO:0010468,GO:0010556,GO:0010557,GO:0010604,GO:0010628,GO:0016070,GO:0016591,GO:0018130,GO:0019219,GO:0019222,GO:…	-	ko:K03136	ko03022,ko05169,ko05203,map03022,map05169,map05203	-	-	-	ko00000,ko00001,ko03021	-	-	-	TFIIE-A_C,TFIIE_alpha,TF_Zn_Ribbon
Dmen009075	Haxy007106	7227.FBpp0075854	5.03e-119	339	2BVIW@1|root,2S2AI@2759|Eukaryota,3A3JN@33154|Opisthokonta,3BRW6@33208|Metazoa,3D8R3@33213|Bilateria,41ZPE@6656|Arthropoda,3SNCV@50557|Insecta,452ZZ@7147|Diptera,45TR1@7214|Drosophilidae	50557|Insecta	-	-	-	GO:0005575,GO:0005911,GO:0005918,GO:0006810,GO:0007043,GO:0007275,GO:0007424,GO:0008150,GO:0009987,GO:0016043,GO:0019991,GO:0022607,GO:0030054,GO:0032501,GO:0032502,GO:0034329,GO:0034330,GO:0035002,GO:0035150,GO:0035151,GO:0035152,GO:0042044,GO:0042045,GO:0043296,GO:0043297,GO:0044085,GO:0045216,GO:0048731,GO:0048856,GO:0051179,GO:0051234,GO:0060541,GO:0065007,GO:0065008,GO:0070160,GO:0070633,GO:…	-	-	-	-	-	-	-	-	-	-	-
Dmen009084	Haxy009085	7227.FBpp0075818	0	3771	COG5032@1|root,KOG0905@2759|Eukaryota,38HFP@33154|Opisthokonta,3B9QS@33208|Metazoa,3CW2B@33213|Bilateria,41XVI@6656|Arthropoda,3SKHK@50557|Insecta,44XDK@7147|Diptera,45N4Q@7214|Drosophilidae	50557|Insecta	T	It is involved in the biological process described with phosphatidylinositol phosphorylation	-	GO:0003674,GO:0003824,GO:0005488,GO:0005515,GO:0005543,GO:0005575,GO:0005622,GO:0005623,GO:0005737,GO:0005768,GO:0005886,GO:0005942,GO:0006629,GO:0006644,GO:0006650,GO:0006661,GO:0006793,GO:0006796,GO:0006928,GO:0006996,GO:0007010,GO:0007154,GO:0007165,GO:0008150,GO:0008152,GO:0008289,GO:0008610,GO:0008654,GO:0009058,GO:0009987,GO:0010008,GO:0012505,GO:0014065,GO:0016020,GO:0016043,GO:0016301,GO:…	2.7.1.154	ko:K00923	ko00562,ko01100,ko04070,map00562,map01100,map04070	-	R03362,R05795	RC00002,RC00078	ko00000,ko00001,ko01000	-	-	-	C2,PI3K_C2,PI3K_rbd,PI3Ka,PI3_PI4_kinase,PX
Dmen009205	Haxy013750	7227.FBpp0075683	4.5e-212	603	COG0457@1|root,KOG1840@2759|Eukaryota,38CFM@33154|Opisthokonta,3BC82@33208|Metazoa,3CWNT@33213|Bilateria,41VXH@6656|Arthropoda,3SH7H@50557|Insecta,450MA@7147|Diptera,45PCA@7214|Drosophilidae	50557|Insecta	Z	Microtubule motor activity	-	GO:0000003,GO:0002064,GO:0002065,GO:0002066,GO:0003006,GO:0003674,GO:0003774,GO:0003777,GO:0003824,GO:0005488,GO:0005515,GO:0005575,GO:0005622,GO:0005623,GO:0005856,GO:0005871,GO:0005875,GO:0006928,GO:0007017,GO:0007018,GO:0007276,GO:0007281,GO:0007292,GO:0007304,GO:0007306,GO:0008150,GO:0009653,GO:0009888,GO:0009987,GO:0010927,GO:0015630,GO:0016043,GO:0016462,GO:0016787,GO:0016817,GO:0016818,GO:…	-	ko:K10407	ko05132,map05132	-	-	-	ko00000,ko00001,ko03019,ko04812	-	-	-	TPR_10,TPR_12,TPR_16,TPR_7,TPR_8
Dmen009213	Haxy024012	7227.FBpp0289788	0	1591	KOG0595@1|root,KOG0595@2759|Eukaryota,38DJF@33154|Opisthokonta,3BG3W@33208|Metazoa,3CXCA@33213|Bilateria,41TT8@6656|Arthropoda,3SG5B@50557|Insecta,44XQR@7147|Diptera,45MVF@7214|Drosophilidae	50557|Insecta	OTU	It is involved in the biological process described with protein phosphorylation	Atg1	GO:0000003,GO:0000272,GO:0001558,GO:0001894,GO:0002165,GO:0003006,GO:0003008,GO:0003674,GO:0003824,GO:0004672,GO:0004674,GO:0005488,GO:0005515,GO:0005575,GO:0005622,GO:0005623,GO:0005737,GO:0005975,GO:0005976,GO:0005977,GO:0005980,GO:0005981,GO:0006073,GO:0006091,GO:0006109,GO:0006112,GO:0006464,GO:0006468,GO:0006793,GO:0006796,GO:0006807,GO:0006810,GO:0006914,GO:0006915,GO:0006928,GO:0006950,GO:…	2.7.11.1	ko:K08269	ko04136,ko04138,ko04139,ko04140,ko04150,ko04212,map04136,map04138,map04139,map04140,map04150,map04212	-	-	-	ko00000,ko00001,ko01000,ko01001,ko03029,ko04131	-	-	-	DUF3543,Pkinase
Dmen009275	Haxy010980	7227.FBpp0075595	3.53e-227	625	COG1100@1|root,KOG1533@2759|Eukaryota,38QUZ@33154|Opisthokonta,3BH8C@33208|Metazoa,3CU5D@33213|Bilateria,41V3M@6656|Arthropoda,3SK86@50557|Insecta,45170@7147|Diptera,45QF6@7214|Drosophilidae	50557|Insecta	S	Conserved hypothetical ATP binding protein	-	GO:0003674,GO:0003824,GO:0003924,GO:0005575,GO:0005622,GO:0005623,GO:0005737,GO:0016462,GO:0016787,GO:0016817,GO:0016818,GO:0017111,GO:0044424,GO:0044464	-	ko:K06883	-	-	-	-	ko00000	-	-	-	ATP_bind_1,Swi5
Dmen009291	Haxy025204	7227.FBpp0112337	0	1007	KOG4361@1|root,KOG4361@2759|Eukaryota,3A44S@33154|Opisthokonta,3BRH2@33208|Metazoa,3D8H7@33213|Bilateria,41ZX3@6656|Arthropoda,3SMR7@50557|Insecta,45182@7147|Diptera,45PEV@7214|Drosophilidae	50557|Insecta	T	chaperone binding	-	GO:0003674,GO:0005488,GO:0005515,GO:0005575,GO:0005622,GO:0005623,GO:0005737,GO:0008150,GO:0009889,GO:0009891,GO:0009893,GO:0010556,GO:0010557,GO:0010604,GO:0019222,GO:0030016,GO:0030017,GO:0030018,GO:0030544,GO:0031072,GO:0031323,GO:0031325,GO:0031326,GO:0031328,GO:0031399,GO:0031401,GO:0031674,GO:0032268,GO:0032270,GO:0043226,GO:0043228,GO:0043229,GO:0043232,GO:0043292,GO:0044422,GO:0044424,GO:…	-	-	-	-	-	-	-	-	-	-	BAG
Dmen009293	Haxy005241	7227.FBpp0075553	0	851	2F7F2@1|root,2T8ID@2759|Eukaryota,3933K@33154|Opisthokonta,3C8DQ@33208|Metazoa,3DPEH@33213|Bilateria,425N5@6656|Arthropoda,3SV88@50557|Insecta,454ST@7147|Diptera,45WJ7@7214|Drosophilidae	50557|Insecta	S	It is involved in the biological process described with regulation of transcription, DNA-templated	-	GO:0001221,GO:0001223,GO:0003674,GO:0005488,GO:0005515,GO:0005575,GO:0005622,GO:0005623,GO:0005634,GO:0006355,GO:0008134,GO:0008150,GO:0009889,GO:0009890,GO:0009892,GO:0010468,GO:0010556,GO:0010558,GO:0010605,GO:0010629,GO:0019219,GO:0019222,GO:0031323,GO:0031324,GO:0031326,GO:0031327,GO:0043226,GO:0043227,GO:0043229,GO:0043231,GO:0044424,GO:0044464,GO:0045892,GO:0045934,GO:0048519,GO:0048523,GO:…	-	-	-	-	-	-	-	-	-	-	VGLL4
Dmen009294	Haxy013526	7227.FBpp0075554	0	2623	28JPQ@1|root,2QS30@2759|Eukaryota,393PC@33154|Opisthokonta,3BGXB@33208|Metazoa,3D1DN@33213|Bilateria,41Y1N@6656|Arthropoda,3SK61@50557|Insecta,44YUK@7147|Diptera,45TDX@7214|Drosophilidae	50557|Insecta	S	transcription cofactor activity	-	GO:0000123,GO:0000124,GO:0003674,GO:0003712,GO:0005575,GO:0005622,GO:0005623,GO:0005634,GO:0005654,GO:0006325,GO:0006464,GO:0006473,GO:0006475,GO:0006807,GO:0006996,GO:0008150,GO:0008152,GO:0009889,GO:0009987,GO:0010556,GO:0016043,GO:0016569,GO:0016570,GO:0016573,GO:0018193,GO:0018205,GO:0018393,GO:0018394,GO:0019219,GO:0019222,GO:0019538,GO:0031248,GO:0031323,GO:0031326,GO:0031974,GO:0031981,GO:…	-	ko:K21245	ko04140,map04140	-	-	-	ko00000,ko00001,ko03036	-	-	-	Spt20
Dmen009307	Haxy018651	7227.FBpp0075535	0	1828	KOG3629@1|root,KOG3629@2759|Eukaryota,390HK@33154|Opisthokonta,3BBBR@33208|Metazoa,3CR6Z@33213|Bilateria,41TNH@6656|Arthropoda,3SJ88@50557|Insecta,44XHK@7147|Diptera,45P2U@7214|Drosophilidae	50557|Insecta	T	Guanyl-nucleotide exchange factor activity. It is involved in the biological process described with regulation of small GTPase mediated signal transduction	Rgl	GO:0003674,GO:0005085,GO:0005088,GO:0005488,GO:0005515,GO:0008150,GO:0008321,GO:0009966,GO:0010646,GO:0017016,GO:0017160,GO:0019899,GO:0023051,GO:0031267,GO:0043085,GO:0043087,GO:0043547,GO:0044093,GO:0046578,GO:0048583,GO:0050789,GO:0050790,GO:0050794,GO:0051020,GO:0051056,GO:0051336,GO:0051345,GO:0065007,GO:0065009,GO:0090630,GO:0098772,GO:1902531	-	ko:K17635	ko04014,map04014	-	-	-	ko00000,ko00001	-	-	-	RA,RasGEF,RasGEF_N
Dmen009325	Haxy024560	7227.FBpp0305266	1.62e-76	228	KOG4076@1|root,KOG4076@2759|Eukaryota,3A3JH@33154|Opisthokonta,3BRFH@33208|Metazoa,3D792@33213|Bilateria,421A0@6656|Arthropoda,3SNSA@50557|Insecta,453Z9@7147|Diptera,45YBW@7214|Drosophilidae	50557|Insecta	TU	Protein phosphatase inhibitor that specifically inhibits protein phosphatase 2A (PP2A) during mitosis	-	GO:0000003,GO:0000278,GO:0003006,GO:0003674,GO:0004857,GO:0004864,GO:0005575,GO:0005622,GO:0005623,GO:0005737,GO:0007049,GO:0007088,GO:0007276,GO:0007281,GO:0007292,GO:0007346,GO:0007584,GO:0008150,GO:0009605,GO:0009892,GO:0009987,GO:0009991,GO:0010563,GO:0010564,GO:0010605,GO:0010921,GO:0010923,GO:0019208,GO:0019212,GO:0019220,GO:0019222,GO:0019888,GO:0019953,GO:0022412,GO:0022414,GO:0030104,GO:…	-	-	-	-	-	-	-	-	-	-	Endosulfine
Dmen009341	Haxy012204	7217.FBpp0127788	3.26e-234	661	KOG0982@1|root,KOG0982@2759|Eukaryota,38CX7@33154|Opisthokonta,3BH20@33208|Metazoa,3CYNF@33213|Bilateria,41Z4R@6656|Arthropoda,3SM1R@50557|Insecta,44Y9V@7147|Diptera,45S6U@7214|Drosophilidae	50557|Insecta	DZ	FIP domain	-	GO:0000910,GO:0000912,GO:0000915,GO:0001709,GO:0003002,GO:0003674,GO:0005488,GO:0005515,GO:0005575,GO:0005622,GO:0005623,GO:0005737,GO:0005813,GO:0005815,GO:0005856,GO:0005875,GO:0005938,GO:0006996,GO:0007010,GO:0007017,GO:0007049,GO:0007275,GO:0007389,GO:0007423,GO:0007444,GO:0007447,GO:0007450,GO:0008017,GO:0008052,GO:0008092,GO:0008150,GO:0009653,GO:0009887,GO:0009888,GO:0009953,GO:0009987,GO:…	-	ko:K12485	ko04144,map04144	-	-	-	ko00000,ko00001,ko04131	-	-	-	RBD-FIP
Dmen009347	Haxy018667	7227.FBpp0075485	0	1199	KOG3577@1|root,KOG3577@2759|Eukaryota,38C7N@33154|Opisthokonta,3BBTS@33208|Metazoa,3CRBX@33213|Bilateria,41X0R@6656|Arthropoda,3SIMI@50557|Insecta,452HP@7147|Diptera,45TFY@7214|Drosophilidae	50557|Insecta	T	Wnt-activated receptor activity. It is involved in the biological process described with canonical Wnt signaling pathway	fz	GO:0000003,GO:0000902,GO:0000904,GO:0001558,GO:0001654,GO:0001667,GO:0001709,GO:0001736,GO:0001737,GO:0001738,GO:0001745,GO:0001751,GO:0001752,GO:0001754,GO:0002009,GO:0002064,GO:0002065,GO:0002066,GO:0002164,GO:0002165,GO:0002168,GO:0002682,GO:0003002,GO:0003006,GO:0003674,GO:0004888,GO:0004930,GO:0005488,GO:0005515,GO:0005575,GO:0005623,GO:0005886,GO:0005887,GO:0006928,GO:0007154,GO:0007155,GO:…	-	ko:K02432	ko04150,ko04310,ko04390,ko04550,ko04916,ko04934,ko05165,ko05166,ko05200,ko05205,ko05217,ko05224,ko05225,ko05226,map04150,map04310,map04390,map04550,map04916,map04934,map05165,map05166,map05200,map05205,map05217,map05224,map05225,map05226	M00677	-	-	ko00000,ko00001,ko00002,ko04030	-	-	-	Frizzled,Fz
Dmen009359	Haxy000764	7227.FBpp0305251	3.07e-285	778	KOG3986@1|root,KOG3986@2759|Eukaryota,38C5W@33154|Opisthokonta,3BD56@33208|Metazoa,3CXB0@33213|Bilateria,41YZ3@6656|Arthropoda,3SM15@50557|Insecta,44WY8@7147|Diptera,45PMY@7214|Drosophilidae	50557|Insecta	OT	Starch/carbohydrate-binding module (family 53)	-	GO:0001871,GO:0003674,GO:0005488,GO:0005515,GO:0006109,GO:0007610,GO:0008150,GO:0008157,GO:0009636,GO:0010033,GO:0010675,GO:0010906,GO:0019222,GO:0019899,GO:0019902,GO:0019903,GO:0030246,GO:0030247,GO:0030534,GO:0031323,GO:0032501,GO:0032881,GO:0042221,GO:0042493,GO:0043467,GO:0045471,GO:0046677,GO:0048149,GO:0050789,GO:0050794,GO:0050896,GO:0060255,GO:0062012,GO:0065007,GO:0070873,GO:0080090,GO:…	-	ko:K07189	ko04910,ko04931,map04910,map04931	-	-	-	ko00000,ko00001,ko01009	-	-	-	CBM_21
Dmen009366	Haxy001608	7227.FBpp0075458	0	958	COG0514@1|root,KOG0352@2759|Eukaryota,38CGB@33154|Opisthokonta,3BEZW@33208|Metazoa,3CZMV@33213|Bilateria,41WXY@6656|Arthropoda,3SG2T@50557|Insecta,451U6@7147|Diptera,45PAN@7214|Drosophilidae	50557|Insecta	A	It is involved in the biological process described with DNA recombination	RecQ5	GO:0000070,GO:0000166,GO:0000278,GO:0000280,GO:0000724,GO:0000725,GO:0000726,GO:0000819,GO:0001882,GO:0001883,GO:0003674,GO:0003676,GO:0003677,GO:0003678,GO:0003824,GO:0003924,GO:0004003,GO:0004386,GO:0005488,GO:0005525,GO:0005575,GO:0005622,GO:0005623,GO:0005634,GO:0005694,GO:0005737,GO:0006139,GO:0006259,GO:0006281,GO:0006302,GO:0006310,GO:0006725,GO:0006807,GO:0006950,GO:0006974,GO:0006996,GO:…	3.6.4.12	ko:K10902	-	-	-	-	ko00000,ko01000,ko03400	-	-	-	DEAD,Helicase_C,RecQ_Zn_bind
Dmen009367	Haxy018881	7227.FBpp0075431	0	1284	KOG3821@1|root,KOG3821@2759|Eukaryota,38HTJ@33154|Opisthokonta,3BA1Y@33208|Metazoa,3CRRZ@33213|Bilateria,41YJH@6656|Arthropoda,3SGEC@50557|Insecta,44XFQ@7147|Diptera,45VZZ@7214|Drosophilidae	50557|Insecta	T	Cell surface proteoglycan that bears heparan sulfate	dlp	GO:0000902,GO:0000904,GO:0001654,GO:0002009,GO:0002165,GO:0003002,GO:0003008,GO:0003674,GO:0005488,GO:0005515,GO:0005575,GO:0005623,GO:0005886,GO:0006928,GO:0006935,GO:0007154,GO:0007165,GO:0007166,GO:0007224,GO:0007275,GO:0007350,GO:0007365,GO:0007367,GO:0007389,GO:0007399,GO:0007409,GO:0007411,GO:0007423,GO:0007444,GO:0007447,GO:0007450,GO:0007472,GO:0007476,GO:0007528,GO:0007552,GO:0007560,GO:…	2.7.1.83,4.2.1.70	ko:K08110,ko:K16330	ko00240,ko04310,map00240,map04310	-	R01055,R03315	RC00002,RC00017,RC00432,RC00433	ko00000,ko00001,ko00535,ko00537,ko01000	-	-	-	Glypican
Dmen009394	Haxy025174	7227.FBpp0075373	1.62e-106	307	2C16W@1|root,2SA2K@2759|Eukaryota,3A94C@33154|Opisthokonta,3BU2E@33208|Metazoa,3DBAA@33213|Bilateria,42119@6656|Arthropoda,3SP8H@50557|Insecta,453MG@7147|Diptera,45TVU@7214|Drosophilidae	50557|Insecta	S	It is involved in the biological process described with Notch signaling pathway	-	GO:0001708,GO:0001709,GO:0001736,GO:0001738,GO:0002009,GO:0003002,GO:0003674,GO:0005488,GO:0005515,GO:0005575,GO:0005622,GO:0005623,GO:0005737,GO:0007154,GO:0007164,GO:0007165,GO:0007166,GO:0007219,GO:0007275,GO:0007389,GO:0007423,GO:0008052,GO:0008150,GO:0008593,GO:0009653,GO:0009887,GO:0009888,GO:0009966,GO:0009968,GO:0009987,GO:0010160,GO:0010646,GO:0010648,GO:0016360,GO:0019899,GO:0023051,GO:…	-	-	-	-	-	-	-	-	-	-	ESM4
Dmen009419	Haxy002919	7227.FBpp0075410	0	994	KOG3529@1|root,KOG3529@2759|Eukaryota,38EVQ@33154|Opisthokonta,3BGX0@33208|Metazoa,3CTA0@33213|Bilateria,41ZDG@6656|Arthropoda,3SPN3@50557|Insecta,452BK@7147|Diptera,45RVU@7214|Drosophilidae	50557|Insecta	S	FERM domain-containing protein	-	GO:0005575,GO:0005622,GO:0005623,GO:0005813,GO:0005815,GO:0005856,GO:0005886,GO:0008150,GO:0015630,GO:0016020,GO:0032153,GO:0032154,GO:0032155,GO:0033043,GO:0043226,GO:0043228,GO:0043229,GO:0043232,GO:0044422,GO:0044424,GO:0044425,GO:0044430,GO:0044446,GO:0044459,GO:0044464,GO:0050789,GO:0050794,GO:0051128,GO:0051493,GO:0065007,GO:0071944,GO:0098590,GO:1903729	-	-	-	-	-	-	-	-	-	-	DUF3338
Dmen009460	Haxy008086	7227.FBpp0075353	2.63e-170	477	KOG3633@1|root,KOG3633@2759|Eukaryota,39VTF@33154|Opisthokonta,3BCUY@33208|Metazoa,3CXE6@33213|Bilateria,41ZQI@6656|Arthropoda,3SNG4@50557|Insecta,453I7@7147|Diptera,45T92@7214|Drosophilidae	50557|Insecta	O	BAG family molecular chaperone regulator	-	GO:0006457,GO:0008150,GO:0009987	-	ko:K09556	ko04141,map04141	-	-	-	ko00000,ko00001,ko03110	-	-	-	-
Dmen009470	Haxy019529	7227.FBpp0297285	1.2e-213	589	KOG3077@1|root,KOG3077@2759|Eukaryota,38GE7@33154|Opisthokonta,3BD5M@33208|Metazoa,3D01Z@33213|Bilateria,41TQ3@6656|Arthropoda,3SFQG@50557|Insecta,44XKA@7147|Diptera,45WS5@7214|Drosophilidae	50557|Insecta	S	Neddylation of cullins play an essential role in the regulation of SCF-type complexes activity	-	GO:0000151,GO:0003674,GO:0005488,GO:0005515,GO:0005575,GO:0005622,GO:0005623,GO:0005634,GO:0005737,GO:0006464,GO:0006807,GO:0007275,GO:0008150,GO:0008152,GO:0009893,GO:0009987,GO:0010604,GO:0019222,GO:0019538,GO:0019899,GO:0031323,GO:0031325,GO:0031396,GO:0031398,GO:0031399,GO:0031401,GO:0031624,GO:0032182,GO:0032268,GO:0032270,GO:0032446,GO:0032501,GO:0032502,GO:0032991,GO:0035212,GO:0036211,GO:…	-	ko:K17822	-	-	-	-	ko00000,ko04121	-	-	-	Cullin_binding,UBA_4
Dmen009476	Haxy009435	7227.FBpp0289558	3.45e-187	525	COG5078@1|root,KOG0425@2759|Eukaryota,38MXY@33154|Opisthokonta,3BF4C@33208|Metazoa,3CWJ9@33213|Bilateria,41UQS@6656|Arthropoda,3SI7B@50557|Insecta,44YGJ@7147|Diptera,45T1K@7214|Drosophilidae	50557|Insecta	O	Ubiquitin-conjugating enzyme E2, catalytic domain homologues	-	GO:0000209,GO:0003674,GO:0003824,GO:0004842,GO:0005488,GO:0005515,GO:0005575,GO:0005622,GO:0005623,GO:0005737,GO:0006464,GO:0006508,GO:0006511,GO:0006807,GO:0008150,GO:0008152,GO:0009056,GO:0009057,GO:0009987,GO:0010498,GO:0016567,GO:0016740,GO:0019538,GO:0019787,GO:0019899,GO:0019941,GO:0030163,GO:0031625,GO:0032446,GO:0036211,GO:0043161,GO:0043170,GO:0043412,GO:0043632,GO:0044237,GO:0044238,GO:…	2.3.2.23	ko:K02207	ko04120,ko05168,map04120,map05168	-	-	-	ko00000,ko00001,ko01000,ko04121	-	-	-	UQ_con
Dmen009478	Haxy011639	7227.FBpp0075344	3.7e-161	455	KOG3171@1|root,KOG3171@2759|Eukaryota,38ENB@33154|Opisthokonta,3BDQ5@33208|Metazoa,3CYT8@33213|Bilateria,41WFJ@6656|Arthropoda,3SJHN@50557|Insecta,44XWE@7147|Diptera,45SWC@7214|Drosophilidae	50557|Insecta	T	Phosducin	-	GO:0005575,GO:0005622,GO:0005623,GO:0005737,GO:0006139,GO:0006725,GO:0006807,GO:0008150,GO:0008152,GO:0008616,GO:0009058,GO:0009116,GO:0009119,GO:0009163,GO:0009987,GO:0018130,GO:0019438,GO:0034404,GO:0034641,GO:0034654,GO:0042455,GO:0044237,GO:0044238,GO:0044249,GO:0044271,GO:0044281,GO:0044283,GO:0044424,GO:0044464,GO:0046116,GO:0046483,GO:0055086,GO:0071704,GO:1901135,GO:1901137,GO:1901360,GO:…	-	-	-	-	-	-	-	-	-	-	Phosducin
Dmen009531	Haxy019560	7227.FBpp0305756	2.54e-245	674	COG5190@1|root,KOG1605@2759|Eukaryota,38D0R@33154|Opisthokonta,3BA7M@33208|Metazoa,3CXK1@33213|Bilateria,41W1J@6656|Arthropoda,3SKRB@50557|Insecta,44X6Q@7147|Diptera,45XBW@7214|Drosophilidae	50557|Insecta	K	phosphatase activity	-	GO:0003674,GO:0003824,GO:0004721,GO:0004722,GO:0006464,GO:0006470,GO:0006793,GO:0006796,GO:0006807,GO:0008150,GO:0008152,GO:0008420,GO:0009987,GO:0016311,GO:0016787,GO:0016788,GO:0016791,GO:0019538,GO:0036211,GO:0042578,GO:0043170,GO:0043412,GO:0044237,GO:0044238,GO:0044260,GO:0044267,GO:0071704,GO:0140096,GO:1901564	3.1.3.16	ko:K15731	-	-	-	-	ko00000,ko01000,ko01009,ko03021	-	-	-	NIF
Dmen009540	Haxy011076	7227.FBpp0300535	0	1639	COG0666@1|root,KOG0505@2759|Eukaryota,38EP8@33154|Opisthokonta,3BECQ@33208|Metazoa,3CTH7@33213|Bilateria,41U3M@6656|Arthropoda,3SHWS@50557|Insecta,44YSW@7147|Diptera,45SSN@7214|Drosophilidae	50557|Insecta	OT	Ankyrin repeat	-	GO:0000003,GO:0000902,GO:0000904,GO:0001700,GO:0002009,GO:0002165,GO:0003006,GO:0005575,GO:0005622,GO:0005623,GO:0005737,GO:0005938,GO:0007275,GO:0007276,GO:0007281,GO:0007292,GO:0007391,GO:0007399,GO:0007409,GO:0007444,GO:0007472,GO:0007476,GO:0007552,GO:0007560,GO:0008150,GO:0008544,GO:0009653,GO:0009790,GO:0009791,GO:0009792,GO:0009886,GO:0009887,GO:0009888,GO:0009913,GO:0009987,GO:0016043,GO:…	-	ko:K06270	ko04022,ko04024,ko04270,ko04510,ko04611,ko04810,ko04921,ko05205,map04022,map04024,map04270,map04510,map04611,map04810,map04921,map05205	-	-	-	ko00000,ko00001,ko01009	-	-	-	Ank_2,Ank_4,Ank_5,PRKG1_interact
Dmen009571	Haxy011682	7227.FBpp0305737	3.63e-91	266	KOG3046@1|root,KOG3046@2759|Eukaryota,3A005@33154|Opisthokonta,3BPFE@33208|Metazoa,3D67M@33213|Bilateria,41Z8S@6656|Arthropoda,3SMJU@50557|Insecta,453KP@7147|Diptera,45TX2@7214|Drosophilidae	50557|Insecta	K	RNA polymerase II transcription cofactor activity. It is involved in the biological process described with regulation of transcription from RNA polymerase II promoter	MED10	GO:0000428,GO:0003674,GO:0003712,GO:0005488,GO:0005515,GO:0005575,GO:0005622,GO:0005623,GO:0005634,GO:0005654,GO:0005667,GO:0006139,GO:0006351,GO:0006366,GO:0006725,GO:0006807,GO:0007275,GO:0007399,GO:0007406,GO:0008150,GO:0008152,GO:0008285,GO:0009058,GO:0009059,GO:0009889,GO:0009987,GO:0010467,GO:0010556,GO:0010721,GO:0016070,GO:0016591,GO:0016592,GO:0018130,GO:0019219,GO:0019222,GO:0019438,GO:…	-	ko:K04082,ko:K15151	-	-	-	-	ko00000,ko03021,ko03029,ko03110	-	-	-	HSCB_C,Med10
Dmen009664	Haxy005450	7227.FBpp0075074	8.12e-53	166	2DWKT@1|root,2S6QI@2759|Eukaryota,3A73K@33154|Opisthokonta,3BSM7@33208|Metazoa,3DCTB@33213|Bilateria,421TS@6656|Arthropoda,3SQ3D@50557|Insecta,454SR@7147|Diptera,45UTZ@7214|Drosophilidae	50557|Insecta	S	Uncharacterised protein family (UPF0239)	-	-	-	-	-	-	-	-	-	-	-	-	UPF0239
Dmen009690	Haxy011771	7227.FBpp0075088	1.54e-272	748	KOG2391@1|root,KOG2391@2759|Eukaryota,38GCE@33154|Opisthokonta,3BC6T@33208|Metazoa,3CWYA@33213|Bilateria,41XNW@6656|Arthropoda,3SIA0@50557|Insecta,44ZW0@7147|Diptera,45SRU@7214|Drosophilidae	50557|Insecta	U	It is involved in the biological process described with protein transport	TSG101	GO:0000813,GO:0003674,GO:0005488,GO:0005515,GO:0005575,GO:0005622,GO:0005623,GO:0005737,GO:0005768,GO:0006996,GO:0007032,GO:0007163,GO:0007275,GO:0007399,GO:0008150,GO:0009987,GO:0010008,GO:0010256,GO:0012505,GO:0016020,GO:0016043,GO:0016050,GO:0016322,GO:0021700,GO:0022008,GO:0022607,GO:0030011,GO:0030154,GO:0030182,GO:0031090,GO:0031410,GO:0031982,GO:0032182,GO:0032501,GO:0032502,GO:0032991,GO:…	-	ko:K12183	ko04144,map04144	M00409	-	-	ko00000,ko00001,ko00002,ko04131,ko04147	-	-	-	UEV,Vps23_core
Dmen009705	Haxy019861	7227.FBpp0112089	0	882	28MY6@1|root,2QUGP@2759|Eukaryota,3A0U1@33154|Opisthokonta,3BPG4@33208|Metazoa,3D68S@33213|Bilateria,41YY6@6656|Arthropoda,3SM36@50557|Insecta,44XFA@7147|Diptera,45S91@7214|Drosophilidae	50557|Insecta	S	Structural constituent of cuticle	-	GO:0003674,GO:0005198,GO:0005214,GO:0005575,GO:0005576,GO:0007275,GO:0008010,GO:0008150,GO:0031012,GO:0032501,GO:0032502,GO:0040003,GO:0042302,GO:0042335,GO:0044421,GO:0048856	-	-	-	-	-	-	-	-	-	-	Chitin_bind_4
Dmen009710	Haxy019548	7227.FBpp0075054	1.6e-217	619	KOG2129@1|root,KOG2129@2759|Eukaryota,38FQQ@33154|Opisthokonta,3B9FA@33208|Metazoa,3CY0J@33213|Bilateria,41WYV@6656|Arthropoda,3SHEQ@50557|Insecta,4505K@7147|Diptera,45NKK@7214|Drosophilidae	50557|Insecta	S	Uncharacterized conserved protein H4 (DUF2046)	-	GO:0000003,GO:0000226,GO:0000793,GO:0000922,GO:0005575,GO:0005622,GO:0005623,GO:0005694,GO:0005819,GO:0005856,GO:0006996,GO:0007010,GO:0007017,GO:0007049,GO:0007163,GO:0008150,GO:0009987,GO:0015630,GO:0016043,GO:0022402,GO:0022414,GO:0030010,GO:0043226,GO:0043228,GO:0043229,GO:0043232,GO:0044422,GO:0044424,GO:0044430,GO:0044446,GO:0044464,GO:0051179,GO:0051234,GO:0051293,GO:0051294,GO:0051295,GO:…	-	ko:K09288	ko05200,ko05216,map05200,map05216	-	-	-	ko00000,ko00001	-	-	-	DUF2046
Dmen009749	Haxy006947	7227.FBpp0074980	0	958	29F4A@1|root,2RN9N@2759|Eukaryota,39T1D@33154|Opisthokonta,3BN13@33208|Metazoa,3CUZE@33213|Bilateria,42165@6656|Arthropoda,3SP45@50557|Insecta,450AR@7147|Diptera,45TMJ@7214|Drosophilidae	50557|Insecta	S	Caspase activity and apoptosis inhibitor 1	-	GO:0003008,GO:0007600,GO:0008150,GO:0019233,GO:0032501,GO:0050877	-	-	-	-	-	-	-	-	-	-	CAAP1
Dmen009764	Haxy008215	7227.FBpp0289746	0	1937	COG5021@1|root,KOG0940@2759|Eukaryota,38CB4@33154|Opisthokonta,3BCVC@33208|Metazoa,3CXNM@33213|Bilateria,41VM5@6656|Arthropoda,3SH3A@50557|Insecta,452C2@7147|Diptera,45P8R@7214|Drosophilidae	50557|Insecta	O	ubiquitin-protein transferase activity	Nedd4	GO:0000902,GO:0000904,GO:0002009,GO:0002090,GO:0002092,GO:0002165,GO:0003156,GO:0003264,GO:0003674,GO:0003824,GO:0004842,GO:0005102,GO:0005112,GO:0005488,GO:0005515,GO:0005575,GO:0005622,GO:0005623,GO:0005737,GO:0005886,GO:0006464,GO:0006807,GO:0006810,GO:0006897,GO:0006898,GO:0006928,GO:0006935,GO:0007275,GO:0007399,GO:0007409,GO:0007411,GO:0007444,GO:0007472,GO:0007476,GO:0007528,GO:0007552,GO:…	2.3.2.26	ko:K10591	ko04011,ko04120,ko04144,ko04530,ko05169,map04011,map04120,map04144,map04530,map05169	-	-	-	ko00000,ko00001,ko01000,ko03029,ko04121,ko04131	-	-	-	C2,HECT,WW
Dmen009767	Haxy009177	7227.FBpp0305335	0	1400	COG5333@1|root,KOG0834@2759|Eukaryota,38BPJ@33154|Opisthokonta,3BBK6@33208|Metazoa,3CTUK@33213|Bilateria,41YCV@6656|Arthropoda,3SKP0@50557|Insecta,44XME@7147|Diptera,45P4U@7214|Drosophilidae	50557|Insecta	D	Protein kinase binding. It is involved in the biological process described with regulation of transcription, DNA-templated	CycT	GO:0000079,GO:0000307,GO:0001932,GO:0001934,GO:0003674,GO:0005575,GO:0005622,GO:0005623,GO:0005634,GO:0005654,GO:0005694,GO:0005700,GO:0005703,GO:0006139,GO:0006351,GO:0006355,GO:0006357,GO:0006725,GO:0006807,GO:0006950,GO:0008023,GO:0008024,GO:0008150,GO:0008152,GO:0009058,GO:0009059,GO:0009266,GO:0009408,GO:0009628,GO:0009889,GO:0009891,GO:0009893,GO:0009987,GO:0010467,GO:0010468,GO:0010556,GO:…	-	ko:K15188	ko05202,map05202	-	-	-	ko00000,ko00001,ko03021	-	-	-	Cyclin_N
Dmen009768	Haxy000878	7227.FBpp0099825	0	1219	KOG3804@1|root,KOG3804@2759|Eukaryota,39R90@33154|Opisthokonta,3BA8E@33208|Metazoa,3CYFC@33213|Bilateria,41Y4E@6656|Arthropoda,3SKVX@50557|Insecta,450MH@7147|Diptera,45N6E@7214|Drosophilidae	50557|Insecta	K	Sequence-specific DNA binding. It is involved in the biological process described with regulation of transcription, DNA-templated	Eip74EF	GO:0000003,GO:0000981,GO:0000982,GO:0001077,GO:0001228,GO:0002165,GO:0003006,GO:0003674,GO:0003700,GO:0005575,GO:0005622,GO:0005623,GO:0005634,GO:0006139,GO:0006351,GO:0006355,GO:0006357,GO:0006366,GO:0006725,GO:0006807,GO:0006914,GO:0007275,GO:0007276,GO:0007281,GO:0007292,GO:0007431,GO:0007435,GO:0007552,GO:0008150,GO:0008152,GO:0008219,GO:0009056,GO:0009058,GO:0009059,GO:0009653,GO:0009791,GO:…	-	ko:K09428	ko04214,map04214	-	-	-	ko00000,ko00001,ko03000	-	-	-	Ets
Dmen009774	Haxy002099	7227.FBpp0074972	5.66e-188	522	KOG4812@1|root,KOG4812@2759|Eukaryota,3A11N@33154|Opisthokonta,3BAK7@33208|Metazoa,3CXH4@33213|Bilateria,41YXH@6656|Arthropoda,3SM0K@50557|Insecta,44YWB@7147|Diptera,45NIW@7214|Drosophilidae	50557|Insecta	S	NEDD4 family-interacting protein	-	GO:0000151,GO:0003674,GO:0005488,GO:0005515,GO:0005575,GO:0005622,GO:0005623,GO:0005737,GO:0005768,GO:0005770,GO:0007275,GO:0007444,GO:0008150,GO:0008593,GO:0009888,GO:0009966,GO:0010646,GO:0012505,GO:0019904,GO:0023051,GO:0031410,GO:0031982,GO:0032501,GO:0032502,GO:0032991,GO:0035220,GO:0035295,GO:0043226,GO:0043227,GO:0043229,GO:0044424,GO:0044444,GO:0044464,GO:0048513,GO:0048583,GO:0048731,GO:…	-	-	-	-	-	-	-	-	-	-	DUF2370
Dmen009804	Haxy005105	7227.FBpp0074926	7.7e-175	495	KOG4043@1|root,KOG4043@2759|Eukaryota,39RGP@33154|Opisthokonta,3BEKF@33208|Metazoa,3D073@33213|Bilateria,41WAB@6656|Arthropoda,3SFUQ@50557|Insecta,451P7@7147|Diptera,45XNP@7214|Drosophilidae	50557|Insecta	K	RNA polymerase II transcription cofactor activity. It is involved in the biological process described with regulation of transcription from RNA polymerase II promoter	MED19	GO:0003674,GO:0003712,GO:0005488,GO:0005515,GO:0005575,GO:0005622,GO:0005623,GO:0005634,GO:0005654,GO:0006139,GO:0006351,GO:0006355,GO:0006357,GO:0006366,GO:0006725,GO:0006807,GO:0008134,GO:0008150,GO:0008152,GO:0009058,GO:0009059,GO:0009889,GO:0009891,GO:0009893,GO:0009987,GO:0010467,GO:0010468,GO:0010556,GO:0010557,GO:0010604,GO:0010628,GO:0016070,GO:0016592,GO:0018130,GO:0019219,GO:0019222,GO:…	-	ko:K15137	-	-	-	-	ko00000,ko03021	-	-	-	Med19
Dmen009824	Haxy014184	7227.FBpp0074903	1.65e-216	598	2965U@1|root,2RD4H@2759|Eukaryota,39T4E@33154|Opisthokonta,3BP44@33208|Metazoa,3D5AD@33213|Bilateria,41YB1@6656|Arthropoda,3SK2Q@50557|Insecta,4503S@7147|Diptera,45SIP@7214|Drosophilidae	50557|Insecta	-	-	-	-	-	-	-	-	-	-	-	-	-	-	-
Dmen009866	Haxy008188	7227.FBpp0112092	7.18e-124	354	KOG2612@1|root,KOG2612@2759|Eukaryota,38FJF@33154|Opisthokonta,3BK0J@33208|Metazoa,3CTCX@33213|Bilateria,41YN0@6656|Arthropoda,3SMDV@50557|Insecta,45419@7147|Diptera,45PRP@7214|Drosophilidae	50557|Insecta	K	Component of the transcription regulatory histone acetylation (HAT) complex SAGA, a multiprotein complex that activates transcription by remodeling chromatin and mediating histone acetylation and deubiquitination. Within the SAGA complex, participates in a subcomplex that specifically deubiquitinates histone H2B. The SAGA complex is recruited to specific gene promoters by activators, where it is …	Sgf11	GO:0000123,GO:0000124,GO:0003674,GO:0005488,GO:0005515,GO:0005575,GO:0005622,GO:0005623,GO:0005634,GO:0005654,GO:0006325,GO:0006355,GO:0006464,GO:0006508,GO:0006807,GO:0006996,GO:0008150,GO:0008152,GO:0009889,GO:0009891,GO:0009893,GO:0009987,GO:0010468,GO:0010556,GO:0010557,GO:0010604,GO:0010628,GO:0016043,GO:0016569,GO:0016570,GO:0016578,GO:0016579,GO:0019219,GO:0019222,GO:0019538,GO:0031248,GO:…	-	ko:K11363	-	-	-	-	ko00000,ko03021,ko03036	-	-	-	SCA7,Sgf11
Dmen009979	Haxy003655	7227.FBpp0306028	0	2608	KOG1938@1|root,KOG1938@2759|Eukaryota,38BMA@33154|Opisthokonta,3BHB6@33208|Metazoa,3CRR2@33213|Bilateria,41WXQ@6656|Arthropoda,3SIGH@50557|Insecta,44ZTC@7147|Diptera,45TK7@7214|Drosophilidae	50557|Insecta	D	ER-Golgi trafficking TRAPP I complex 85 kDa subunit	-	GO:0000045,GO:0000407,GO:0005575,GO:0005622,GO:0005623,GO:0005737,GO:0005794,GO:0006810,GO:0006888,GO:0006914,GO:0006996,GO:0007033,GO:0008104,GO:0008150,GO:0008152,GO:0009056,GO:0009987,GO:0012505,GO:0016043,GO:0016192,GO:0016236,GO:0022607,GO:0030008,GO:0030242,GO:0031410,GO:0031982,GO:0032991,GO:0033036,GO:0034497,GO:0034613,GO:0043226,GO:0043227,GO:0043229,GO:0043231,GO:0044085,GO:0044237,GO:…	-	ko:K20305	-	-	-	-	ko00000,ko04131	-	-	-	TRAPPC-Trs85,TRAPPC9-Trs120
Dmen009982	Haxy011634	7227.FBpp0074733	0	1862	KOG4721@1|root,KOG4721@2759|Eukaryota,38I19@33154|Opisthokonta,3BGNG@33208|Metazoa,3CT61@33213|Bilateria,41UDW@6656|Arthropoda,3SFYD@50557|Insecta,44YN8@7147|Diptera,45SVW@7214|Drosophilidae	50557|Insecta	T	It is involved in the biological process described with protein phosphorylation	-	GO:0000003,GO:0000902,GO:0000904,GO:0003008,GO:0003674,GO:0003824,GO:0004672,GO:0004674,GO:0005575,GO:0005622,GO:0005623,GO:0006464,GO:0006468,GO:0006793,GO:0006796,GO:0006807,GO:0006950,GO:0006996,GO:0007030,GO:0007154,GO:0007165,GO:0007275,GO:0007276,GO:0007283,GO:0007399,GO:0007409,GO:0007610,GO:0007611,GO:0007613,GO:0007616,GO:0008150,GO:0008152,GO:0009611,GO:0009653,GO:0009987,GO:0010256,GO:…	2.7.11.25	ko:K04422	ko04010,map04010	-	-	-	ko00000,ko00001,ko01000,ko01001	-	-	-	Pkinase_Tyr
Dmen009999	Haxy004760	7227.FBpp0306010	1.73e-215	595	2DZZP@1|root,2S7FT@2759|Eukaryota,3AASM@33154|Opisthokonta,3BU4Y@33208|Metazoa,3DAWP@33213|Bilateria,42133@6656|Arthropoda,3SPH7@50557|Insecta,454HS@7147|Diptera,45VYI@7214|Drosophilidae	50557|Insecta	-	-	-	-	-	-	-	-	-	-	-	-	-	-	-
Dmen010005	Haxy012475	7227.FBpp0074693	4.87e-299	815	KOG3561@1|root,KOG3561@2759|Eukaryota,38GV1@33154|Opisthokonta,3B9NK@33208|Metazoa,3CYH2@33213|Bilateria,41VZT@6656|Arthropoda,3SHET@50557|Insecta,451VU@7147|Diptera,45SJ4@7214|Drosophilidae	50557|Insecta	K	activity. It is involved in the biological process described with regulation of transcription, DNA-templated	-	GO:0000122,GO:0002027,GO:0003053,GO:0003674,GO:0003676,GO:0003677,GO:0005488,GO:0005515,GO:0005575,GO:0005622,GO:0005623,GO:0005634,GO:0006355,GO:0006357,GO:0006950,GO:0007275,GO:0007562,GO:0007610,GO:0007622,GO:0007623,GO:0007626,GO:0008016,GO:0008062,GO:0008150,GO:0009410,GO:0009605,GO:0009889,GO:0009890,GO:0009891,GO:0009892,GO:0009893,GO:0009991,GO:0010033,GO:0010243,GO:0010468,GO:0010556,GO:…	-	ko:K02296	ko04710,ko04711,ko04728,ko05168,map04710,map04711,map04728,map05168	-	-	-	ko00000,ko00001,ko03000	-	-	-	HLH,PAS,PAS_11,PAS_3,PAS_9
Dmen010010	Haxy019717	7227.FBpp0074653	0	4286	KOG3598@1|root,KOG3598@2759|Eukaryota,38ENM@33154|Opisthokonta,3BAMG@33208|Metazoa,3CUTP@33213|Bilateria,41XGQ@6656|Arthropoda,3SJ2C@50557|Insecta,4524X@7147|Diptera,45P36@7214|Drosophilidae	50557|Insecta	K	RNA polymerase II transcription cofactor activity. It is involved in the biological process described with regulation of transcription from RNA polymerase II promoter	-	GO:0000428,GO:0001654,GO:0002009,GO:0002165,GO:0003002,GO:0003674,GO:0003712,GO:0005488,GO:0005515,GO:0005575,GO:0005622,GO:0005623,GO:0005634,GO:0005654,GO:0005667,GO:0005694,GO:0005700,GO:0006355,GO:0006357,GO:0007275,GO:0007389,GO:0007399,GO:0007406,GO:0007423,GO:0007431,GO:0007435,GO:0007444,GO:0007478,GO:0007480,GO:0007552,GO:0007560,GO:0008150,GO:0008219,GO:0008285,GO:0009653,GO:0009719,GO:…	-	ko:K15162	ko04919,map04919	-	-	-	ko00000,ko00001,ko03021	-	-	-	Med12,Med12-LCEWAV
Dmen010013	Haxy001259	7245.FBpp0264642	0	3384	COG5560@1|root,KOG1870@2759|Eukaryota,38FGF@33154|Opisthokonta,3BCZZ@33208|Metazoa,3CU7C@33213|Bilateria,41XN8@6656|Arthropoda,3SIHA@50557|Insecta,44ZTW@7147|Diptera,45RKU@7214|Drosophilidae	50557|Insecta	O	It is involved in the biological process described with ubiquitin-dependent protein catabolic process	-	GO:0006464,GO:0006508,GO:0006807,GO:0008150,GO:0008152,GO:0009987,GO:0016579,GO:0019538,GO:0036211,GO:0043170,GO:0043412,GO:0044237,GO:0044238,GO:0044260,GO:0044267,GO:0070646,GO:0070647,GO:0071704,GO:1901564	3.4.19.12	ko:K11837	-	-	-	-	ko00000,ko01000,ko01002,ko04121	-	-	-	DUSP,EF-hand_5,UCH
Dmen010067	Haxy000165	7227.FBpp0074594	0	1734	COG1231@1|root,KOG0029@2759|Eukaryota,38G9W@33154|Opisthokonta,3BBPQ@33208|Metazoa,3CVAF@33213|Bilateria,41XIY@6656|Arthropoda,3SJYX@50557|Insecta,44WVJ@7147|Diptera,45SKW@7214|Drosophilidae	50557|Insecta	Q	It is involved in the biological process described with	Su(var)3-3	GO:0000003,GO:0002009,GO:0002165,GO:0003002,GO:0003006,GO:0003674,GO:0003824,GO:0005488,GO:0005515,GO:0005575,GO:0005622,GO:0005623,GO:0005634,GO:0006325,GO:0006355,GO:0006464,GO:0006482,GO:0006807,GO:0006996,GO:0007275,GO:0007276,GO:0007281,GO:0007292,GO:0007389,GO:0007444,GO:0007472,GO:0007474,GO:0007476,GO:0007552,GO:0007560,GO:0008150,GO:0008152,GO:0008214,GO:0008593,GO:0009653,GO:0009791,GO:…	-	ko:K11450	ko04714,map04714	-	-	-	ko00000,ko00001,ko01000,ko03036	-	-	-	Amino_oxidase,SWIRM
Dmen010081	Haxy003476	7227.FBpp0074609	8.75e-184	514	KOG1586@1|root,KOG1586@2759|Eukaryota,38GSG@33154|Opisthokonta,3BECS@33208|Metazoa,3CX5B@33213|Bilateria,41VDY@6656|Arthropoda,3SGVP@50557|Insecta,450II@7147|Diptera,45WSD@7214|Drosophilidae	50557|Insecta	U	It is involved in the biological process described with intracellular protein transport	-	GO:0000149,GO:0000278,GO:0000281,GO:0000910,GO:0001505,GO:0001654,GO:0001671,GO:0001745,GO:0002009,GO:0002165,GO:0003674,GO:0005483,GO:0005488,GO:0005515,GO:0005575,GO:0005622,GO:0005623,GO:0005737,GO:0005773,GO:0005774,GO:0006810,GO:0006836,GO:0006886,GO:0006887,GO:0006891,GO:0006906,GO:0006996,GO:0007049,GO:0007154,GO:0007267,GO:0007268,GO:0007269,GO:0007274,GO:0007275,GO:0007423,GO:0007444,GO:…	-	ko:K15296	ko04138,ko04721,map04138,map04721	-	-	-	ko00000,ko00001,ko04131	-	-	-	SNAP,TPR_7
Dmen010099	Haxy020194	7227.FBpp0077893	0	936	KOG0583@1|root,KOG0583@2759|Eukaryota,38F8W@33154|Opisthokonta,3BAWK@33208|Metazoa,3CTVZ@33213|Bilateria,42A49@6656|Arthropoda,3SZJV@50557|Insecta,452J4@7147|Diptera,45NCC@7214|Drosophilidae	50557|Insecta	T	ATP binding. It is involved in the biological process described with protein phosphorylation	-	GO:0001703,GO:0001932,GO:0001933,GO:0003674,GO:0004857,GO:0004860,GO:0005488,GO:0005515,GO:0005575,GO:0005622,GO:0005623,GO:0005634,GO:0005737,GO:0005829,GO:0006469,GO:0007088,GO:0007275,GO:0007346,GO:0007369,GO:0007370,GO:0008150,GO:0008361,GO:0009653,GO:0009790,GO:0009892,GO:0009893,GO:0009894,GO:0009896,GO:0009966,GO:0009968,GO:0009987,GO:0010004,GO:0010563,GO:0010564,GO:0010604,GO:0010605,GO:…	-	ko:K08814	-	-	-	-	ko00000,ko01001	-	-	-	Pkinase
Dmen010106	Haxy025551	7227.FBpp0077850	0	977	KOG2736@1|root,KOG2736@2759|Eukaryota,38HQN@33154|Opisthokonta,3BE5S@33208|Metazoa,3CRWI@33213|Bilateria,41W2Z@6656|Arthropoda,3SGPM@50557|Insecta,4526E@7147|Diptera,45XHB@7214|Drosophilidae	50557|Insecta	T	subunit of the gamma-secretase complex, an endoprotease complex that catalyzes the intramembrane cleavage of integral membrane proteins such as Notch	Psn	GO:0000041,GO:0000323,GO:0002027,GO:0003002,GO:0003008,GO:0003674,GO:0003824,GO:0004175,GO:0005488,GO:0005515,GO:0005575,GO:0005622,GO:0005623,GO:0005634,GO:0005737,GO:0005739,GO:0005740,GO:0005743,GO:0005764,GO:0005765,GO:0005768,GO:0005770,GO:0005773,GO:0005774,GO:0005856,GO:0005886,GO:0005887,GO:0005929,GO:0005938,GO:0006508,GO:0006509,GO:0006518,GO:0006807,GO:0006810,GO:0006811,GO:0006812,GO:…	-	ko:K04505	ko04310,ko04330,ko04722,ko05010,ko05165,map04310,map04330,map04722,map05010,map05165	M00682	-	-	ko00000,ko00001,ko00002,ko01000,ko01002	-	-	-	Presenilin
Dmen010125	Haxy003351	7227.FBpp0077874	5.43e-106	308	2CGX8@1|root,2QQ4B@2759|Eukaryota,38H73@33154|Opisthokonta,3BJY0@33208|Metazoa,3CWGW@33213|Bilateria,41ZCV@6656|Arthropoda,3SMG3@50557|Insecta,44Y18@7147|Diptera,45WP4@7214|Drosophilidae	50557|Insecta	S	It is involved in the biological process described with positive regulation of apoptotic process	-	GO:0005575,GO:0005622,GO:0005623,GO:0005737,GO:0005739,GO:0005740,GO:0005741,GO:0006810,GO:0006839,GO:0006915,GO:0006996,GO:0007005,GO:0007006,GO:0007154,GO:0007165,GO:0008150,GO:0008219,GO:0008637,GO:0009987,GO:0010941,GO:0012501,GO:0016020,GO:0016043,GO:0019867,GO:0023052,GO:0031090,GO:0031966,GO:0031967,GO:0031968,GO:0031975,GO:0035794,GO:0043067,GO:0043226,GO:0043227,GO:0043229,GO:0043231,GO:…	-	ko:K15464	ko04068,ko04137,ko04140,ko05134,map04068,map04137,map04140,map05134	-	-	-	ko00000,ko00001,ko02000,ko04131	1.A.20.1.1,1.A.20.2.1	-	-	BNIP3
Dmen010153	Haxy008150	7227.FBpp0077930	0	992	KOG3807@1|root,KOG3807@2759|Eukaryota,3909Y@33154|Opisthokonta,3BDGC@33208|Metazoa,3CZ4R@33213|Bilateria,41VI3@6656|Arthropoda,3SHEZ@50557|Insecta,44WQW@7147|Diptera,45VJ8@7214|Drosophilidae	50557|Insecta	S	ST7 protein	-	-	-	-	-	-	-	-	-	-	-	-	ST7
Dmen010160	Haxy013662	7227.FBpp0077927	7.19e-315	858	KOG2582@1|root,KOG2582@2759|Eukaryota,38I36@33154|Opisthokonta,3BANS@33208|Metazoa,3CT92@33213|Bilateria,41WBF@6656|Arthropoda,3SHYA@50557|Insecta,450QM@7147|Diptera,45SKM@7214|Drosophilidae	50557|Insecta	OT	motif in proteasome subunits, Int-6, Nip-1 and TRIP-15	CSN3	GO:0000003,GO:0000338,GO:0002009,GO:0003006,GO:0005575,GO:0005622,GO:0005623,GO:0005634,GO:0006464,GO:0006508,GO:0006511,GO:0006807,GO:0007276,GO:0007281,GO:0007282,GO:0007283,GO:0007292,GO:0007293,GO:0008150,GO:0008152,GO:0008180,GO:0008283,GO:0008356,GO:0009056,GO:0009057,GO:0009653,GO:0009888,GO:0009987,GO:0016333,GO:0019538,GO:0019827,GO:0019941,GO:0019953,GO:0022412,GO:0022414,GO:0030154,GO:…	-	ko:K12177	-	-	-	-	ko00000,ko04121	-	-	-	PCI
Dmen010166	Haxy004680	7227.FBpp0077925	0	840	2C9I6@1|root,2QV30@2759|Eukaryota,38FD9@33154|Opisthokonta,3BDNR@33208|Metazoa,3CV1E@33213|Bilateria,41WPX@6656|Arthropoda,3SJ1Q@50557|Insecta,44YT9@7147|Diptera,45PNA@7214|Drosophilidae	50557|Insecta	G	O-fucosylpeptide 3-beta-N-acetylglucosaminyltransferase activity. It is involved in the biological process described with pattern specification process	fng	GO:0000003,GO:0001654,GO:0001708,GO:0001745,GO:0002009,GO:0002165,GO:0003002,GO:0003006,GO:0003674,GO:0003824,GO:0005575,GO:0005622,GO:0005623,GO:0005737,GO:0005783,GO:0005794,GO:0005795,GO:0005797,GO:0005975,GO:0005996,GO:0006004,GO:0006464,GO:0006486,GO:0006493,GO:0006807,GO:0007154,GO:0007165,GO:0007166,GO:0007219,GO:0007275,GO:0007276,GO:0007281,GO:0007292,GO:0007293,GO:0007389,GO:0007423,GO:…	2.4.1.222	ko:K05948	ko00514,ko04330,ko05165,map00514,map04330,map05165	-	R09296	-	ko00000,ko00001,ko01000,ko01003	-	GT31	-	Fringe
Dmen010183	Haxy018774	7227.FBpp0077980	0	1966	KOG3897@1|root,KOG3897@2759|Eukaryota,39S8E@33154|Opisthokonta,3BA5U@33208|Metazoa,3CTIA@33213|Bilateria,41TE7@6656|Arthropoda,3SJ2Z@50557|Insecta,452GC@7147|Diptera,45RVN@7214|Drosophilidae	50557|Insecta	S	Winged helix Storkhead-box1 domain	-	GO:0000902,GO:0000904,GO:0006928,GO:0006935,GO:0007275,GO:0007399,GO:0007409,GO:0007411,GO:0008045,GO:0008150,GO:0009605,GO:0009653,GO:0009987,GO:0016043,GO:0022008,GO:0030030,GO:0030154,GO:0030182,GO:0031175,GO:0032501,GO:0032502,GO:0032989,GO:0032990,GO:0040011,GO:0042221,GO:0042330,GO:0048468,GO:0048666,GO:0048667,GO:0048699,GO:0048731,GO:0048812,GO:0048856,GO:0048858,GO:0048869,GO:0050896,GO:…	-	-	-	-	-	-	-	-	-	-	Stork_head
Dmen010221	Haxy005437	7227.FBpp0078058	0	2451	COG5210@1|root,KOG4347@2759|Eukaryota,38BD9@33154|Opisthokonta,3BA0W@33208|Metazoa,3CTC9@33213|Bilateria,41UVX@6656|Arthropoda,3SJGX@50557|Insecta,4524S@7147|Diptera,45QZJ@7214|Drosophilidae	50557|Insecta	S	It is involved in the biological process described with regulation of Rab GTPase activity	TBC1D9	GO:0003674,GO:0005096,GO:0005488,GO:0005515,GO:0005575,GO:0005622,GO:0005623,GO:0006810,GO:0006886,GO:0008047,GO:0008104,GO:0008150,GO:0012505,GO:0015031,GO:0015833,GO:0017016,GO:0017137,GO:0019899,GO:0030234,GO:0030695,GO:0031267,GO:0031338,GO:0032879,GO:0033036,GO:0033043,GO:0034613,GO:0042886,GO:0043085,GO:0043087,GO:0043547,GO:0044093,GO:0044464,GO:0045184,GO:0046907,GO:0050789,GO:0050790,GO:…	-	ko:K19951	-	-	-	-	ko00000,ko04131	-	-	-	GRAM,RabGAP-TBC
Dmen010239	Haxy003566	7227.FBpp0089291	0	1091	KOG3575@1|root,KOG3575@2759|Eukaryota,38GID@33154|Opisthokonta,3B97G@33208|Metazoa,3CT0C@33213|Bilateria,41V6P@6656|Arthropoda,3SJVT@50557|Insecta,44YV1@7147|Diptera,45NIV@7214|Drosophilidae	50557|Insecta	K	zinc ion binding. It is involved in the biological process described with steroid hormone mediated signaling pathway	Hr78	GO:0000976,GO:0000977,GO:0000981,GO:0001012,GO:0001067,GO:0003674,GO:0003676,GO:0003677,GO:0003690,GO:0003700,GO:0004879,GO:0005488,GO:0005575,GO:0005622,GO:0005623,GO:0005634,GO:0006355,GO:0006357,GO:0006810,GO:0007154,GO:0007165,GO:0007275,GO:0007424,GO:0008150,GO:0009889,GO:0009987,GO:0010468,GO:0010556,GO:0019219,GO:0019222,GO:0023052,GO:0030522,GO:0031323,GO:0031326,GO:0032501,GO:0032502,GO:…	-	ko:K14031	-	-	-	-	ko00000,ko03000,ko03310	-	-	-	Hormone_recep,zf-C4
Dmen010242	Haxy013418	7227.FBpp0304961	1.45e-259	712	KOG4800@1|root,KOG4800@2759|Eukaryota,38GNF@33154|Opisthokonta,3BGG2@33208|Metazoa,3CS6S@33213|Bilateria,41WP3@6656|Arthropoda,3SH3E@50557|Insecta,4505R@7147|Diptera,45NQ2@7214|Drosophilidae	50557|Insecta	S	Myelin proteolipid protein (PLP or lipophilin)	-	GO:0000003,GO:0001654,GO:0001745,GO:0003006,GO:0005575,GO:0005623,GO:0005886,GO:0007275,GO:0007276,GO:0007281,GO:0007292,GO:0007423,GO:0008150,GO:0009314,GO:0009416,GO:0009453,GO:0009605,GO:0009628,GO:0009653,GO:0009887,GO:0009987,GO:0016020,GO:0019953,GO:0022412,GO:0022414,GO:0030154,GO:0032501,GO:0032502,GO:0032504,GO:0040011,GO:0042330,GO:0042331,GO:0044464,GO:0044703,GO:0046956,GO:0048468,GO:…	-	-	-	-	-	-	-	-	-	-	Myelin_PLP
Dmen010324	Haxy002356	7227.FBpp0078162	0	2223	KOG1917@1|root,KOG1917@2759|Eukaryota,38CA6@33154|Opisthokonta,3BFQF@33208|Metazoa,3CS5H@33213|Bilateria,41XN5@6656|Arthropoda,3SKJC@50557|Insecta,44YZH@7147|Diptera,45V84@7214|Drosophilidae	50557|Insecta	S	Membrane-associated apoptosis protein	Hem	GO:0000768,GO:0000902,GO:0000904,GO:0001764,GO:0003674,GO:0005488,GO:0005515,GO:0005575,GO:0005622,GO:0005623,GO:0005737,GO:0006928,GO:0006949,GO:0006996,GO:0007010,GO:0007155,GO:0007275,GO:0007399,GO:0007409,GO:0007417,GO:0007423,GO:0007520,GO:0007528,GO:0008150,GO:0008360,GO:0008407,GO:0009653,GO:0009887,GO:0009987,GO:0014902,GO:0016043,GO:0016477,GO:0022008,GO:0022416,GO:0022603,GO:0022604,GO:…	-	ko:K05750	ko04810,map04810	-	-	-	ko00000,ko00001	-	-	-	Nckap1
Dmen010364	Haxy000461	7227.FBpp0078180	7.79e-261	714	COG0006@1|root,KOG2414@2759|Eukaryota,39N5E@33154|Opisthokonta,3CPQP@33208|Metazoa,3E5VU@33213|Bilateria,42AYQ@6656|Arthropoda,3SM7A@50557|Insecta,44Y0N@7147|Diptera,45XRN@7214|Drosophilidae	50557|Insecta	E	SNARE associated Golgi protein	-	-	-	-	-	-	-	-	-	-	-	-	SNARE_assoc
Dmen010371	Haxy011823	7227.FBpp0293522	0	1019	KOG1721@1|root,KOG1721@2759|Eukaryota,39XPZ@33154|Opisthokonta,3BAG6@33208|Metazoa,3D07K@33213|Bilateria,41TT4@6656|Arthropoda,3SHX1@50557|Insecta,44YSR@7147|Diptera,45SJU@7214|Drosophilidae	50557|Insecta	S	Metal ion binding	jim	GO:0000902,GO:0000904,GO:0006355,GO:0007275,GO:0007399,GO:0008150,GO:0009653,GO:0009889,GO:0009987,GO:0010468,GO:0010556,GO:0016043,GO:0016358,GO:0019219,GO:0019222,GO:0022008,GO:0030030,GO:0030154,GO:0030182,GO:0031175,GO:0031323,GO:0031326,GO:0031935,GO:0032501,GO:0032502,GO:0032989,GO:0032990,GO:0033043,GO:0033044,GO:0048468,GO:0048666,GO:0048667,GO:0048699,GO:0048731,GO:0048812,GO:0048813,GO:…	-	-	-	-	-	-	-	-	-	-	zf-C2H2
Dmen010395	Haxy024400	7227.FBpp0070045	0	1674	KOG2114@1|root,KOG2114@2759|Eukaryota,38BRS@33154|Opisthokonta,3BHZM@33208|Metazoa,3CW2G@33213|Bilateria,41XAE@6656|Arthropoda,3SGDV@50557|Insecta,450VJ@7147|Diptera,45T28@7214|Drosophilidae	50557|Insecta	O	Zinc ion binding	-	GO:0003674,GO:0003824,GO:0004842,GO:0005488,GO:0005515,GO:0005575,GO:0005622,GO:0005623,GO:0005737,GO:0005768,GO:0006325,GO:0006464,GO:0006807,GO:0006810,GO:0006887,GO:0006904,GO:0006914,GO:0006950,GO:0006996,GO:0007032,GO:0007033,GO:0007034,GO:0007040,GO:0007041,GO:0007154,GO:0008150,GO:0008152,GO:0008270,GO:0009056,GO:0009267,GO:0009605,GO:0009987,GO:0009991,GO:0010256,GO:0012505,GO:0016020,GO:…	-	ko:K20179	ko04138,map04138	-	-	-	ko00000,ko00001,ko04131	-	-	-	Clathrin,VPS11_C,zf-C3HC4_2,zf-RING_UBOX
Dmen010401	Haxy025464	7227.FBpp0289146	5.2e-155	436	KOG3026@1|root,KOG3026@2759|Eukaryota,39V6S@33154|Opisthokonta,3BG03@33208|Metazoa,3CZAB@33213|Bilateria,41YW9@6656|Arthropoda,3SM5Z@50557|Insecta,44ZYW@7147|Diptera,45V4Q@7214|Drosophilidae	50557|Insecta	A	RNA binding. It is involved in the biological process described with	-	GO:0000375,GO:0000377,GO:0000398,GO:0003674,GO:0003676,GO:0003723,GO:0005488,GO:0005575,GO:0005622,GO:0005623,GO:0005634,GO:0006139,GO:0006396,GO:0006397,GO:0006725,GO:0006807,GO:0008150,GO:0008152,GO:0008380,GO:0009987,GO:0010467,GO:0016070,GO:0016071,GO:0034641,GO:0043170,GO:0043226,GO:0043227,GO:0043229,GO:0043231,GO:0044237,GO:0044238,GO:0044424,GO:0044464,GO:0046483,GO:0071704,GO:0090304,GO:…	-	ko:K12839	ko03040,map03040	-	-	-	ko00000,ko00001,ko03041	-	-	-	SMN
Dmen010410	Haxy025583	7227.FBpp0112474	7.46e-315	860	KOG0489@1|root,KOG0842@2759|Eukaryota,38GSQ@33154|Opisthokonta,3BDQ9@33208|Metazoa,3CTDW@33213|Bilateria,41UV9@6656|Arthropoda,3SJW1@50557|Insecta,44ZIF@7147|Diptera,45VKR@7214|Drosophilidae	50557|Insecta	K	DNA binding. It is involved in the biological process described with regulation of transcription, DNA-templated	scro	GO:0000902,GO:0000904,GO:0003674,GO:0003676,GO:0003677,GO:0005488,GO:0005575,GO:0005622,GO:0005623,GO:0005634,GO:0007275,GO:0007399,GO:0008150,GO:0009653,GO:0009987,GO:0016043,GO:0016358,GO:0022008,GO:0030030,GO:0030154,GO:0030182,GO:0031175,GO:0032501,GO:0032502,GO:0032989,GO:0032990,GO:0043226,GO:0043227,GO:0043229,GO:0043231,GO:0044424,GO:0044464,GO:0048468,GO:0048666,GO:0048667,GO:0048699,GO:…	-	ko:K09342	-	-	-	-	ko00000,ko03000	-	-	-	Homeobox
Dmen010422	Haxy004568	7227.FBpp0112564	3.02e-57	177	COG4888@1|root,KOG3214@2759|Eukaryota,3A5UM@33154|Opisthokonta,3BSK0@33208|Metazoa,3D860@33213|Bilateria,41ZXB@6656|Arthropoda,3SN1P@50557|Insecta,4540G@7147|Diptera,45UDB@7214|Drosophilidae	50557|Insecta	K	Transcription elongation factor implicated in the maintenance of proper chromatin structure in actively transcribed regions	-	GO:0000993,GO:0001098,GO:0001099,GO:0003674,GO:0005488,GO:0005515,GO:0005575,GO:0005622,GO:0005623,GO:0005634,GO:0005654,GO:0006139,GO:0006325,GO:0006338,GO:0006351,GO:0006354,GO:0006355,GO:0006366,GO:0006368,GO:0006725,GO:0006807,GO:0006996,GO:0008023,GO:0008150,GO:0008152,GO:0009058,GO:0009059,GO:0009889,GO:0009891,GO:0009893,GO:0009987,GO:0010467,GO:0010468,GO:0010556,GO:0010557,GO:0010604,GO:…	-	-	-	-	-	-	-	-	-	-	Elf1
Dmen010423	Haxy006475	7227.FBpp0112469	0	1221	KOG1213@1|root,KOG1213@2759|Eukaryota,38H3N@33154|Opisthokonta,3BCQ9@33208|Metazoa,3CV7T@33213|Bilateria,41WX2@6656|Arthropoda,3SGUG@50557|Insecta,44ZH4@7147|Diptera,45RA6@7214|Drosophilidae	50557|Insecta	D	Conserved region of Rad21 / Rec8 like protein	rad21	GO:0000070,GO:0000228,GO:0000278,GO:0000280,GO:0000775,GO:0000785,GO:0000792,GO:0000793,GO:0000794,GO:0000795,GO:0000798,GO:0000819,GO:0003674,GO:0003682,GO:0005488,GO:0005575,GO:0005622,GO:0005623,GO:0005634,GO:0005694,GO:0005700,GO:0005705,GO:0005721,GO:0006139,GO:0006259,GO:0006281,GO:0006302,GO:0006725,GO:0006807,GO:0006950,GO:0006974,GO:0006996,GO:0007049,GO:0007059,GO:0007062,GO:0007064,GO:…	-	ko:K06670	ko04110,ko04111,map04110,map04111	-	-	-	ko00000,ko00001,ko03036	-	-	-	Rad21_Rec8,Rad21_Rec8_N
Dmen010432	Haxy014377	7237.FBpp0301237	1.56e-125	357	KOG0037@1|root,KOG0037@2759|Eukaryota,38DBU@33154|Opisthokonta,3BFNP@33208|Metazoa,3CS7A@33213|Bilateria,41YGX@6656|Arthropoda,3SK14@50557|Insecta,45369@7147|Diptera,45WP6@7214|Drosophilidae	50557|Insecta	T	Calcium ion binding	Alg-2	GO:0001932,GO:0001934,GO:0003674,GO:0003824,GO:0004175,GO:0004197,GO:0004198,GO:0005575,GO:0005622,GO:0005623,GO:0005737,GO:0006508,GO:0006807,GO:0008150,GO:0008152,GO:0008233,GO:0008234,GO:0009893,GO:0009966,GO:0009967,GO:0010562,GO:0010604,GO:0010646,GO:0010647,GO:0016787,GO:0019220,GO:0019222,GO:0019538,GO:0023051,GO:0023056,GO:0031323,GO:0031325,GO:0031399,GO:0031401,GO:0032268,GO:0032270,GO:…	-	-	-	-	-	-	-	-	-	-	EF-hand_1,EF-hand_5,EF-hand_6,EF-hand_7,EF-hand_8
Dmen010464	Haxy010341	7227.FBpp0100077	0	1353	2E1M5@1|root,2S8XS@2759|Eukaryota,3A9G0@33154|Opisthokonta,3BUKI@33208|Metazoa,3DAUA@33213|Bilateria,4217K@6656|Arthropoda,3SP9G@50557|Insecta,452JY@7147|Diptera,45T4N@7214|Drosophilidae	50557|Insecta	-	-	-	-	-	-	-	-	-	-	-	-	-	-	-
Dmen010468	Haxy024596	7227.FBpp0078549	1.73e-150	424	2BFZ7@1|root,2S185@2759|Eukaryota,3A3FE@33154|Opisthokonta,3BRPF@33208|Metazoa,3D9ZY@33213|Bilateria,41ZZI@6656|Arthropoda,3SN80@50557|Insecta,4530Y@7147|Diptera,45WCB@7214|Drosophilidae	50557|Insecta	-	-	-	-	-	-	-	-	-	-	-	-	-	-	-
Dmen010487	Haxy004864	7227.FBpp0078566	0	1775	KOG0720@1|root,KOG0720@2759|Eukaryota,38FVJ@33154|Opisthokonta,3BDRK@33208|Metazoa,3CU0Q@33213|Bilateria,41X87@6656|Arthropoda,3SI5V@50557|Insecta,44YCT@7147|Diptera,45PVB@7214|Drosophilidae	50557|Insecta	O	Cleavage inducing molecular chaperone	-	-	-	ko:K09534	-	-	-	-	ko00000,ko03110	-	-	-	DnaJ,Jiv90
Dmen010499	Haxy000468	7227.FBpp0078496	2.59e-114	331	COG5088@1|root,KOG4086@2759|Eukaryota,3A9E3@33154|Opisthokonta,3BPHV@33208|Metazoa,3D6K7@33213|Bilateria,41ZES@6656|Arthropoda,3SMVE@50557|Insecta,45396@7147|Diptera,45SHG@7214|Drosophilidae	50557|Insecta	K	Component of the Mediator complex, a coactivator involved in the regulated transcription of nearly all RNA polymerase II-dependent genes. Mediator functions as a bridge to convey information from gene-specific regulatory proteins to the basal RNA polymerase II transcription machinery. Mediator is recruited to promoters by direct interactions with regulatory proteins and serves as a scaffold for t…	MED31	GO:0000428,GO:0000578,GO:0003002,GO:0003674,GO:0005488,GO:0005515,GO:0005575,GO:0005622,GO:0005623,GO:0005634,GO:0005654,GO:0005667,GO:0006139,GO:0006351,GO:0006352,GO:0006355,GO:0006357,GO:0006366,GO:0006367,GO:0006725,GO:0006807,GO:0007275,GO:0007350,GO:0007351,GO:0007389,GO:0007399,GO:0007406,GO:0008150,GO:0008152,GO:0008285,GO:0008595,GO:0009058,GO:0009059,GO:0009790,GO:0009798,GO:0009880,GO:…	-	ko:K15153	-	-	-	-	ko00000,ko03021	-	-	-	Med31
Dmen010504	Haxy003792	7227.FBpp0301012	0	2539	KOG1704@1|root,KOG1704@2759|Eukaryota,38SYM@33154|Opisthokonta,3BH7I@33208|Metazoa,3CVWE@33213|Bilateria,41WP5@6656|Arthropoda,3SGIW@50557|Insecta,44WX1@7147|Diptera,45P2B@7214|Drosophilidae	50557|Insecta	TZ	myosin II head/neck binding	-	-	-	ko:K06084	ko04520,map04520	-	-	-	ko00000,ko00001,ko04121	-	-	-	DUF4757,LIM
Dmen010521	Haxy020093	7227.FBpp0078477	2.19e-247	704	KOG1721@1|root,KOG1721@2759|Eukaryota,38EYF@33154|Opisthokonta,3BCH8@33208|Metazoa,3CUTF@33213|Bilateria,41VP5@6656|Arthropoda,3SJAT@50557|Insecta,4527W@7147|Diptera,45NRI@7214|Drosophilidae	50557|Insecta	K	Metal ion binding	-	GO:0000003,GO:0000976,GO:0000977,GO:0000980,GO:0000981,GO:0001012,GO:0001067,GO:0001158,GO:0001205,GO:0001228,GO:0002009,GO:0002165,GO:0003674,GO:0003676,GO:0003677,GO:0003690,GO:0003700,GO:0003705,GO:0005488,GO:0005575,GO:0005622,GO:0005623,GO:0005634,GO:0006139,GO:0006351,GO:0006355,GO:0006357,GO:0006366,GO:0006725,GO:0006807,GO:0006928,GO:0007154,GO:0007165,GO:0007166,GO:0007167,GO:0007178,GO:…	-	ko:K09227	-	-	-	-	ko00000,ko03000	-	-	-	zf-C2H2
Dmen010542	Haxy001236	7227.FBpp0078424	2.59e-144	407	KOG3270@1|root,KOG3270@2759|Eukaryota,398Z0@33154|Opisthokonta,3BJWK@33208|Metazoa,3D006@33213|Bilateria,41ZCX@6656|Arthropoda,3SN9W@50557|Insecta,453IY@7147|Diptera,45NTV@7214|Drosophilidae	50557|Insecta	U	Modifier of rudimentary (Mod(r)) protein	-	GO:0000813,GO:0005575,GO:0005622,GO:0005623,GO:0005737,GO:0005768,GO:0010008,GO:0012505,GO:0016020,GO:0031090,GO:0031410,GO:0031982,GO:0032991,GO:0036452,GO:0043226,GO:0043227,GO:0043229,GO:0044422,GO:0044424,GO:0044425,GO:0044433,GO:0044440,GO:0044444,GO:0044446,GO:0044464,GO:0097708,GO:0098588,GO:0098796,GO:0098805	-	ko:K12185	ko04144,map04144	M00409	-	-	ko00000,ko00001,ko00002,ko04131,ko04147	-	-	-	Mod_r
Dmen010543	Haxy003773	7227.FBpp0078469	0	1027	COG0554@1|root,KOG0738@2759|Eukaryota,38EF3@33154|Opisthokonta,3BA82@33208|Metazoa,3CSKU@33213|Bilateria,422AC@6656|Arthropoda,3SHGB@50557|Insecta,44ZKJ@7147|Diptera,45VQ1@7214|Drosophilidae	50557|Insecta	F	Catalytic subunit of a complex which severs microtubules in an ATP-dependent manner. Microtubule severing may promote rapid reorganization of cellular microtubule arrays and the release of microtubules from the centrosome following nucleation	KATNA1	GO:0000070,GO:0000226,GO:0000278,GO:0000280,GO:0000819,GO:0003674,GO:0003824,GO:0005488,GO:0005515,GO:0005575,GO:0005622,GO:0005623,GO:0005634,GO:0005694,GO:0005737,GO:0005813,GO:0005815,GO:0005856,GO:0005874,GO:0005875,GO:0005881,GO:0005938,GO:0006996,GO:0007010,GO:0007017,GO:0007019,GO:0007049,GO:0007059,GO:0007275,GO:0007399,GO:0008017,GO:0008092,GO:0008150,GO:0008352,GO:0008568,GO:0008582,GO:…	3.6.4.3	ko:K07767	-	-	-	-	ko00000,ko01000,ko04812	-	-	-	AAA,Vps4_C
Dmen010558	Haxy003529	7227.FBpp0078446	0	1387	COG1597@1|root,KOG1115@2759|Eukaryota,38HB1@33154|Opisthokonta,3BBW7@33208|Metazoa,3CSMC@33213|Bilateria,41V2Z@6656|Arthropoda,3SJVZ@50557|Insecta,44Z01@7147|Diptera,45RTK@7214|Drosophilidae	50557|Insecta	IT	Kinase activity. It is involved in the biological process described with	-	GO:0000003,GO:0001727,GO:0001729,GO:0003674,GO:0003824,GO:0005575,GO:0005623,GO:0005886,GO:0006629,GO:0006643,GO:0006665,GO:0006672,GO:0006793,GO:0006796,GO:0006807,GO:0006928,GO:0007154,GO:0007165,GO:0007276,GO:0007280,GO:0007602,GO:0008150,GO:0008152,GO:0008354,GO:0009314,GO:0009416,GO:0009581,GO:0009582,GO:0009583,GO:0009605,GO:0009628,GO:0009987,GO:0016020,GO:0016301,GO:0016310,GO:0016477,GO:…	2.7.1.138	ko:K04715	ko00600,map00600	-	R01495	RC00002,RC00017	ko00000,ko00001,ko01000	-	-	-	DAGK_cat
Dmen010567	Haxy001551	7227.FBpp0305944	4.51e-185	513	KOG0013@1|root,KOG0013@2759|Eukaryota,38EE6@33154|Opisthokonta,3BBAY@33208|Metazoa,3CSP6@33213|Bilateria,41WMF@6656|Arthropoda,3SFVR@50557|Insecta,451JU@7147|Diptera,45QR2@7214|Drosophilidae	50557|Insecta	S	Ubiquitin-binding domain	-	-	-	-	-	-	-	-	-	-	-	-	UBD,ubiquitin
Dmen010620	Haxy019041	7227.FBpp0078362	0	1460	COG2319@1|root,KOG0284@2759|Eukaryota,38BFJ@33154|Opisthokonta,3BH5C@33208|Metazoa,3CUWY@33213|Bilateria,41UJB@6656|Arthropoda,3SI4I@50557|Insecta,45281@7147|Diptera,45P7U@7214|Drosophilidae	50557|Insecta	A	WD40 repeats	-	GO:0005575,GO:0005622,GO:0005623,GO:0005634,GO:0005654,GO:0005847,GO:0005849,GO:0006139,GO:0006378,GO:0006379,GO:0006396,GO:0006397,GO:0006725,GO:0006807,GO:0008150,GO:0008152,GO:0009987,GO:0010467,GO:0016070,GO:0016071,GO:0031123,GO:0031124,GO:0031974,GO:0031981,GO:0032991,GO:0034641,GO:0043170,GO:0043226,GO:0043227,GO:0043229,GO:0043231,GO:0043233,GO:0043631,GO:0044237,GO:0044238,GO:0044422,GO:…	-	ko:K15542	ko03015,map03015	-	-	-	ko00000,ko00001,ko03019	-	-	-	WD40
Dmen010622	Haxy020228	7227.FBpp0078365	0	2382	KOG4572@1|root,KOG4572@2759|Eukaryota,38FBY@33154|Opisthokonta,3BHVZ@33208|Metazoa,3CU2B@33213|Bilateria,41W9H@6656|Arthropoda,3SG6W@50557|Insecta,44WSV@7147|Diptera,45P5U@7214|Drosophilidae	50557|Insecta	KT	Autophagy-related protein 11	-	GO:0000045,GO:0000272,GO:0000407,GO:0000422,GO:0001894,GO:0001932,GO:0001934,GO:0002165,GO:0003008,GO:0003674,GO:0005198,GO:0005488,GO:0005515,GO:0005575,GO:0005622,GO:0005623,GO:0005737,GO:0005975,GO:0005976,GO:0005977,GO:0005980,GO:0006073,GO:0006091,GO:0006112,GO:0006914,GO:0006950,GO:0006996,GO:0007005,GO:0007033,GO:0007154,GO:0007275,GO:0007431,GO:0007435,GO:0007552,GO:0007586,GO:0008150,GO:…	-	ko:K17589	ko04140,ko04211,map04140,map04211	-	-	-	ko00000,ko00001,ko01009,ko03029,ko04131	-	-	-	ATG11
Dmen010632	Haxy011184	7227.FBpp0078327	3.8e-274	749	COG5075@1|root,KOG3969@2759|Eukaryota,38BBX@33154|Opisthokonta,3BJYT@33208|Metazoa,3D2TE@33213|Bilateria,41WRX@6656|Arthropoda,3SI6I@50557|Insecta,450JC@7147|Diptera,45NE8@7214|Drosophilidae	50557|Insecta	S	Hydrolase activity. It is involved in the biological process described with deadenylation-dependent decapping of nuclear-transcribed mRNA	-	GO:0000288,GO:0000290,GO:0000339,GO:0000340,GO:0000932,GO:0000956,GO:0003674,GO:0003676,GO:0003723,GO:0003824,GO:0005488,GO:0005575,GO:0005622,GO:0005623,GO:0005634,GO:0005737,GO:0006139,GO:0006401,GO:0006402,GO:0006725,GO:0006807,GO:0008150,GO:0008152,GO:0009056,GO:0009057,GO:0009892,GO:0009987,GO:0010468,GO:0010605,GO:0010629,GO:0016070,GO:0016071,GO:0016462,GO:0016787,GO:0016817,GO:0016818,GO:…	3.6.1.59	ko:K12584	ko03018,map03018	-	R04368	RC00002	ko00000,ko00001,ko01000,ko03019	-	-	-	DcpS,DcpS_C
Dmen010641	Haxy000848	7227.FBpp0078280	0	1811	KOG1721@1|root,KOG1721@2759|Eukaryota,38GXY@33154|Opisthokonta,3BCDC@33208|Metazoa,3CRYW@33213|Bilateria,41ZMI@6656|Arthropoda,3SMK5@50557|Insecta,44ZDN@7147|Diptera,45NJ5@7214|Drosophilidae	50557|Insecta	S	Metal ion binding	-	-	-	-	-	-	-	-	-	-	-	-	zf-C2H2,zf-C2H2_6
Dmen010652	Haxy003306	7227.FBpp0078314	0	2329	KOG3664@1|root,KOG3664@2759|Eukaryota,38DBD@33154|Opisthokonta,3B9KC@33208|Metazoa,3CUKF@33213|Bilateria,41UDZ@6656|Arthropoda,3SIQK@50557|Insecta,44Z45@7147|Diptera,45V5B@7214|Drosophilidae	50557|Insecta	T	Hedgehog receptor activity	disp	GO:0000003,GO:0005575,GO:0006810,GO:0006887,GO:0006928,GO:0007154,GO:0007165,GO:0007166,GO:0007224,GO:0007276,GO:0007280,GO:0008150,GO:0008354,GO:0009987,GO:0016020,GO:0016021,GO:0016192,GO:0016477,GO:0019953,GO:0022412,GO:0022414,GO:0023052,GO:0031224,GO:0032501,GO:0032504,GO:0032940,GO:0040011,GO:0044425,GO:0044703,GO:0046903,GO:0048609,GO:0048870,GO:0050789,GO:0050794,GO:0050896,GO:0051179,GO:…	-	-	-	-	-	-	-	-	-	-	BBS1,Patched,Sterol-sensing
Dmen010655	Haxy003334	7227.FBpp0078310	0	1187	COG5258@1|root,KOG1143@2759|Eukaryota,3ARE2@33154|Opisthokonta,3BAIQ@33208|Metazoa,3CUAB@33213|Bilateria,41XWE@6656|Arthropoda,3SJCZ@50557|Insecta,4503R@7147|Diptera,45N22@7214|Drosophilidae	50557|Insecta	J	GTPase activity	-	-	-	-	-	-	-	-	-	-	-	-	GTP_EFTU
Dmen010714	Haxy019172	7227.FBpp0081218	0	978	KOG4628@1|root,KOG4628@2759|Eukaryota,38D33@33154|Opisthokonta,3B9NR@33208|Metazoa,3E4NP@33213|Bilateria,429YA@6656|Arthropoda,3SZDC@50557|Insecta,450DT@7147|Diptera,45QA2@7214|Drosophilidae	50557|Insecta	O	Zinc ion binding	-	GO:0003674,GO:0003824,GO:0004842,GO:0005488,GO:0005575,GO:0005622,GO:0005623,GO:0005737,GO:0005768,GO:0006464,GO:0006807,GO:0006810,GO:0008150,GO:0008152,GO:0008270,GO:0009987,GO:0012505,GO:0016192,GO:0016197,GO:0016567,GO:0016740,GO:0019538,GO:0019787,GO:0031410,GO:0031982,GO:0032446,GO:0036211,GO:0043167,GO:0043169,GO:0043170,GO:0043226,GO:0043227,GO:0043229,GO:0043412,GO:0044237,GO:0044238,GO:…	2.3.2.27	ko:K15692	-	-	-	-	ko00000,ko01000,ko04121	-	-	-	PA,zf-RING_2
Dmen010769	Haxy012855	7227.FBpp0305518	0	1137	COG5260@1|root,KOG2277@2759|Eukaryota,3A7VX@33154|Opisthokonta,3BTW5@33208|Metazoa,3DA5Z@33213|Bilateria,420MM@6656|Arthropoda,3SP22@50557|Insecta,44ZRD@7147|Diptera,45QXA@7214|Drosophilidae	50557|Insecta	D	RNA uridylyltransferase activity	-	GO:0003674,GO:0003824,GO:0005575,GO:0005622,GO:0005623,GO:0005737,GO:0006139,GO:0006396,GO:0006725,GO:0006807,GO:0008150,GO:0008152,GO:0009892,GO:0009893,GO:0009894,GO:0009896,GO:0009987,GO:0010033,GO:0010467,GO:0010468,GO:0010604,GO:0010605,GO:0010608,GO:0010629,GO:0014070,GO:0016070,GO:0016441,GO:0016458,GO:0016740,GO:0016772,GO:0016779,GO:0019219,GO:0019222,GO:0031047,GO:0031050,GO:0031054,GO:…	2.7.7.52	ko:K13291	-	-	-	-	ko00000,ko01000	-	-	-	NTP_transf_2,PAP_assoc,zf-met
Dmen010774	Haxy019801	7227.FBpp0081084	5.88e-256	701	COG4690@1|root,2QPIA@2759|Eukaryota,39RZD@33154|Opisthokonta,3BBDU@33208|Metazoa,3CR7H@33213|Bilateria,41XYS@6656|Arthropoda,3SHR0@50557|Insecta,450HG@7147|Diptera,45PRS@7214|Drosophilidae	50557|Insecta	E	secernin	-	GO:0006810,GO:0006887,GO:0008150,GO:0009987,GO:0016192,GO:0032940,GO:0046903,GO:0051179,GO:0051234	-	ko:K14358	-	-	-	-	ko00000,ko01002	-	-	-	Peptidase_C69
Dmen010786	Haxy012668	7227.FBpp0291394	0	1376	KOG0251@1|root,KOG0251@2759|Eukaryota,38DCG@33154|Opisthokonta,3BCAH@33208|Metazoa,3CSQI@33213|Bilateria,41VIM@6656|Arthropoda,3SFY2@50557|Insecta,450AY@7147|Diptera,45WJV@7214|Drosophilidae	50557|Insecta	U	clathrin binding. It is involved in the biological process described with clathrin coat assembly	lap	GO:0003674,GO:0005488,GO:0005515,GO:0005543,GO:0005545,GO:0005575,GO:0005623,GO:0005905,GO:0006810,GO:0006897,GO:0006898,GO:0007154,GO:0007267,GO:0007268,GO:0007270,GO:0008150,GO:0008289,GO:0009314,GO:0009416,GO:0009453,GO:0009605,GO:0009628,GO:0009987,GO:0012505,GO:0016020,GO:0016192,GO:0023052,GO:0030100,GO:0030276,GO:0032879,GO:0035091,GO:0036465,GO:0040011,GO:0042330,GO:0042331,GO:0043167,GO:…	-	ko:K20044	-	-	-	-	ko00000,ko04131	-	-	-	ANTH
Dmen010867	Haxy009314	7220.FBpp0143364	1.04e-177	509	KOG3815@1|root,KOG3815@2759|Eukaryota,3A5Z1@33154|Opisthokonta,3BSZY@33208|Metazoa,3D9NA@33213|Bilateria,420PV@6656|Arthropoda,3SMZM@50557|Insecta,452MZ@7147|Diptera	50557|Insecta	K	Sequence-specific DNA binding. It is involved in the biological process described with regulation of transcription, DNA-templated	Dsx	GO:0000003,GO:0000122,GO:0000902,GO:0000904,GO:0000976,GO:0000977,GO:0000981,GO:0000982,GO:0001012,GO:0001067,GO:0001077,GO:0001078,GO:0001227,GO:0001228,GO:0003006,GO:0003674,GO:0003676,GO:0003677,GO:0003690,GO:0003700,GO:0005488,GO:0005515,GO:0005575,GO:0005622,GO:0005623,GO:0005634,GO:0006139,GO:0006351,GO:0006355,GO:0006357,GO:0006366,GO:0006725,GO:0006807,GO:0006928,GO:0006935,GO:0007275,GO:…	-	-	-	-	-	-	-	-	-	-	DM,DSX_dimer
Dmen010894	Haxy005368	7220.FBpp0141918	1.96e-132	375	COG1100@1|root,KOG0075@2759|Eukaryota,38F0Z@33154|Opisthokonta,3BGPU@33208|Metazoa,3CSE4@33213|Bilateria,41WTM@6656|Arthropoda,3SIB2@50557|Insecta,44YSC@7147|Diptera,45NPK@7214|Drosophilidae	50557|Insecta	U	GTP binding. It is involved in the biological process described with small GTPase mediated signal transduction	-	GO:0000166,GO:0000306,GO:0000323,GO:0000819,GO:0001666,GO:0001882,GO:0001883,GO:0003674,GO:0005488,GO:0005515,GO:0005525,GO:0005575,GO:0005622,GO:0005623,GO:0005737,GO:0005764,GO:0005765,GO:0005773,GO:0005774,GO:0005819,GO:0005856,GO:0006950,GO:0006996,GO:0007049,GO:0007059,GO:0008092,GO:0008150,GO:0009628,GO:0009987,GO:0015630,GO:0015631,GO:0016020,GO:0016043,GO:0017076,GO:0019001,GO:0019003,GO:…	-	ko:K07955	-	-	-	-	ko00000,ko04031,ko04131	-	-	-	Arf
Dmen010899	Haxy006166	7227.FBpp0081293	0	1308	COG0389@1|root,KOG2095@2759|Eukaryota,38CM1@33154|Opisthokonta,3BCX5@33208|Metazoa,3CV7D@33213|Bilateria,41WRT@6656|Arthropoda,3SK32@50557|Insecta,4520X@7147|Diptera,45R4R@7214|Drosophilidae	50557|Insecta	L	DNA-directed DNA polymerase activity. It is involved in the biological process described with DNA repair	-	GO:0000731,GO:0003674,GO:0003824,GO:0003887,GO:0006139,GO:0006259,GO:0006281,GO:0006301,GO:0006725,GO:0006807,GO:0006950,GO:0006974,GO:0008150,GO:0008152,GO:0009058,GO:0009059,GO:0009987,GO:0016740,GO:0016772,GO:0016779,GO:0018130,GO:0019438,GO:0019985,GO:0033554,GO:0034061,GO:0034641,GO:0034645,GO:0034654,GO:0043170,GO:0044237,GO:0044238,GO:0044249,GO:0044260,GO:0044271,GO:0046483,GO:0050896,GO:…	2.7.7.7	ko:K03510	ko03460,map03460	-	-	-	ko00000,ko00001,ko01000,ko03400	-	-	-	IMS,IMS_C
Dmen010934	Haxy010772	7227.FBpp0081333	0	1004	KOG3874@1|root,KOG3874@2759|Eukaryota,392RE@33154|Opisthokonta,3BB16@33208|Metazoa,3CVQN@33213|Bilateria,41VM1@6656|Arthropoda,3SJF4@50557|Insecta,44WRG@7147|Diptera,45TDY@7214|Drosophilidae	50557|Insecta	S	Autophagy-related protein 13	Atg13	GO:0000045,GO:0000407,GO:0001894,GO:0001932,GO:0001934,GO:0002165,GO:0003008,GO:0003674,GO:0005488,GO:0005515,GO:0005575,GO:0005622,GO:0005623,GO:0005737,GO:0005829,GO:0006914,GO:0006996,GO:0007033,GO:0007275,GO:0007552,GO:0007586,GO:0008150,GO:0008152,GO:0008219,GO:0009056,GO:0009653,GO:0009791,GO:0009886,GO:0009893,GO:0009894,GO:0009987,GO:0010506,GO:0010562,GO:0010604,GO:0010623,GO:0010669,GO:…	-	ko:K08331	ko04136,ko04138,ko04140,ko04211,map04136,map04138,map04140,map04211	-	-	-	ko00000,ko00001,ko03029,ko04131	-	-	-	ATG13
Dmen010981	Haxy002374	7227.FBpp0081426	0	1396	2CN3A@1|root,2QTP9@2759|Eukaryota,39VM6@33154|Opisthokonta,3BJWY@33208|Metazoa,3D25A@33213|Bilateria,41TSQ@6656|Arthropoda,3SG8K@50557|Insecta,450ET@7147|Diptera,45RQT@7214|Drosophilidae	50557|Insecta	S	Catalytic activity	-	-	-	-	-	-	-	-	-	-	-	-	PP2C_2
Dmen010995	Haxy009941	7227.FBpp0081402	1.23e-180	503	2D3ZJ@1|root,2STBZ@2759|Eukaryota,3ARBD@33154|Opisthokonta,3C2GJ@33208|Metazoa,3DI99@33213|Bilateria,423GG@6656|Arthropoda,3SP9T@50557|Insecta,457D8@7147|Diptera,45TXH@7214|Drosophilidae	50557|Insecta	K	DNA- binding	-	-	-	-	-	-	-	-	-	-	-	-	BESS,MADF_DNA_bdg
Dmen011008	Haxy013670	7227.FBpp0081439	0	2900	KOG1927@1|root,KOG1927@2759|Eukaryota,38DF6@33154|Opisthokonta,3BAZD@33208|Metazoa,3CUKX@33213|Bilateria,41UU0@6656|Arthropoda,3SHIK@50557|Insecta,45024@7147|Diptera,45RJK@7214|Drosophilidae	50557|Insecta	K	NFRKB Winged Helix-like	-	-	-	ko:K11671	-	-	-	-	ko00000,ko03036	-	-	-	NFRKB_winged
Dmen011017	Haxy002865	7227.FBpp0289967	0	932	KOG1280@1|root,KOG1280@2759|Eukaryota,38D3B@33154|Opisthokonta,3BCNG@33208|Metazoa,3CSXC@33213|Bilateria,41WID@6656|Arthropoda,3SHGD@50557|Insecta,451BI@7147|Diptera,45Q6Y@7214|Drosophilidae	50557|Insecta	S	Zinc ion binding	-	-	2.3.2.27	ko:K22376	-	-	-	-	ko00000,ko01000,ko04121	-	-	-	ZZ,zf-Di19
Dmen011024	Haxy000064	7227.FBpp0088375	0	1880	COG0666@1|root,KOG0504@2759|Eukaryota,38EM0@33154|Opisthokonta,3BACK@33208|Metazoa,3CUN1@33213|Bilateria,41X4P@6656|Arthropoda,3SG6S@50557|Insecta,44Z8C@7147|Diptera,45RIN@7214|Drosophilidae	50557|Insecta	K	Sequence-specific DNA binding transcription factor activity. It is involved in the biological process described with regulation of transcription, DNA-templated	Rel	GO:0000122,GO:0000228,GO:0000785,GO:0000790,GO:0000791,GO:0000902,GO:0000904,GO:0000976,GO:0000977,GO:0000981,GO:0000982,GO:0001012,GO:0001067,GO:0001077,GO:0001228,GO:0001505,GO:0002225,GO:0002230,GO:0002252,GO:0002376,GO:0002682,GO:0002684,GO:0002697,GO:0002699,GO:0002700,GO:0002702,GO:0002759,GO:0002760,GO:0002784,GO:0002786,GO:0002788,GO:0002803,GO:0002804,GO:0002805,GO:0002807,GO:0002808,GO:…	-	ko:K02580	ko01523,ko04010,ko04014,ko04024,ko04062,ko04064,ko04066,ko04071,ko04151,ko04210,ko04211,ko04218,ko04380,ko04620,ko04621,ko04622,ko04623,ko04624,ko04657,ko04658,ko04659,ko04660,ko04662,ko04668,ko04722,ko04917,ko04920,ko04926,ko04931,ko04932,ko04933,ko05030,ko05120,ko05131,ko05132,ko05133,ko05134,ko05140,ko05142,ko05145,ko05146,ko05152,ko05160,ko05161,ko05162,ko05164,ko05165,ko05166,ko05167,ko05168…	M00686	-	-	ko00000,ko00001,ko00002,ko03000	-	-	-	Ank_2,Ank_4,RHD_DNA_bind,RHD_dimer
Dmen011042	Haxy007679	7227.FBpp0081459	0	1682	KOG2280@1|root,KOG2280@2759|Eukaryota,38BKW@33154|Opisthokonta,3BA5F@33208|Metazoa,3D0AW@33213|Bilateria,41X7V@6656|Arthropoda,3SHRA@50557|Insecta,4527H@7147|Diptera,45PR8@7214|Drosophilidae	50557|Insecta	U	It is involved in the biological process described with intracellular protein transport	Vps16A	GO:0000323,GO:0003674,GO:0003779,GO:0005488,GO:0005515,GO:0005575,GO:0005622,GO:0005623,GO:0005737,GO:0005764,GO:0005765,GO:0005768,GO:0005773,GO:0005774,GO:0005776,GO:0005829,GO:0006810,GO:0006914,GO:0006950,GO:0006996,GO:0007034,GO:0007041,GO:0007154,GO:0008057,GO:0008092,GO:0008150,GO:0008152,GO:0008333,GO:0008593,GO:0009056,GO:0009267,GO:0009605,GO:0009966,GO:0009968,GO:0009987,GO:0009991,GO:…	-	ko:K20180	ko04138,map04138	-	-	-	ko00000,ko00001,ko04131	-	-	-	Vps16_C,Vps16_N
Dmen011048	Haxy000864	7227.FBpp0081495	1.27e-175	490	2C4SK@1|root,2QQRJ@2759|Eukaryota,38HQF@33154|Opisthokonta,3BIGV@33208|Metazoa,3CRER@33213|Bilateria,41UJ8@6656|Arthropoda,3SJAZ@50557|Insecta,44XVR@7147|Diptera,45NHC@7214|Drosophilidae	50557|Insecta	-	-	-	GO:0001885,GO:0002064,GO:0003158,GO:0005575,GO:0005623,GO:0005886,GO:0005887,GO:0007043,GO:0007275,GO:0007399,GO:0007424,GO:0008150,GO:0009888,GO:0009987,GO:0010001,GO:0016020,GO:0016021,GO:0016043,GO:0019991,GO:0021782,GO:0022008,GO:0022607,GO:0030154,GO:0030855,GO:0031224,GO:0031226,GO:0032501,GO:0032502,GO:0034329,GO:0034330,GO:0035150,GO:0035151,GO:0035152,GO:0035159,GO:0042063,GO:0043297,GO:…	-	-	-	-	-	-	-	-	-	-	DUF4728
Dmen011049	Haxy006185	7227.FBpp0302548	9.01e-124	354	KOG3173@1|root,KOG3173@2759|Eukaryota,39SYJ@33154|Opisthokonta,3BF7H@33208|Metazoa,3CW9E@33213|Bilateria,41ZJ5@6656|Arthropoda,3SMSX@50557|Insecta,4536K@7147|Diptera,45WP3@7214|Drosophilidae	50557|Insecta	S	Zinc ion binding	-	-	-	-	-	-	-	-	-	-	-	-	zf-A20,zf-AN1
Dmen011073	Haxy002053	7217.FBpp0119249	3.5e-132	375	COG1100@1|root,KOG0395@2759|Eukaryota,38C7W@33154|Opisthokonta,3BBJG@33208|Metazoa,3CR5N@33213|Bilateria,41WXG@6656|Arthropoda,3SHYF@50557|Insecta,44X2D@7147|Diptera,45V55@7214|Drosophilidae	50557|Insecta	T	Ras proteins bind GDP GTP and possess intrinsic GTPase activity. Plays a role in eye development by regulating cell growth, survival of postmitotic ommatidial cells and differentiation of photoreceptor cells. During larval development, mediates Ptth tor signaling leading to the production of ecdysone, an hormone required for the initiation of metamorphosis	Ras1	GO:0000003,GO:0000082,GO:0000165,GO:0000278,GO:0000578,GO:0000902,GO:0000904,GO:0001558,GO:0001654,GO:0001655,GO:0001667,GO:0001700,GO:0001708,GO:0001709,GO:0001745,GO:0001751,GO:0001752,GO:0001754,GO:0001763,GO:0001932,GO:0001934,GO:0002009,GO:0002064,GO:0002065,GO:0002066,GO:0002164,GO:0002165,GO:0002168,GO:0002252,GO:0002376,GO:0002520,GO:0002682,GO:0002684,GO:0003002,GO:0003006,GO:0003674,GO:…	-	ko:K07827	ko01521,ko01522,ko04010,ko04012,ko04013,ko04014,ko04015,ko04062,ko04068,ko04071,ko04072,ko04137,ko04138,ko04140,ko04150,ko04151,ko04210,ko04211,ko04213,ko04214,ko04218,ko04320,ko04360,ko04370,ko04371,ko04540,ko04550,ko04650,ko04660,ko04662,ko04664,ko04714,ko04720,ko04722,ko04725,ko04726,ko04730,ko04810,ko04910,ko04912,ko04914,ko04915,ko04916,ko04917,ko04919,ko04921,ko04926,ko04933,ko04960,ko05034…	-	-	-	ko00000,ko00001,ko04031,ko04131	-	-	-	Ras
Dmen011125	Haxy007652	7227.FBpp0081645	1.43e-153	434	2E2CV@1|root,2S9KT@2759|Eukaryota,3A8IM@33154|Opisthokonta,3BUUS@33208|Metazoa,3DAU4@33213|Bilateria,4214I@6656|Arthropoda,3SP7K@50557|Insecta,4545P@7147|Diptera,45SCQ@7214|Drosophilidae	50557|Insecta	S	Domain of unknown function (DUF4508)	-	-	-	-	-	-	-	-	-	-	-	-	DUF4508
Dmen011168	Haxy001647	7227.FBpp0081652	0	1135	KOG1400@1|root,KOG1400@2759|Eukaryota,38F0J@33154|Opisthokonta,3B9MK@33208|Metazoa,3CR77@33213|Bilateria,41UUV@6656|Arthropoda,3SMP4@50557|Insecta,44ZFV@7147|Diptera,45PP2@7214|Drosophilidae	50557|Insecta	S	metal ion binding	-	GO:0005575,GO:0005622,GO:0005623,GO:0005634,GO:0005737,GO:0006464,GO:0006807,GO:0008150,GO:0008152,GO:0009987,GO:0016567,GO:0019538,GO:0032446,GO:0036211,GO:0043170,GO:0043226,GO:0043227,GO:0043229,GO:0043231,GO:0043412,GO:0044237,GO:0044238,GO:0044260,GO:0044267,GO:0044424,GO:0044464,GO:0070647,GO:0071704,GO:1901564	-	ko:K11793	-	-	-	-	ko00000,ko04121	-	-	-	LON_substr_bdg,Yippee-Mis18
Dmen011221	Haxy012825	7227.FBpp0112127	2.77e-219	603	COG5285@1|root,KOG3290@2759|Eukaryota,39VT7@33154|Opisthokonta,3B93N@33208|Metazoa,3CYTC@33213|Bilateria,41X8U@6656|Arthropoda,3SIZN@50557|Insecta,44YZX@7147|Diptera,45R1V@7214|Drosophilidae	50557|Insecta	I	Phytanoyl-CoA dioxygenase (PhyH)	-	GO:0001561,GO:0003674,GO:0003824,GO:0005575,GO:0005622,GO:0005623,GO:0005737,GO:0005777,GO:0006082,GO:0006629,GO:0006631,GO:0008150,GO:0008152,GO:0009056,GO:0009062,GO:0009987,GO:0016042,GO:0016054,GO:0016491,GO:0016705,GO:0016706,GO:0019395,GO:0019752,GO:0030258,GO:0032787,GO:0034440,GO:0042579,GO:0043226,GO:0043227,GO:0043229,GO:0043231,GO:0043436,GO:0044237,GO:0044238,GO:0044242,GO:0044248,GO:…	-	ko:K18741	-	-	-	-	ko00000,ko03019	-	-	-	PhyH
Dmen011253	Haxy006759	7227.FBpp0293207	0	3638	KOG3594@1|root,KOG3594@2759|Eukaryota,39ZKK@33154|Opisthokonta,3BKG1@33208|Metazoa,3D1MT@33213|Bilateria,41XVS@6656|Arthropoda,3SFVW@50557|Insecta,452B0@7147|Diptera,45XMA@7214|Drosophilidae	50557|Insecta	S	Calcium ion binding. It is involved in the biological process described with homophilic cell adhesion via plasma membrane adhesion molecules	-	GO:0003674,GO:0005488,GO:0005509,GO:0005575,GO:0005623,GO:0005886,GO:0005887,GO:0005911,GO:0007155,GO:0008150,GO:0008360,GO:0016020,GO:0016021,GO:0016339,GO:0022603,GO:0022604,GO:0022610,GO:0030054,GO:0031224,GO:0031226,GO:0032991,GO:0035003,GO:0043167,GO:0043169,GO:0043296,GO:0044331,GO:0044425,GO:0044459,GO:0044464,GO:0046872,GO:0050789,GO:0050793,GO:0050794,GO:0051128,GO:0065007,GO:0065008,GO:…	-	-	-	-	-	-	-	-	-	-	Cadherin
Dmen011262	Haxy004831	7227.FBpp0081765	6e-211	582	KOG3882@1|root,KOG3882@2759|Eukaryota,38DC5@33154|Opisthokonta,3BIM0@33208|Metazoa,3E44Y@33213|Bilateria,42A8J@6656|Arthropoda,3SZQG@50557|Insecta,4590B@7147|Diptera,45PSQ@7214|Drosophilidae	50557|Insecta	S	Tetraspanin family	-	GO:0000003,GO:0001667,GO:0002064,GO:0002065,GO:0002066,GO:0003006,GO:0005575,GO:0005623,GO:0005886,GO:0005887,GO:0006928,GO:0007154,GO:0007165,GO:0007166,GO:0007275,GO:0007276,GO:0007281,GO:0007292,GO:0007297,GO:0007298,GO:0007399,GO:0008150,GO:0008593,GO:0009888,GO:0009966,GO:0009967,GO:0009987,GO:0010631,GO:0010646,GO:0010647,GO:0016020,GO:0016021,GO:0016477,GO:0019953,GO:0022412,GO:0022414,GO:…	-	ko:K17346	-	-	-	-	ko00000,ko04147	-	-	-	Tetraspannin
Dmen011297	Haxy002782	7227.FBpp0081843	2.41e-205	569	COG2214@1|root,KOG0719@2759|Eukaryota,38CKR@33154|Opisthokonta,3BE6K@33208|Metazoa,3CVVW@33213|Bilateria,41YWI@6656|Arthropoda,3SM4V@50557|Insecta,4529B@7147|Diptera,45XH3@7214|Drosophilidae	50557|Insecta	O	DnaJ domain	-	-	-	ko:K09529	-	-	-	-	ko00000,ko03110	-	-	-	DnaJ
Dmen011322	Haxy008140	7227.FBpp0081863	0	4287	KOG1811@1|root,KOG1811@2759|Eukaryota,39GZ7@33154|Opisthokonta,3BCRR@33208|Metazoa,3CVCS@33213|Bilateria,41UDM@6656|Arthropoda,3SJTC@50557|Insecta,451X2@7147|Diptera,45N6Q@7214|Drosophilidae	50557|Insecta	S	Metal ion binding	-	-	-	ko:K19027	-	-	-	-	ko00000,ko03400	-	-	-	DUF547,FYVE
Dmen011351	Haxy009681	7227.FBpp0289067	0	2199	COG5599@1|root,KOG0789@2759|Eukaryota,39WF5@33154|Opisthokonta,3BASK@33208|Metazoa,3D434@33213|Bilateria,41UPB@6656|Arthropoda,3SG1N@50557|Insecta,44ZG7@7147|Diptera,45R0U@7214|Drosophilidae	50557|Insecta	T	Protein tyrosine phosphatase activity. It is involved in the biological process described with protein dephosphorylation	-	GO:0003674,GO:0003824,GO:0004721,GO:0004725,GO:0006464,GO:0006470,GO:0006793,GO:0006796,GO:0006807,GO:0008150,GO:0008152,GO:0009987,GO:0016311,GO:0016787,GO:0016788,GO:0016791,GO:0019538,GO:0035335,GO:0036211,GO:0042578,GO:0043170,GO:0043412,GO:0044237,GO:0044238,GO:0044260,GO:0044267,GO:0071704,GO:0140096,GO:1901564	-	-	-	-	-	-	-	-	-	-	Y_phosphatase
Dmen011371	Haxy004143	7227.FBpp0082008	0	1982	KOG0607@1|root,KOG0607@2759|Eukaryota,38BRN@33154|Opisthokonta,3BFTK@33208|Metazoa,3D1KZ@33213|Bilateria,41Y17@6656|Arthropoda,3SKN6@50557|Insecta,44ZUP@7147|Diptera,45WFG@7214|Drosophilidae	50557|Insecta	T	It is involved in the biological process described with protein phosphorylation	Lk6	GO:0001932,GO:0001934,GO:0003674,GO:0003824,GO:0004672,GO:0004674,GO:0004683,GO:0005488,GO:0005515,GO:0005516,GO:0005575,GO:0005622,GO:0005623,GO:0005634,GO:0005635,GO:0005737,GO:0005813,GO:0005815,GO:0005856,GO:0005874,GO:0006464,GO:0006468,GO:0006793,GO:0006796,GO:0006807,GO:0007017,GO:0008150,GO:0008152,GO:0009893,GO:0009931,GO:0009966,GO:0009968,GO:0009987,GO:0010562,GO:0010604,GO:0010646,GO:…	2.7.11.1	ko:K04372	ko04010,ko04066,ko04910,map04010,map04066,map04910	-	-	-	ko00000,ko00001,ko01000,ko01001	-	-	-	Pkinase
Dmen011396	Haxy001979	7227.FBpp0081982	9.58e-267	731	COG0697@1|root,KOG3912@2759|Eukaryota,38ED4@33154|Opisthokonta,3BCRF@33208|Metazoa,3D1RB@33213|Bilateria,41TJG@6656|Arthropoda,3SGKZ@50557|Insecta,452PW@7147|Diptera,45P9G@7214|Drosophilidae	50557|Insecta	EG	sugar proton symporter activity. It is involved in the biological process described with carbohydrate transport	Tango9	GO:0002790,GO:0005575,GO:0005622,GO:0005623,GO:0005737,GO:0005739,GO:0005794,GO:0006810,GO:0006839,GO:0006996,GO:0007005,GO:0007006,GO:0008104,GO:0008150,GO:0008284,GO:0009306,GO:0009966,GO:0009968,GO:0009987,GO:0010639,GO:0010646,GO:0010648,GO:0010821,GO:0010823,GO:0010941,GO:0012505,GO:0015031,GO:0015833,GO:0016043,GO:0023051,GO:0023057,GO:0032879,GO:0032940,GO:0033036,GO:0033043,GO:0042127,GO:…	-	-	-	-	-	-	-	-	-	-	EamA,Nuc_sug_transp,SLC35F
Dmen011405	Haxy024210	7227.FBpp0082029	8.03e-247	697	KOG4441@1|root,KOG4441@2759|Eukaryota,38CWG@33154|Opisthokonta,3BH03@33208|Metazoa,3D1IW@33213|Bilateria,41XID@6656|Arthropoda,3SH7V@50557|Insecta,4500U@7147|Diptera,45T2Z@7214|Drosophilidae	50557|Insecta	T	Domain of unknown function (DUF3342)	-	GO:0000151,GO:0002009,GO:0002165,GO:0003674,GO:0003779,GO:0005488,GO:0005515,GO:0005575,GO:0005622,GO:0005623,GO:0006464,GO:0006807,GO:0007275,GO:0007444,GO:0007552,GO:0007560,GO:0008092,GO:0008150,GO:0008152,GO:0009653,GO:0009791,GO:0009886,GO:0009887,GO:0009888,GO:0009987,GO:0016567,GO:0019538,GO:0031461,GO:0031463,GO:0032446,GO:0032501,GO:0032502,GO:0032991,GO:0035239,GO:0035295,GO:0036211,GO:…	-	ko:K10455	-	-	-	-	ko00000,ko04121	-	-	-	BACK,BTB,Kelch_1
Dmen011407	Haxy000572	7227.FBpp0082028	0	929	28IW7@1|root,2QR7U@2759|Eukaryota,38EPJ@33154|Opisthokonta,3B9N8@33208|Metazoa,3CRJ9@33213|Bilateria,41X44@6656|Arthropoda,3SGR3@50557|Insecta,450U0@7147|Diptera,45T9M@7214|Drosophilidae	50557|Insecta	S	WD40 repeats	-	GO:0002165,GO:0007275,GO:0007431,GO:0007435,GO:0007552,GO:0008150,GO:0008219,GO:0009653,GO:0009791,GO:0009886,GO:0009887,GO:0009987,GO:0010623,GO:0010941,GO:0012501,GO:0022612,GO:0030154,GO:0032501,GO:0032502,GO:0035070,GO:0035071,GO:0035272,GO:0043067,GO:0048102,GO:0048468,GO:0048513,GO:0048707,GO:0048731,GO:0048732,GO:0048856,GO:0048869,GO:0050789,GO:0050794,GO:0060033,GO:0065007	-	ko:K11803	-	-	-	-	ko00000,ko04121	-	-	-	-
Dmen011408	Haxy010420	7227.FBpp0082011	6.82e-273	747	KOG3902@1|root,KOG3902@2759|Eukaryota,38PQP@33154|Opisthokonta,3BB4M@33208|Metazoa,3CYAD@33213|Bilateria,41ZUA@6656|Arthropoda,3SNSP@50557|Insecta,451GE@7147|Diptera,45NPR@7214|Drosophilidae	50557|Insecta	K	Protein heterodimerization activity. It is involved in the biological process described with transcription from RNA polymerase II promoter	-	GO:0000123,GO:0000124,GO:0000428,GO:0003674,GO:0003676,GO:0003677,GO:0003712,GO:0005488,GO:0005575,GO:0005622,GO:0005623,GO:0005634,GO:0005654,GO:0005667,GO:0005669,GO:0006139,GO:0006325,GO:0006351,GO:0006352,GO:0006355,GO:0006357,GO:0006366,GO:0006367,GO:0006464,GO:0006473,GO:0006475,GO:0006725,GO:0006807,GO:0006996,GO:0008150,GO:0008152,GO:0009058,GO:0009059,GO:0009889,GO:0009987,GO:0010467,GO:…	-	ko:K11313	ko05202,map05202	-	-	-	ko00000,ko00001,ko03021,ko03036	-	-	-	TFIID-18kDa
Dmen011474	Haxy010575	7227.FBpp0082059	7.3e-112	323	2BYY8@1|root,2S2IC@2759|Eukaryota,3A8VE@33154|Opisthokonta,3BSZC@33208|Metazoa,3E5SM@33213|Bilateria,42AUQ@6656|Arthropoda,3SP64@50557|Insecta,454GR@7147|Diptera,45U73@7214|Drosophilidae	50557|Insecta	K	transcription coactivator activity. It is involved in the biological process described with regulation of transcription, DNA-templated	-	GO:0005575,GO:0005622,GO:0005623,GO:0005634,GO:0043226,GO:0043227,GO:0043229,GO:0043231,GO:0044424,GO:0044464	-	-	-	-	-	-	-	-	-	-	-
Dmen011501	Haxy001536	7217.FBpp0120301	8.53e-120	342	COG5391@1|root,KOG2527@2759|Eukaryota,39R52@33154|Opisthokonta,3BAVJ@33208|Metazoa,3CZQX@33213|Bilateria,41XCQ@6656|Arthropoda,3SK0D@50557|Insecta,44XP0@7147|Diptera,45S5E@7214|Drosophilidae	50557|Insecta	U	Phosphatidylinositol binding	-	GO:0002791,GO:0002793,GO:0003674,GO:0005488,GO:0005543,GO:0005575,GO:0005622,GO:0005623,GO:0005737,GO:0005768,GO:0005769,GO:0006810,GO:0006996,GO:0007275,GO:0007444,GO:0008150,GO:0008289,GO:0009888,GO:0009987,GO:0010646,GO:0010647,GO:0012505,GO:0016020,GO:0016043,GO:0016050,GO:0016192,GO:0016197,GO:0019898,GO:0023051,GO:0023056,GO:0030904,GO:0031410,GO:0031647,GO:0031982,GO:0032266,GO:0032456,GO:…	-	ko:K17918	ko04144,map04144	-	-	-	ko00000,ko00001	-	-	-	PX
Dmen011540	Haxy003172	7220.FBpp0137848	8.83e-81	239	2DM0X@1|root,2S63Z@2759|Eukaryota,3A1TA@33154|Opisthokonta,3BQDE@33208|Metazoa,3D79K@33213|Bilateria,420IH@6656|Arthropoda,3SNJ1@50557|Insecta,4547D@7147|Diptera,45U3N@7214|Drosophilidae	50557|Insecta	S	Ataxin-2 C-terminal region	Paip2	GO:0001558,GO:0003674,GO:0005488,GO:0005515,GO:0006417,GO:0008150,GO:0009889,GO:0009890,GO:0009892,GO:0010468,GO:0010556,GO:0010558,GO:0010605,GO:0010608,GO:0010629,GO:0017148,GO:0019222,GO:0031323,GO:0031324,GO:0031326,GO:0031327,GO:0032268,GO:0032269,GO:0034248,GO:0034249,GO:0040008,GO:0048519,GO:0048523,GO:0050789,GO:0050794,GO:0051128,GO:0051171,GO:0051172,GO:0051246,GO:0051248,GO:0060255,GO:…	-	-	-	-	-	-	-	-	-	-	PAM2
Dmen011549	Haxy002624	7227.FBpp0082187	1.37e-218	602	COG1355@1|root,KOG3086@2759|Eukaryota,38CEC@33154|Opisthokonta,3BDVT@33208|Metazoa,3CTSK@33213|Bilateria,41UKN@6656|Arthropoda,3SKQE@50557|Insecta,44YPB@7147|Diptera,45X7Z@7214|Drosophilidae	50557|Insecta	S	Memo-like protein	-	GO:0005575,GO:0005622,GO:0005623,GO:0005634,GO:0005737,GO:0005829,GO:0008150,GO:0032886,GO:0043226,GO:0043227,GO:0043229,GO:0043231,GO:0044424,GO:0044444,GO:0044464,GO:0050789,GO:0050794,GO:0065007	-	ko:K06990	-	-	-	-	ko00000,ko04812	-	-	-	Memo
Dmen011575	Haxy007559	7227.FBpp0289713	0	1311	COG2272@1|root,KOG4389@2759|Eukaryota,38BW2@33154|Opisthokonta,3B9C3@33208|Metazoa,3CRAS@33213|Bilateria,41UNM@6656|Arthropoda,3SJ34@50557|Insecta,45250@7147|Diptera,45PVS@7214|Drosophilidae	50557|Insecta	G	Acetylcholinesterase activity. It is involved in the biological process described with acetylcholine catabolic process in synaptic cleft	Ace	GO:0001505,GO:0003674,GO:0003824,GO:0003990,GO:0004104,GO:0005488,GO:0005515,GO:0005575,GO:0005622,GO:0005623,GO:0005737,GO:0005886,GO:0006576,GO:0006581,GO:0006807,GO:0007154,GO:0007267,GO:0007268,GO:0008150,GO:0008152,GO:0008291,GO:0009056,GO:0009308,GO:0009310,GO:0009314,GO:0009416,GO:0009453,GO:0009605,GO:0009628,GO:0009987,GO:0010817,GO:0016020,GO:0016787,GO:0016788,GO:0017144,GO:0019695,GO:…	3.1.1.7	ko:K01049	ko00564,ko04725,map00564,map04725	-	R01026	RC00020,RC00041	ko00000,ko00001,ko00537,ko01000	-	-	-	COesterase
Dmen011634	Haxy008971	7227.FBpp0082285	0	1654	KOG2175@1|root,KOG2175@2759|Eukaryota,38EYR@33154|Opisthokonta,3BB7I@33208|Metazoa,3CRP6@33213|Bilateria,41VJG@6656|Arthropoda,3SIHE@50557|Insecta,452GK@7147|Diptera,45Q0K@7214|Drosophilidae	50557|Insecta	G	Component of IIS longevity pathway SMK-1	flfl	GO:0000775,GO:0003674,GO:0005488,GO:0005515,GO:0005575,GO:0005622,GO:0005623,GO:0005634,GO:0005694,GO:0005737,GO:0006139,GO:0006259,GO:0006281,GO:0006725,GO:0006807,GO:0006950,GO:0006974,GO:0007275,GO:0007399,GO:0007405,GO:0008104,GO:0008150,GO:0008152,GO:0008283,GO:0008287,GO:0008356,GO:0009987,GO:0017145,GO:0022008,GO:0030154,GO:0030289,GO:0032501,GO:0032502,GO:0032991,GO:0033036,GO:0033554,GO:…	-	ko:K17491	ko04212,ko04922,map04212,map04922	-	-	-	ko00000,ko00001,ko01009,ko03400	-	-	-	SMK-1
Dmen011661	Haxy005255	7227.FBpp0082326	0	869	KOG0850@1|root,KOG0843@2759|Eukaryota,39SRX@33154|Opisthokonta,3BQ4B@33208|Metazoa,3CSS6@33213|Bilateria,41Z50@6656|Arthropoda,3SM25@50557|Insecta,44XT8@7147|Diptera,45TF6@7214|Drosophilidae	50557|Insecta	K	Sequence-specific DNA binding. It is involved in the biological process described with regulation of transcription, DNA-templated	Ems	GO:0000902,GO:0000904,GO:0000976,GO:0000977,GO:0000980,GO:0001012,GO:0001067,GO:0001158,GO:0001700,GO:0003002,GO:0003674,GO:0003676,GO:0003677,GO:0003690,GO:0005488,GO:0005575,GO:0005622,GO:0005623,GO:0005634,GO:0007275,GO:0007350,GO:0007389,GO:0007399,GO:0007409,GO:0007417,GO:0007419,GO:0007420,GO:0007424,GO:0008150,GO:0009653,GO:0009790,GO:0009792,GO:0009880,GO:0009987,GO:0010468,GO:0014016,GO:…	-	ko:K09317	-	-	-	-	ko00000,ko03000	-	-	-	Homeobox
Dmen011685	Haxy005692	7227.FBpp0082353	0	2367	COG0085@1|root,KOG0214@2759|Eukaryota,38F5S@33154|Opisthokonta,3BFJJ@33208|Metazoa,3CVQS@33213|Bilateria,41WJ4@6656|Arthropoda,3SJ8D@50557|Insecta,44XRH@7147|Diptera,45N5U@7214|Drosophilidae	50557|Insecta	K	DNA-dependent RNA polymerase catalyzes the transcription of DNA into RNA using the four ribonucleoside triphosphates as substrates	RpII140	GO:0000428,GO:0003674,GO:0003824,GO:0003899,GO:0005575,GO:0005622,GO:0005623,GO:0005634,GO:0005654,GO:0005665,GO:0006139,GO:0006351,GO:0006366,GO:0006725,GO:0006807,GO:0008150,GO:0008152,GO:0009058,GO:0009059,GO:0009987,GO:0010467,GO:0016070,GO:0016591,GO:0016740,GO:0016772,GO:0016779,GO:0018130,GO:0019438,GO:0030880,GO:0031974,GO:0031981,GO:0032774,GO:0032991,GO:0034062,GO:0034641,GO:0034645,GO:…	2.7.7.6	ko:K03010	ko00230,ko00240,ko01100,ko03020,ko05016,ko05169,map00230,map00240,map01100,map03020,map05016,map05169	M00180	R00435,R00441,R00442,R00443	RC02795	br01611,ko00000,ko00001,ko00002,ko01000,ko03021,ko03400	-	-	-	RNA_pol_Rpb2_1,RNA_pol_Rpb2_2,RNA_pol_Rpb2_3,RNA_pol_Rpb2_4,RNA_pol_Rpb2_5,RNA_pol_Rpb2_6,RNA_pol_Rpb2_7
Dmen011711	Haxy008880	7227.FBpp0082404	0	1421	KOG1721@1|root,KOG1721@2759|Eukaryota,38B8C@33154|Opisthokonta,3BMXZ@33208|Metazoa,3D0IG@33213|Bilateria,41V4W@6656|Arthropoda,3SGN6@50557|Insecta,44YDC@7147|Diptera,45V9T@7214|Drosophilidae	50557|Insecta	K	Metal ion binding	su(Hw)	GO:0000785,GO:0003674,GO:0003676,GO:0003677,GO:0003682,GO:0005488,GO:0005515,GO:0005575,GO:0005622,GO:0005623,GO:0005634,GO:0005694,GO:0005700,GO:0006139,GO:0006351,GO:0006355,GO:0006725,GO:0006807,GO:0008150,GO:0008152,GO:0009058,GO:0009059,GO:0009719,GO:0009725,GO:0009889,GO:0009890,GO:0009891,GO:0009892,GO:0009893,GO:0009987,GO:0010033,GO:0010467,GO:0010468,GO:0010556,GO:0010557,GO:0010558,GO:…	-	-	-	-	-	-	-	-	-	-	zf-C2H2,zf-C2H2_6,zf-met
Dmen011716	Haxy007791	7227.FBpp0301707	0	1893	2C29P@1|root,2QPXF@2759|Eukaryota,39S0R@33154|Opisthokonta,3BH5Q@33208|Metazoa,3D03V@33213|Bilateria,420SH@6656|Arthropoda,3SNZ4@50557|Insecta,44ZAB@7147|Diptera,45QNH@7214|Drosophilidae	50557|Insecta	S	Clathrin-binding box of Aftiphilin, vesicle trafficking	-	GO:0000139,GO:0001654,GO:0001745,GO:0001751,GO:0001754,GO:0003674,GO:0005215,GO:0005488,GO:0005575,GO:0005622,GO:0005623,GO:0005737,GO:0005794,GO:0005802,GO:0006810,GO:0007275,GO:0007399,GO:0007423,GO:0008104,GO:0008150,GO:0008565,GO:0009653,GO:0009887,GO:0009987,GO:0012505,GO:0015031,GO:0015833,GO:0016020,GO:0022008,GO:0030154,GO:0030182,GO:0031090,GO:0031984,GO:0032501,GO:0032502,GO:0032588,GO:…	-	-	-	-	-	-	-	-	-	-	Clathrin_bdg
Dmen011719	Haxy003692	7227.FBpp0082400	0	1118	KOG0485@1|root,KOG0485@2759|Eukaryota,3A5VS@33154|Opisthokonta,3BSH3@33208|Metazoa,3D9KU@33213|Bilateria,420V3@6656|Arthropoda,3SP12@50557|Insecta,45213@7147|Diptera,45VWH@7214|Drosophilidae	50557|Insecta	K	Sequence-specific DNA binding. It is involved in the biological process described with regulation of transcription, DNA-templated	-	-	-	-	-	-	-	-	-	-	-	-	Homeobox
Dmen011722	Haxy002793	7227.FBpp0111544	0	4142	KOG2200@1|root,KOG2200@2759|Eukaryota,38IPY@33154|Opisthokonta,3BBZF@33208|Metazoa,3CRH8@33213|Bilateria,41TI5@6656|Arthropoda,3SHDQ@50557|Insecta,44WSZ@7147|Diptera,45W5F@7214|Drosophilidae	50557|Insecta	T	Lipid binding. It is involved in the biological process described with signal transduction	-	GO:0000132,GO:0000226,GO:0000278,GO:0000902,GO:0000910,GO:0000912,GO:0001655,GO:0001667,GO:0001700,GO:0001894,GO:0002009,GO:0002165,GO:0003674,GO:0005096,GO:0005575,GO:0005622,GO:0005623,GO:0005737,GO:0005886,GO:0005938,GO:0006928,GO:0006996,GO:0007010,GO:0007017,GO:0007049,GO:0007051,GO:0007052,GO:0007088,GO:0007091,GO:0007154,GO:0007163,GO:0007165,GO:0007166,GO:0007167,GO:0007169,GO:0007173,GO:…	-	ko:K20632	-	-	-	-	ko00000,ko04131	-	-	-	RhoGAP,START
Dmen011752	Haxy013218	7227.FBpp0099467	0	2180	COG5021@1|root,KOG0940@2759|Eukaryota,KOG3209@2759|Eukaryota,38C2C@33154|Opisthokonta,3B965@33208|Metazoa,3CV33@33213|Bilateria,41W5A@6656|Arthropoda,3SFWS@50557|Insecta,451KK@7147|Diptera,45N04@7214|Drosophilidae	50557|Insecta	K	Regulator of the Hippo SWH (Sav Wts Hpo) signaling pathway, a signaling pathway that plays a pivotal role in organ size control and tumor suppression by restricting proliferation and promoting apoptosis. The core of this pathway is composed of a kinase cascade wherein Hippo (Hpo), in complex with its regulatory protein Salvador (Sav), phosphorylates and activates Warts (Wts) in complex with its r…	-	GO:0000003,GO:0001654,GO:0001667,GO:0001745,GO:0002064,GO:0002065,GO:0002066,GO:0003006,GO:0003674,GO:0005488,GO:0005515,GO:0005575,GO:0005622,GO:0005623,GO:0005737,GO:0005886,GO:0005911,GO:0005938,GO:0006355,GO:0006928,GO:0007275,GO:0007276,GO:0007281,GO:0007292,GO:0007297,GO:0007298,GO:0007399,GO:0007423,GO:0008150,GO:0008285,GO:0009653,GO:0009887,GO:0009888,GO:0009889,GO:0009898,GO:0009966,GO:…	-	ko:K16685	ko04390,ko04391,ko04392,map04390,map04391,map04392	M00683	-	-	ko00000,ko00001,ko00002	-	-	-	C2,WW
Dmen011781	Haxy010053	7227.FBpp0112148	0	1097	COG0666@1|root,KOG0508@2759|Eukaryota,38CUA@33154|Opisthokonta,3B9R6@33208|Metazoa,3CT88@33213|Bilateria,41U07@6656|Arthropoda,3SHXM@50557|Insecta,44ZJG@7147|Diptera,45PY6@7214|Drosophilidae	50557|Insecta	S	Ankyrin repeat	-	GO:0003674,GO:0003824,GO:0004842,GO:0006464,GO:0006807,GO:0008150,GO:0008152,GO:0009987,GO:0016567,GO:0016740,GO:0019222,GO:0019538,GO:0019787,GO:0031323,GO:0031396,GO:0031399,GO:0032268,GO:0032446,GO:0036211,GO:0043170,GO:0043412,GO:0044237,GO:0044238,GO:0044260,GO:0044267,GO:0050789,GO:0050790,GO:0050794,GO:0051171,GO:0051246,GO:0051338,GO:0051340,GO:0051438,GO:0060255,GO:0065007,GO:0065009,GO:…	-	-	-	-	-	-	-	-	-	-	Ank,Ank_2,Ank_3,Ank_4
Dmen011843	Haxy001670	7227.FBpp0111579	0	1368	2CMBN@1|root,2QPWE@2759|Eukaryota,38EFM@33154|Opisthokonta,3BD22@33208|Metazoa,3CW8N@33213|Bilateria,41WNA@6656|Arthropoda,3SFM5@50557|Insecta,4500F@7147|Diptera,45SC5@7214|Drosophilidae	50557|Insecta	S	PDZ domain of MCC-2 bdg protein for Usher syndrome	-	GO:0005575,GO:0005622,GO:0005623,GO:0005634,GO:0005737,GO:0043226,GO:0043227,GO:0043229,GO:0043231,GO:0044424,GO:0044464	-	-	-	-	-	-	-	-	-	-	EF-hand_7,MCC-bdg_PDZ
Dmen011904	Haxy003807	7227.FBpp0082655	0	970	KOG1947@1|root,KOG1947@2759|Eukaryota,38GTK@33154|Opisthokonta,3BE2P@33208|Metazoa,3D03G@33213|Bilateria,41TIA@6656|Arthropoda,3SKTT@50557|Insecta,44ZH2@7147|Diptera,45NC8@7214|Drosophilidae	50557|Insecta	S	Leucine-rich repeat - CC (cysteine-containing) subfamily	-	GO:0000151,GO:0003002,GO:0005575,GO:0005622,GO:0005623,GO:0005634,GO:0005911,GO:0006464,GO:0006508,GO:0006511,GO:0006807,GO:0007275,GO:0007389,GO:0007444,GO:0007447,GO:0007449,GO:0008150,GO:0008152,GO:0009056,GO:0009057,GO:0009888,GO:0009954,GO:0009966,GO:0009967,GO:0009987,GO:0010498,GO:0010646,GO:0010647,GO:0016567,GO:0019005,GO:0019538,GO:0019941,GO:0023051,GO:0023056,GO:0030054,GO:0030163,GO:…	-	ko:K10273	-	-	-	-	ko00000,ko04121	-	-	-	F-box,F-box-like,LRR_6
Dmen011916	Haxy023944	7227.FBpp0290929	0	3739	KOG0392@1|root,KOG0392@2759|Eukaryota,38EZ0@33154|Opisthokonta,3BBP2@33208|Metazoa,3CRHI@33213|Bilateria,41WUQ@6656|Arthropoda,3SIUQ@50557|Insecta,44XXX@7147|Diptera,45QZB@7214|Drosophilidae	50557|Insecta	A	DNA binding	-	GO:0002225,GO:0002376,GO:0002682,GO:0002684,GO:0002697,GO:0002699,GO:0002700,GO:0002702,GO:0002759,GO:0002760,GO:0002784,GO:0002786,GO:0002803,GO:0002805,GO:0002807,GO:0002808,GO:0002831,GO:0002833,GO:0002920,GO:0002922,GO:0003674,GO:0003678,GO:0003824,GO:0004003,GO:0004386,GO:0006139,GO:0006351,GO:0006355,GO:0006357,GO:0006366,GO:0006725,GO:0006807,GO:0006950,GO:0006952,GO:0006955,GO:0006959,GO:…	-	ko:K15192	-	-	-	-	ko00000,ko01000,ko03021	-	-	-	DUF3535,Helicase_C,SNF2_N
Dmen011926	Haxy001237	7227.FBpp0082685	0	3742	COG5022@1|root,KOG3528@1|root,KOG0161@2759|Eukaryota,KOG3528@2759|Eukaryota,38B7G@33154|Opisthokonta,3BA4F@33208|Metazoa,3CRJ1@33213|Bilateria,41TM0@6656|Arthropoda,3SFKX@50557|Insecta,44Y3Y@7147|Diptera,45R20@7214|Drosophilidae	50557|Insecta	Z	Belongs to the TRAFAC class myosin-kinesin ATPase superfamily. Myosin family	-	GO:0003674,GO:0003779,GO:0003824,GO:0005488,GO:0005515,GO:0005575,GO:0005622,GO:0005623,GO:0005737,GO:0005856,GO:0008092,GO:0015629,GO:0016459,GO:0016462,GO:0016787,GO:0016817,GO:0016818,GO:0016887,GO:0017111,GO:0030016,GO:0030017,GO:0032991,GO:0042623,GO:0043226,GO:0043228,GO:0043229,GO:0043232,GO:0043292,GO:0044422,GO:0044424,GO:0044430,GO:0044444,GO:0044446,GO:0044449,GO:0044464,GO:0044877,GO:…	-	ko:K10362	-	-	-	-	ko00000,ko04131,ko04812	-	-	-	IQ,Myosin_head,Myosin_tail_1
Dmen011929	Haxy013948	7227.FBpp0082682	0	1068	COG0515@1|root,KOG0690@2759|Eukaryota,3AEGX@33154|Opisthokonta,3BA4G@33208|Metazoa,3CRYE@33213|Bilateria,41U7S@6656|Arthropoda,3SJSB@50557|Insecta,44X7N@7147|Diptera,45V3X@7214|Drosophilidae	50557|Insecta	T	It is involved in the biological process described with protein phosphorylation	Akt1	GO:0000003,GO:0000768,GO:0001558,GO:0001667,GO:0002682,GO:0002791,GO:0002792,GO:0003006,GO:0003674,GO:0003824,GO:0004672,GO:0004674,GO:0005488,GO:0005515,GO:0005543,GO:0005575,GO:0005622,GO:0005623,GO:0005634,GO:0005737,GO:0005829,GO:0005938,GO:0006464,GO:0006468,GO:0006629,GO:0006793,GO:0006796,GO:0006807,GO:0006928,GO:0006949,GO:0006950,GO:0006979,GO:0007154,GO:0007165,GO:0007166,GO:0007167,GO:…	2.7.11.1	ko:K04456	ko01521,ko01522,ko01524,ko04010,ko04012,ko04014,ko04015,ko04022,ko04024,ko04062,ko04066,ko04068,ko04071,ko04072,ko04140,ko04150,ko04151,ko04152,ko04210,ko04211,ko04212,ko04213,ko04218,ko04261,ko04370,ko04371,ko04380,ko04510,ko04550,ko04611,ko04620,ko04630,ko04660,ko04662,ko04664,ko04666,ko04668,ko04722,ko04725,ko04728,ko04910,ko04914,ko04915,ko04917,ko04919,ko04920,ko04922,ko04923,ko04926,ko04931…	M00676	-	-	ko00000,ko00001,ko00002,ko01000,ko01001	-	-	-	PH,Pkinase,Pkinase_C
Dmen011949	Haxy019970	7227.FBpp0082725	0	2106	COG3119@1|root,KOG3731@2759|Eukaryota,38FCG@33154|Opisthokonta,3BBI1@33208|Metazoa,3CU4U@33213|Bilateria,41V6X@6656|Arthropoda,3SINX@50557|Insecta,44XRY@7147|Diptera,45RGM@7214|Drosophilidae	50557|Insecta	G	sulfuric ester hydrolase activity. It is involved in the biological process described with metabolic process	Sulf1	GO:0000902,GO:0000904,GO:0003002,GO:0003674,GO:0003824,GO:0005575,GO:0005576,GO:0005615,GO:0006022,GO:0006082,GO:0006790,GO:0006807,GO:0006928,GO:0006935,GO:0007275,GO:0007389,GO:0007399,GO:0007409,GO:0007411,GO:0007444,GO:0007447,GO:0007450,GO:0008037,GO:0008038,GO:0008039,GO:0008045,GO:0008150,GO:0008152,GO:0008449,GO:0008484,GO:0008589,GO:0009605,GO:0009653,GO:0009888,GO:0009953,GO:0009966,GO:…	-	ko:K14607	-	-	-	-	ko00000,ko01000	-	-	-	DUF3740,Sulfatase
Dmen011963	Haxy002206	7220.FBpp0138539	0	1512	KOG3560@1|root,KOG3560@2759|Eukaryota,38E6Z@33154|Opisthokonta,3BAYK@33208|Metazoa,3CSX6@33213|Bilateria,41TTB@6656|Arthropoda,3SHJA@50557|Insecta,451T6@7147|Diptera,45P1K@7214|Drosophilidae	50557|Insecta	K	activity. It is involved in the biological process described with regulation of transcription, DNA-templated	ss	GO:0000003,GO:0000122,GO:0001654,GO:0001745,GO:0001751,GO:0001754,GO:0002009,GO:0002165,GO:0003002,GO:0003008,GO:0003674,GO:0005488,GO:0005515,GO:0005575,GO:0005622,GO:0005623,GO:0005634,GO:0005667,GO:0006355,GO:0006357,GO:0007275,GO:0007389,GO:0007399,GO:0007423,GO:0007444,GO:0007455,GO:0007468,GO:0007469,GO:0007478,GO:0007480,GO:0007552,GO:0007560,GO:0007610,GO:0007611,GO:0007613,GO:0007617,GO:…	-	-	-	-	-	-	-	-	-	-	PAS,PAS_3
Dmen011971	Haxy010156	7227.FBpp0293540	0	1067	KOG0578@1|root,KOG0578@2759|Eukaryota,38BIW@33154|Opisthokonta,3BHHC@33208|Metazoa,3D1KT@33213|Bilateria,41WX4@6656|Arthropoda,3SK77@50557|Insecta,44Z44@7147|Diptera,45RNP@7214|Drosophilidae	50557|Insecta	T	It is involved in the biological process described with protein phosphorylation	Pak3	GO:0000768,GO:0001726,GO:0001932,GO:0001934,GO:0003674,GO:0003824,GO:0004672,GO:0004674,GO:0005488,GO:0005515,GO:0005575,GO:0005622,GO:0005623,GO:0005737,GO:0006464,GO:0006468,GO:0006793,GO:0006796,GO:0006807,GO:0006928,GO:0006949,GO:0006950,GO:0006996,GO:0007010,GO:0007015,GO:0007154,GO:0007165,GO:0007264,GO:0007265,GO:0007266,GO:0007275,GO:0007346,GO:0007399,GO:0007520,GO:0008150,GO:0008152,GO:…	2.7.11.1	ko:K04409	ko04010,ko04011,ko04012,ko04014,ko04024,ko04062,ko04360,ko04392,ko04510,ko04650,ko04660,ko04666,ko04810,ko05120,ko05205,ko05211,map04010,map04011,map04012,map04014,map04024,map04062,map04360,map04392,map04510,map04650,map04660,map04666,map04810,map05120,map05205,map05211	-	-	-	ko00000,ko00001,ko01000,ko01001,ko03036,ko04131	-	-	-	PBD,Pkinase
Dmen012000	Haxy025411	7227.FBpp0082801	9.85e-251	704	KOG4315@1|root,KOG4315@2759|Eukaryota,38EYB@33154|Opisthokonta,3BFDC@33208|Metazoa,3CXRC@33213|Bilateria,41ZGF@6656|Arthropoda,3SMN4@50557|Insecta,44WSM@7147|Diptera,45R51@7214|Drosophilidae	50557|Insecta	S	nucleic acid binding	-	GO:0005575,GO:0005622,GO:0005623,GO:0005634,GO:0005654,GO:0031974,GO:0031981,GO:0043226,GO:0043227,GO:0043229,GO:0043231,GO:0043233,GO:0044422,GO:0044424,GO:0044428,GO:0044446,GO:0044464,GO:0070013	3.5.1.3	ko:K13101,ko:K13566	ko00250,map00250	-	R00269,R00348	RC00010	ko00000,ko00001,ko01000,ko03041	-	-	-	G-patch_2,KOW
Dmen012030	Haxy000970	7227.FBpp0082833	0	1768	KOG4592@1|root,KOG4592@2759|Eukaryota,38BB7@33154|Opisthokonta,3BHXH@33208|Metazoa,3D0MH@33213|Bilateria,41YFX@6656|Arthropoda,3SJ6A@50557|Insecta,44XYD@7147|Diptera,45ZIF@7214|Drosophilidae	50557|Insecta	S	deadenylation-dependent decapping of nuclear-transcribed mRNA	Patr-1	GO:0000288,GO:0000290,GO:0000932,GO:0000956,GO:0003674,GO:0003676,GO:0003723,GO:0005488,GO:0005575,GO:0005622,GO:0005623,GO:0005737,GO:0006139,GO:0006401,GO:0006402,GO:0006725,GO:0006807,GO:0006996,GO:0008150,GO:0008152,GO:0008582,GO:0009056,GO:0009057,GO:0009892,GO:0009987,GO:0010468,GO:0010605,GO:0010629,GO:0016043,GO:0016070,GO:0016071,GO:0019222,GO:0019439,GO:0022607,GO:0022613,GO:0022618,GO:…	-	ko:K12617	ko03018,map03018	M00395	-	-	ko00000,ko00001,ko00002,ko03019	-	-	-	PAT1
Dmen012053	Haxy005792	7227.FBpp0082855	0	1272	COG0666@1|root,KOG0508@2759|Eukaryota,39U97@33154|Opisthokonta,3BMDU@33208|Metazoa,3D4D7@33213|Bilateria,41THW@6656|Arthropoda,3SH45@50557|Insecta,4509Q@7147|Diptera,45NRP@7214|Drosophilidae	50557|Insecta	S	Ankyrin repeats (many copies)	-	GO:0003674,GO:0003824,GO:0004842,GO:0006464,GO:0006807,GO:0008150,GO:0008152,GO:0009987,GO:0016567,GO:0016740,GO:0019538,GO:0019787,GO:0032446,GO:0036211,GO:0043170,GO:0043412,GO:0044237,GO:0044238,GO:0044260,GO:0044267,GO:0070647,GO:0071704,GO:0140096,GO:1901564	-	-	-	-	-	-	-	-	-	-	Ank,Ank_2,Ank_3,Ank_4
Dmen012091	Haxy018783	7227.FBpp0082929	1.11e-202	561	KOG0894@1|root,KOG0894@2759|Eukaryota,38FN8@33154|Opisthokonta,3B9P6@33208|Metazoa,3CYQP@33213|Bilateria,41WD1@6656|Arthropoda,3SJTN@50557|Insecta,44XKJ@7147|Diptera,45NWD@7214|Drosophilidae	50557|Insecta	O	Ubiquitin-conjugating enzyme E2, catalytic domain homologues	-	GO:0000209,GO:0003674,GO:0003824,GO:0004842,GO:0005488,GO:0005515,GO:0005575,GO:0005622,GO:0005623,GO:0005737,GO:0005783,GO:0005789,GO:0006464,GO:0006508,GO:0006511,GO:0006807,GO:0006950,GO:0008150,GO:0008152,GO:0009056,GO:0009057,GO:0009987,GO:0010033,GO:0010243,GO:0010498,GO:0012505,GO:0016020,GO:0016567,GO:0016740,GO:0019538,GO:0019787,GO:0019899,GO:0019941,GO:0030163,GO:0030433,GO:0031625,GO:…	2.3.2.23	ko:K04554	ko04120,ko04141,ko05012,map04120,map04141,map05012	-	-	-	ko00000,ko00001,ko01000,ko04121	-	-	-	UQ_con
Dmen012113	Haxy009056	7227.FBpp0082923	5.69e-189	524	2AE7V@1|root,2RYVA@2759|Eukaryota,39Y9X@33154|Opisthokonta,3CNRA@33208|Metazoa,3DJXI@33213|Bilateria,423AR@6656|Arthropoda,3SZZQ@50557|Insecta,44Z1F@7147|Diptera,45TKP@7214|Drosophilidae	50557|Insecta	S	TMEM192 family	-	-	-	-	-	-	-	-	-	-	-	-	TMEM192
Dmen012129	Haxy013559	7227.FBpp0082953	5.45e-258	713	COG5034@1|root,KOG1973@2759|Eukaryota,39U5F@33154|Opisthokonta,3BD9A@33208|Metazoa,3D0FK@33213|Bilateria,41TF6@6656|Arthropoda,3SFUC@50557|Insecta,44X6G@7147|Diptera,45TB8@7214|Drosophilidae	50557|Insecta	B	Zinc ion binding. It is involved in the biological process described with chromatin modification	-	GO:0000118,GO:0000228,GO:0000785,GO:0000790,GO:0005575,GO:0005622,GO:0005623,GO:0005634,GO:0005654,GO:0005694,GO:0031974,GO:0031981,GO:0032991,GO:0043226,GO:0043227,GO:0043228,GO:0043229,GO:0043231,GO:0043232,GO:0043233,GO:0044422,GO:0044424,GO:0044427,GO:0044428,GO:0044446,GO:0044451,GO:0044454,GO:0044464,GO:0070013,GO:0070822,GO:1902494	-	ko:K19197	-	-	-	-	ko00000,ko03036	-	-	-	ING
Dmen012136	Haxy018257	7227.FBpp0088712	0	2588	28NE0@1|root,2QUZG@2759|Eukaryota,39W53@33154|Opisthokonta,3BIBB@33208|Metazoa,3D5XV@33213|Bilateria,41YH8@6656|Arthropoda,3SIYQ@50557|Insecta,44Y7T@7147|Diptera,45PAI@7214|Drosophilidae	50557|Insecta	-	-	tinc	GO:0007275,GO:0007399,GO:0008150,GO:0009987,GO:0022008,GO:0022603,GO:0030154,GO:0032501,GO:0032502,GO:0042478,GO:0045595,GO:0045664,GO:0046532,GO:0048699,GO:0048731,GO:0048856,GO:0048869,GO:0050767,GO:0050789,GO:0050793,GO:0050794,GO:0051239,GO:0051960,GO:0060284,GO:0065007,GO:2000026,GO:2000027	3.4.21.89	ko:K13280	ko03060,map03060	-	-	-	ko00000,ko00001,ko01000,ko01002	-	-	-	-
Dmen012180	Haxy020312	7227.FBpp0083022	0	1731	KOG2063@1|root,KOG2063@2759|Eukaryota,38D8Z@33154|Opisthokonta,3BBHX@33208|Metazoa,3CTYY@33213|Bilateria,41YUM@6656|Arthropoda,3SZ0P@50557|Insecta,4518C@7147|Diptera,45RYH@7214|Drosophilidae	50557|Insecta	U	Small GTPase regulator activity. It is involved in the biological process described with vesicle-mediated transport	-	GO:0000323,GO:0003674,GO:0005488,GO:0005515,GO:0005575,GO:0005622,GO:0005623,GO:0005737,GO:0005764,GO:0005765,GO:0005773,GO:0005774,GO:0006810,GO:0006914,GO:0006950,GO:0007154,GO:0008150,GO:0008152,GO:0008593,GO:0009056,GO:0009267,GO:0009605,GO:0009966,GO:0009987,GO:0009991,GO:0010646,GO:0016020,GO:0016043,GO:0016192,GO:0016236,GO:0017016,GO:0017137,GO:0019899,GO:0022411,GO:0023051,GO:0030897,GO:…	-	ko:K20177,ko:K20183	ko04138,map04138	-	-	-	ko00000,ko00001,ko04131	-	-	-	CNH,Vps39_1,Vps39_2
Dmen012222	Haxy000409	7227.FBpp0083076	8.91e-154	433	KOG3208@1|root,KOG3208@2759|Eukaryota,3984V@33154|Opisthokonta,3B9DT@33208|Metazoa,3CY3V@33213|Bilateria,41Z3R@6656|Arthropoda,3SKXS@50557|Insecta,44ZEP@7147|Diptera,45RSK@7214|Drosophilidae	50557|Insecta	U	Involved in transport from the ER to the Golgi apparatus as well as in intra-Golgi transport. It belongs to a super-family of proteins called t-SNAREs or soluble NSF (N-ethylmaleimide- sensitive factor) attachment protein receptor	Gos28	GO:0000138,GO:0000139,GO:0000149,GO:0003674,GO:0005484,GO:0005488,GO:0005515,GO:0005575,GO:0005622,GO:0005623,GO:0005737,GO:0005794,GO:0005795,GO:0005797,GO:0005801,GO:0006810,GO:0006888,GO:0006891,GO:0006906,GO:0006996,GO:0008150,GO:0009987,GO:0012505,GO:0016020,GO:0016043,GO:0016050,GO:0016192,GO:0031090,GO:0031201,GO:0031984,GO:0031985,GO:0032879,GO:0032991,GO:0043226,GO:0043227,GO:0043229,GO:…	-	ko:K08495	ko04130,map04130	-	-	-	ko00000,ko00001,ko04131	-	-	-	V-SNARE_C
Dmen012243	Haxy013446	7227.FBpp0271890	0	4861	KOG3622@1|root,KOG3622@2759|Eukaryota,38BFV@33154|Opisthokonta,3BFQ1@33208|Metazoa,3CZQM@33213|Bilateria,41UDP@6656|Arthropoda,3SKKT@50557|Insecta,451DQ@7147|Diptera,45WD8@7214|Drosophilidae	50557|Insecta	S	It is involved in the biological process described with autophagy	-	GO:0005575,GO:0005622,GO:0005623,GO:0005737,GO:0006914,GO:0008150,GO:0008152,GO:0009056,GO:0009987,GO:0016043,GO:0016236,GO:0022411,GO:0032984,GO:0043933,GO:0044237,GO:0044248,GO:0044424,GO:0044464,GO:0061919,GO:0071840,GO:0097352	-	-	-	-	-	-	-	-	-	-	-
Dmen012343	Haxy023748	7227.FBpp0112160	0	2150	COG0515@1|root,KOG1027@2759|Eukaryota,38FA9@33154|Opisthokonta,3B9Q4@33208|Metazoa,3CT33@33213|Bilateria,41WDZ@6656|Arthropoda,3SGJN@50557|Insecta,451PM@7147|Diptera,45NW0@7214|Drosophilidae	50557|Insecta	T	It is involved in the biological process described with protein phosphorylation	-	GO:0000902,GO:0000904,GO:0001654,GO:0001745,GO:0001751,GO:0001754,GO:0003674,GO:0003824,GO:0004518,GO:0004519,GO:0004521,GO:0004540,GO:0004672,GO:0006139,GO:0006401,GO:0006402,GO:0006464,GO:0006468,GO:0006725,GO:0006793,GO:0006796,GO:0006807,GO:0006950,GO:0006986,GO:0006996,GO:0007030,GO:0007154,GO:0007165,GO:0007275,GO:0007399,GO:0007423,GO:0008150,GO:0008152,GO:0008594,GO:0009056,GO:0009057,GO:…	2.7.11.1	ko:K08852	ko04140,ko04141,ko04210,ko04932,ko05010,map04140,map04141,map04210,map04932,map05010	-	-	-	ko00000,ko00001,ko01000,ko01001	-	-	-	Pkinase,Ribonuc_2-5A
Dmen012345	Haxy007822	7227.FBpp0083269	0	1006	COG2939@1|root,KOG1282@2759|Eukaryota,38FWP@33154|Opisthokonta,3BC5G@33208|Metazoa,3CVVJ@33213|Bilateria,41V1W@6656|Arthropoda,3SHDR@50557|Insecta,450DF@7147|Diptera,45NHF@7214|Drosophilidae	50557|Insecta	O	serine-type carboxypeptidase activity. It is involved in the biological process described with proteolysis	-	GO:0003674,GO:0003824,GO:0004180,GO:0004185,GO:0006403,GO:0006508,GO:0006807,GO:0006810,GO:0008150,GO:0008152,GO:0008233,GO:0008236,GO:0008238,GO:0009056,GO:0009057,GO:0009987,GO:0015931,GO:0016787,GO:0017171,GO:0019538,GO:0030163,GO:0033036,GO:0033227,GO:0043170,GO:0044237,GO:0044238,GO:0044248,GO:0044257,GO:0044260,GO:0044265,GO:0044267,GO:0050657,GO:0050658,GO:0051179,GO:0051234,GO:0051236,GO:…	-	ko:K09645	-	-	-	-	ko00000,ko01000,ko01002	-	-	-	Peptidase_S10
Dmen012355	Haxy010985	7227.FBpp0083230	0	1253	KOG4270@1|root,KOG4270@2759|Eukaryota,38B57@33154|Opisthokonta,3BEGF@33208|Metazoa,3CRF0@33213|Bilateria,41VKW@6656|Arthropoda,3SJ1B@50557|Insecta,450F8@7147|Diptera,45P54@7214|Drosophilidae	50557|Insecta	T	It is involved in the biological process described with signal transduction	RhoGAP92B	GO:0002009,GO:0002165,GO:0002791,GO:0002793,GO:0003674,GO:0005096,GO:0005488,GO:0005515,GO:0005543,GO:0005575,GO:0006996,GO:0007154,GO:0007267,GO:0007268,GO:0007274,GO:0007275,GO:0007444,GO:0007478,GO:0007480,GO:0007552,GO:0007560,GO:0008047,GO:0008064,GO:0008104,GO:0008150,GO:0008289,GO:0008582,GO:0009653,GO:0009791,GO:0009886,GO:0009887,GO:0009888,GO:0009987,GO:0010639,GO:0010646,GO:0010647,GO:…	-	ko:K20638	ko04530,map04530	-	-	-	ko00000,ko00001,ko04131	-	-	-	BAR,RhoGAP
Dmen012407	Haxy019283	7227.FBpp0088489	0	1496	KOG3667@1|root,KOG3667@2759|Eukaryota,38C6P@33154|Opisthokonta,3BDY8@33208|Metazoa,3D0AR@33213|Bilateria,41XM9@6656|Arthropoda,3SKGS@50557|Insecta,44Z21@7147|Diptera,45Q31@7214|Drosophilidae	50557|Insecta	K	signal transducer activity. It is involved in the biological process described with regulation of transcription, DNA-templated	-	GO:0000003,GO:0000902,GO:0000904,GO:0000981,GO:0000982,GO:0001077,GO:0001228,GO:0001654,GO:0001667,GO:0001672,GO:0001709,GO:0002009,GO:0002064,GO:0002065,GO:0002066,GO:0002164,GO:0002165,GO:0002230,GO:0002237,GO:0002376,GO:0002520,GO:0002682,GO:0002683,GO:0002697,GO:0002759,GO:0002831,GO:0002832,GO:0002920,GO:0002921,GO:0003002,GO:0003006,GO:0003008,GO:0003674,GO:0003676,GO:0003677,GO:0003700,GO:…	-	ko:K11224	ko04012,ko04062,ko04217,ko04630,ko04658,ko04659,ko04917,ko04933,ko05161,ko05162,ko05166,ko05200,ko05203,ko05220,ko05221,ko05223,map04012,map04062,map04217,map04630,map04658,map04659,map04917,map04933,map05161,map05162,map05166,map05200,map05203,map05220,map05221,map05223	M00684	-	-	ko00000,ko00001,ko00002,ko03000	-	-	-	SH2,STAT_alpha,STAT_bind,STAT_int
Dmen012408	Haxy025292	7227.FBpp0088485	1.9e-258	709	KOG0752@1|root,KOG0752@2759|Eukaryota,39FP7@33154|Opisthokonta,3BBHJ@33208|Metazoa,3CWDP@33213|Bilateria,41XK5@6656|Arthropoda,3SH5J@50557|Insecta,44Y05@7147|Diptera,45QAW@7214|Drosophilidae	50557|Insecta	C	It is involved in the biological process described with transmembrane transport	-	GO:0000295,GO:0003674,GO:0005215,GO:0005346,GO:0005575,GO:0005622,GO:0005623,GO:0005737,GO:0005739,GO:0005740,GO:0005743,GO:0006810,GO:0006811,GO:0006812,GO:0006820,GO:0006839,GO:0006855,GO:0006862,GO:0008150,GO:0008324,GO:0008509,GO:0008514,GO:0015075,GO:0015101,GO:0015215,GO:0015216,GO:0015217,GO:0015228,GO:0015238,GO:0015291,GO:0015297,GO:0015605,GO:0015695,GO:0015711,GO:0015748,GO:0015865,GO:…	-	ko:K15085	-	-	-	-	ko00000,ko02000	2.A.29.12.2	-	-	Mito_carr
Dmen012410	Haxy004924	7227.FBpp0083311	1.12e-238	660	2CAYR@1|root,2S3MH@2759|Eukaryota,3A5NU@33154|Opisthokonta,3BTHD@33208|Metazoa,3D9JB@33213|Bilateria,420RC@6656|Arthropoda,3SPBK@50557|Insecta,452NZ@7147|Diptera,45SDV@7214|Drosophilidae	50557|Insecta	K	MADF	-	-	-	-	-	-	-	-	-	-	-	-	MADF_DNA_bdg
Dmen012423	Haxy014206	7227.FBpp0083320	0	2023	KOG2177@1|root,KOG2177@2759|Eukaryota,38G1C@33154|Opisthokonta,3B9TN@33208|Metazoa,3CU8W@33213|Bilateria,41VY3@6656|Arthropoda,3SH83@50557|Insecta,4524J@7147|Diptera,45PUE@7214|Drosophilidae	50557|Insecta	O	Zinc ion binding	-	GO:0000902,GO:0000904,GO:0003674,GO:0003682,GO:0003824,GO:0004842,GO:0005488,GO:0005575,GO:0005622,GO:0005623,GO:0005634,GO:0006325,GO:0006464,GO:0006807,GO:0006928,GO:0006935,GO:0006996,GO:0007275,GO:0007399,GO:0007409,GO:0007411,GO:0007422,GO:0008150,GO:0008152,GO:0008270,GO:0009605,GO:0009653,GO:0009987,GO:0016043,GO:0016567,GO:0016740,GO:0019538,GO:0019787,GO:0022008,GO:0030030,GO:0030154,GO:…	2.3.2.27,2.7.12.1	ko:K08825,ko:K08883	-	-	-	-	ko00000,ko01000,ko01001,ko04121,ko04131	-	-	-	Bromodomain,PHD,zf-B_box
Dmen012466	Haxy000052	7227.FBpp0112169	8.04e-269	739	2E9GN@1|root,2SFUK@2759|Eukaryota,3ACA0@33154|Opisthokonta,3BVS2@33208|Metazoa,3DC87@33213|Bilateria,421PP@6656|Arthropoda,3SPWB@50557|Insecta,45414@7147|Diptera,45V7U@7214|Drosophilidae	50557|Insecta	-	-	-	GO:0000003,GO:0007610,GO:0007617,GO:0007618,GO:0007621,GO:0008150,GO:0019098,GO:0019953,GO:0022414,GO:0032501,GO:0032504,GO:0044703,GO:0045434,GO:0045924,GO:0046008,GO:0048609,GO:0051704,GO:0060180,GO:0065007,GO:0065008	-	ko:K18626	-	-	-	-	ko00000,ko04812	-	-	-	-
[truncated: 63 more rows]
